# Supplementary material for: Human Candidate Polymorphisms in Sympatric Ethnic Groups Differing in Malaria Susceptibility in Mali
Source: PLoS One. 2013 Oct 2;8(10):e75675. doi: 10.1371/journal.pone.0075675 (PMC3788813; doi:10.1371/journal.pone.0075675)
Supplement: Table S2 — Squenom Multiplexes. (XLSX) [file pone.0075675.s002.xlsx]

## Sheet: Maiga_et_al_Suppl_Table2
multiplex_code	sequence_code	gene_symbol	rsnumber	chr_valid	coord_valid	SQNM_Assay_version	2nd-PCRP	1st-PCRP	AMP_LEN	UEP_DIR	UEP_MASS	UEP_SEQ	EXT1_CALL	EXT1_MASS	EXT1_SEQ	EXT2_CALL	EXT2_MASS	EXT2_SEQ	EXT3_CALL	EXT3_MASS	EXT3_SEQ	EXT4_CALL	EXT4_MASS	EXT4_SEQ
W1	12-72251611	IL22	rs2227478	12	68648622	12-72251611_B	ACGTTGGATGTGAGATGGCACAGACCTAAG	ACGTTGGATGTCTGGCCACCTTCACAAATG	104	R	4534.9	GTGGTTCCGACCCTT	G	4782.1	GTGGTTCCGACCCTTC	A	4862	GTGGTTCCGACCCTTT
W1	hTNF-238	TNF	rs361525	6	31543101	hTNF-238_C	ACGTTGGATGCAGGGTCCTACACACAAATC	ACGTTGGATGAAGCATCAAGGATACCCCTC	115	R	4689	CCCATCCTCCCTGCTC	G	4936.2	CCCATCCTCCCTGCTCC	A	5016.1	CCCATCCTCCCTGCTCT
W1	hICAM-1codon469	ICAM1	rs5498	19	10395683	hICAM-1codon469_A	ACGTTGGATGTGTCACTCGAGATCTTGAGG	ACGTTGGATGACTCACAGAGCACATTCACG	115	R	4801.1	ACATTCACGGTCACCT	G	5048.3	ACATTCACGGTCACCTC	A	5128.2	ACATTCACGGTCACCTT
W1	hIL-10-3533	IL10	rs1800890	1	206949365	hIL-10-3533_B	ACGTTGGATGCAAGCCCAGATGCATAGTAG	ACGTTGGATGCTGATTTCCCAGTACATCCC	110	R	4819.2	CCCCCACTGGAAAAAT	T	5090.4	CCCCCACTGGAAAAATA	A	5146.3	CCCCCACTGGAAAAATT
W1	hIL-10-1082	IL10	rs1800896	1	206946897	hIL-10-1082_D	ACGTTGGATGCCAAGACAACACTACTAAGG	ACGTTGGATGATTCCATGGAGGCTGGATAG	111	F	4977.2	CCTATCCCTACTTCCCC	C	5224.4	CCTATCCCTACTTCCCCC	T	5304.3	CCTATCCCTACTTCCCCT
W1	GNAS_8386	GNAS	rs8386	20	57485812	GNAS_8386_A	ACGTTGGATGTCATTTCACCTGCGCTGTGG	ACGTTGGATGTGCATGCGCTGAATGATGTC	98	R	5244.4	gTGAACACACGGCGGAT	T	5515.6	gTGAACACACGGCGGATA	C	5531.6	gTGAACACACGGCGGATG
W1	rs17411697	IL1A	rs17561	2	113537223	rs17411697_A	ACGTTGGATGTTTCACATTGCTCAGGAAGC	ACGTTGGATGATCTGCACTTGTGATCATGG	96	F	5467.6	ATCATCAAGCCTAGGTCA	G	5754.8	ATCATCAAGCCTAGGTCAG	T	5794.7	ATCATCAAGCCTAGGTCAT
W1	rs9282799	NOS2	rs9282799	17	26128728	rs9282799_D	ACGTTGGATGTGGACAGTGGTAGCAAAGTG	ACGTTGGATGTTAGGGAGAAGTTGAGAAGC	98	R	5649.7	ttTCACCCTTGATCTCACC	T	5920.9	ttTCACCCTTGATCTCACCA	C	5936.9	ttTCACCCTTGATCTCACCG
W1	hHbS	HBB	rs334	11	5248232	hHbS_E	ACGTTGGATGTCAAACAGACACCATGGTGC	ACGTTGGATGCAACTTCATCCACGTTCACC	106	R	5723.7	ctTAACGGCAGACTTCTCC	T	5994.9	ctTAACGGCAGACTTCTCCA	A	6050.8	ctTAACGGCAGACTTCTCCT
W1	hTNF-376	TNF	rs1800750	6	31542963	hTNF-376_C	ACGTTGGATGCTCCCAGTTCTAGTTCTATC	ACGTTGGATGCCAGGTCTGTGGTCTGTTTC	91	R	5775.8	GTGGTCTGTTTCCTTCTAA	G	6022.9	GTGGTCTGTTTCCTTCTAAC	A	6102.9	GTGGTCTGTTTCCTTCTAAT
W1	rs229587	SPTB	rs229587	14	65263300	rs229587_A	ACGTTGGATGAAGGCCGCAATGAGAGAGAC	ACGTTGGATGCAAAGCATGTCCCTCATTAC	94	F	5819.8	CACGAGGCGCTGGTTTTCA	C	6067	CACGAGGCGCTGGTTTTCAC	T	6146.9	CACGAGGCGCTGGTTTTCAT
W1	hG6PD_plus376	G6PD	rs1050829	X	153763492	hG6PD_plus376_D	ACGTTGGATGTAGAAGAGGCGGTTGGCCTG	ACGTTGGATGAGTACGATGATGCAGCCTCC	105	R	5966.9	ccctCCTCAACAGCCACATG	T	6238.1	ccctCCTCAACAGCCACATGA	C	6254.1	ccctCCTCAACAGCCACATGG
W1	IL10_232424450	IL10	rs3024500	1	206940831	IL10_232424450_B	ACGTTGGATGTCTCTGATCAGGTTTGGAGC	ACGTTGGATGGAGTGGGTGAATGAATTCTG	111	R	5967.9	ccctGAAGCCAGCTACCCCC	G	6215.1	ccctGAAGCCAGCTACCCCCC	A	6295	ccctGAAGCCAGCTACCCCCT
W1	12-72250702	IL22	rs2227485	12	68647713	12-72250702_B	ACGTTGGATGGTTTTGTCTTAGTAGAGTTC	ACGTTGGATGCTGGTAGGAAAATGAGTCCG	116	R	6085	TGACCAAAATGCTTACTCAG	G	6332.2	TGACCAAAATGCTTACTCAGC	A	6412.1	TGACCAAAATGCTTACTCAGT
W1	hLT-alpha_NcoI	LTA	rs909253	6	31540313	hLT-alpha_NcoI_E	ACGTTGGATGGTCAGAGAAACCCCAAGGTG	ACGTTGGATGTCTCTGTCACACATTCTCTG	115	R	6314.1	cCATTCTCTGTTTCTGCCATG	T	6585.3	cCATTCTCTGTTTCTGCCATGA	C	6601.3	cCATTCTCTGTTTCTGCCATGG
W1	hCD36_T1264G	CD36	rs3211938	7	80300449	hCD36_T1264G_C	ACGTTGGATGCTCCAGTTGAAAACCCAGAC	ACGTTGGATGTTGCATTTGCTGATGTCTAG	117	R	6372.2	gtttCTGATGTCTAGCACACC	G	6619.3	gtttCTGATGTCTAGCACACCC	T	6643.4	gtttCTGATGTCTAGCACACCA
W1	hICAM-1codon241	ICAM1	rs1799969	19	10394792	hICAM-1codon241_B	ACGTTGGATGAACCTCTGGTCCCCCAGTGC	ACGTTGGATGTCCTAGAGGTGGACACGCAG	120	F	6389.1	ccaGTGGTCTGTTCCCTGGAC	A	6660.3	ccaGTGGTCTGTTCCCTGGACA	G	6676.4	ccaGTGGTCTGTTCCCTGGACG
W1	12-72249510	IL22	rs2227491	12	68646521	12-72249510_B	ACGTTGGATGTTCCACGGAGTCAGTGTAAG	ACGTTGGATGATCACCACCACCCCAAGTAC	98	F	6458.2	gggcTGGACGGCACACGGCCC	C	6705.4	gggcTGGACGGCACACGGCCCC	T	6785.3	gggcTGGACGGCACACGGCCCT
W1	hTNF_plus851	TNF	rs3093662	6	31544189	hTNF_plus851_B	ACGTTGGATGGGAAAGAGCTGTTGAATGCC	ACGTTGGATGGTGTCTGGTTTTCTCTCTCC	84	R	6568.31	ttGTTTTCTCTCTCCATTCATC	G	6815.5	ttGTTTTCTCTCTCCATTCATCC	A	6895.4	ttGTTTTCTCTCTCCATTCATCT
W1	rs17047661	CR1	rs17047661	1	207782889	rs17047661_A	ACGTTGGATGATGCACAGCTCCAGAAGTTG	ACGTTGGATGCCCGGGCTGACATCTAAATC	117	R	6925.5	aaacCTCCTGTTTCCTGGTACTC	G	7172.7	aaacCTCCTGTTTCCTGGTACTCC	A	7252.6	aaacCTCCTGTTTCCTGGTACTCT
W1	hG6PD_plus202	G6PD	rs1050828	X	153764217	hG6PD_plus202_C	ACGTTGGATGTCACTCTGTTTGCGGATGTC	ACGTTGGATGATGGCCTTCTGCCCGAAAAC	102	R	6928.5	ttcgGCCCGAAAACACCTTCATC	T	7199.7	ttcgGCCCGAAAACACCTTCATCA	C	7215.7	ttcgGCCCGAAAACACCTTCATCG
W1	hCD36_G1439C	CD36		7	80302110	hCD36_G1439C_D	ACGTTGGATGTGACCAATAGGTTGACCTGC	ACGTTGGATGGTTCTCTTTTTAGATAACTGG	88	F	6987.6	TAACTGGATTCACTTTACAATTT	C	7234.8	TAACTGGATTCACTTTACAATTTC	G	7274.8	TAACTGGATTCACTTTACAATTTG
W1	rs4986791	TLR4	rs4986791	9	120475602	rs4986791_A	ACGTTGGATGGGTAATAACACCATTGAAGC	ACGTTGGATGAGGTTGCTGTTCTCAAAGTG	96	F	7077.6	TTCTCAAAGTGATTTTGGGACAA	C	7324.8	TTCTCAAAGTGATTTTGGGACAAC	T	7404.7	TTCTCAAAGTGATTTTGGGACAAT
W1	rs1555498	IL20RA	rs1555498	6	137325847	rs1555498_A	ACGTTGGATGCAATCATCAGAGTTCAAGGC	ACGTTGGATGGATGGAATAGCCCATCACAG	113	F	7130.7	AAAAAGAAACACGGTAATAGATA	C	7377.9	AAAAAGAAACACGGTAATAGATAC	T	7457.8	AAAAAGAAACACGGTAATAGATAT
W1	hTNFa-1031	TNF	rs1799964	6	31542308	hTNFa-1031_A	ACGTTGGATGGGGAAGCAAAGGAGAAGCTG	ACGTTGGATGTACATGTGGCCATATCTCCC	112	R	7150.6	CCTCCAGACCCTGACTTTTCCTTC	T	7421.9	CCTCCAGACCCTGACTTTTCCTTCA	C	7437.9	CCTCCAGACCCTGACTTTTCCTTCG
W1	LTA_plus77	LTA	rs2239704	6	31540141	LTA_plus77_D	ACGTTGGATGAGGTGCAGGAGGGACCGAG	ACGTTGGATGGTGCTTCGTGCTTTGGACTA	91	R	7296.7	gctgCGTGCTTTGGACTACCGCCC	G	7543.9	gctgCGTGCTTTGGACTACCGCCCC	T	7567.9	gctgCGTGCTTTGGACTACCGCCCA
W1	rs2297518	NOS2	rs2297518	17	26096597	rs2297518_A	ACGTTGGATGTTGTTGTTGAGCTCTTTCAG	ACGTTGGATGTTGAGAACTCTGTCATTCCC	95	R	7359.8	gCTCTTTCTAGAAACTGAAGAAAT	G	7607	gCTCTTTCTAGAAACTGAAGAAATC	A	7686.9	gCTCTTTCTAGAAACTGAAGAAATT
W1	12-72247607	IL22	rs1012356	12	68644618	12-72247607_B	ACGTTGGATGCCCCGATCTCTTTTATACAG	ACGTTGGATGGCTTACCAATTCAGACTTCC	107	F	7510.9	tcCCAATTCAGACTTCCATTTAACT	A	7782.1	tcCCAATTCAGACTTCCATTTAACTA	T	7838	tcCCAATTCAGACTTCCATTTAACTT
W1	TLR9_rs187084	TLR9	rs187084	3	52261031	TLR9_rs187084_A	ACGTTGGATGTATTCCCCTGCTGGAATGTC	ACGTTGGATGTGCTGGGCACTGTACTGGAT	100	F	7659	GATGCAGATAAAAGATCACTGCCCT	C	7906.2	GATGCAGATAAAAGATCACTGCCCTC	T	7986.1	GATGCAGATAAAAGATCACTGCCCTT
W1	rs2230739	ADCY9	rs2230739	16	4033436	rs2230739_A	ACGTTGGATGGAAGGTGGGACTAGCAAACG	ACGTTGGATGTCCCAGTCATTCTGCTCCAC	100	F	7811.1	ctaCACTCCTGCTCCACACAGGTCAT	A	8082.3	ctaCACTCCTGCTCCACACAGGTCATA	G	8098.3	ctaCACTCCTGCTCCACACAGGTCATG
W1	rs2814778	DARC	rs2814778	1	159174683	rs2814778	ACGTTGGATGAGACAGAAGGGCTGGGACG	ACGTTGGATGAACCTGATGGCCCTCATTAG	97	R	7879.1	TGGCCCTCATTAGTCCTTGGCTCTTA	G	8126.3	TGGCCCTCATTAGTCCTTGGCTCTTAC	A	8206.2	TGGCCCTCATTAGTCCTTGGCTCTTAT
W1	rs2535611	ADORA2B	rs2535611	17	15861332	rs2535611_A	ACGTTGGATGGAGTGAAACTCTGTCTCAAG	ACGTTGGATGCGACATTGTAGAACCAGGAC	92	F	7932.1	ggcCCAGGACCTGTCAGGTACACTTC	C	8179.3	ggcCCAGGACCTGTCAGGTACACTTCC	T	8259.2	ggcCCAGGACCTGTCAGGTACACTTCT
W1	rs4986790	TLR4	rs4986790	9	120475302	rs4986790_A	ACGTTGGATGAGCATACTTAGACTACTACC	ACGTTGGATGCACCAGGGAAAATGAAGAAAC	99	R	8291.5	GTCAAACAATTAAATAAGTCAATAATA	G	8538.7	GTCAAACAATTAAATAAGTCAATAATAC	A	8618.6	GTCAAACAATTAAATAAGTCAATAATAT
W1	IL4R-63011	IL4R	rs1805015	16	27374180	IL4R-63011_B	ACGTTGGATGTCTCTGGGACACGGTGACTG	ACGTTGGATGACCTGACTTGCACAGAGACG	114	F	8438.5	CAACCCTGCTTACCGCAGCTTCAGCAAC	C	8685.7	CAACCCTGCTTACCGCAGCTTCAGCAACC	T	8765.6	CAACCCTGCTTACCGCAGCTTCAGCAACT
W2	hHBC	HBB	rs33930165	11	5248233	hHBC_C	ACGTTGGATGTTCATCCACGTTCACCTTGC	ACGTTGGATGTCAAACAGACACCATGGTGC	102	F	4503.9	GTGCACCTGACTCCT	A	4775.1	GTGCACCTGACTCCTA	G	4791.1	GTGCACCTGACTCCTG
W2	hTNF-308	TNF	rs1800629	6	31543031	hTNF-308_B	ACGTTGGATGGGAGGCAATAGGTTTTGAGG	ACGTTGGATGCTGATTTGTGTGTAGGACCC	86	R	4513.9	GGCTGAACCCCGTCC	G	4761.1	GGCTGAACCCCGTCCC	A	4841	GGCTGAACCCCGTCCT
W2	rs2075820	NOD1	rs2075820	7	30492237	rs2075820	ACGTTGGATGAAGCGCAGCAGGAAGGCAAAC	ACGTTGGATGACCTGCTCTTCAAGCACTAC	90	F	4861.2	aCCAGAGCGGGACCCC	A	5132.4	aCCAGAGCGGGACCCCA	G	5148.4	aCCAGAGCGGGACCCCG
W2	rs2242665	CTL4	rs2242665	6	31839309	rs2242665	ACGTTGGATGGGCTCTCCCTTCCAGCTCT	ACGTTGGATGTGGTGGTGTCATTGGTGATC	107	R	4971.2	AGCGCCGGTGGAGTAA	G	5218.4	AGCGCCGGTGGAGTAAC	A	5298.3	AGCGCCGGTGGAGTAAT
W2	hNOS2-954	NOS2	rs1800482	17	26128509	hNOS2-954_F	ACGTTGGATGGGGCAGATCACTTGAGCTTC	ACGTTGGATGCCACCACACCCAGCTAATAT	119	R	5198.4	tTGTTGTCCATGCTGGT	G	5445.6	tTGTTGTCCATGCTGGTC	C	5485.6	tTGTTGTCCATGCTGGTG
W2	rs6780995	IL17RD	rs6780995	3	57138419	rs6780995_A	ACGTTGGATGTCCCCTGGAGAAACATTTTG	ACGTTGGATGGTTCTTTGGTCTGTTGCAGG	92	R	5261.5	GGAGCAAACTACAGAGA	G	5508.6	GGAGCAAACTACAGAGAC	A	5588.6	GGAGCAAACTACAGAGAT
W2	rs542998	RTN3	rs542998	11	63487386	rs542998	ACGTTGGATGACTCTTTGGGTTCTGGAGTG	ACGTTGGATGCTCTGCCAGTCCATTTCATC	99	R	5274.4	GGTGGTCATCAGGTAAA	T	5545.7	GGTGGTCATCAGGTAAAA	C	5561.7	GGTGGTCATCAGGTAAAG
W2	rs33950507	HBB	rs33950507	11	5248173	rs33950507_A	ACGTTGGATGCAAGGTGAACGTGGATGAAG	ACGTTGGATGGTCTCCTTAAACCTGTCTTG	98	F	5361.5	gGGATGAAGTTGGTGGT	A	5632.7	gGGATGAAGTTGGTGGTA	G	5648.7	gGGATGAAGTTGGTGGTG
W2	rs17047660	CR1	rs17047660	1	207782856	rs17047660	ACGTTGGATGATCAAGTTGGTGTTTGGAGC	ACGTTGGATGGCATTTTCAACTTCTGGAGC	99	R	5466.6	cccCTGGAGCTGTGCATT	G	5713.7	cccCTGGAGCTGTGCATTC	A	5793.6	cccCTGGAGCTGTGCATTT
W2	rs461645	EMR1	rs461645	19	6919753	rs461645	ACGTTGGATGGTTCCCAACAGGTAGACAAG	ACGTTGGATGAAAGACGGCTTCTCAGATCC	115	R	5467.6	ATCTACACTCTGGAGAAC	T	5738.8	ATCTACACTCTGGAGAACA	C	5754.8	ATCTACACTCTGGAGAACG
W2	hNOS2-1659	NOS2	rs8078340	17	26129212	hNOS2-1659_F	ACGTTGGATGTCTGTAGTGATGGAGGGATG	ACGTTGGATGGTGTCCTCTCCCTTGTAAAC	101	F	5525.6	aCTTGAACAAGGCAGAAC	C	5772.8	aCTTGAACAAGGCAGAACC	T	5852.7	aCTTGAACAAGGCAGAACT
W2	rs7537937	GBP7	rs1803632	1	89582690	rs7537937_A	ACGTTGGATGTCCTCAGCCATTCCAATGTC	ACGTTGGATGTAGAGAGAGTGACTCACGAG	94	F	5813.8	gCACGAGGCCCATTGACTG	C	6061	gCACGAGGCCCATTGACTGC	G	6101	gCACGAGGCCCATTGACTGG
W2	hIL-4-589	IL4	rs2243250	5	132009154	hIL-4-589_D	ACGTTGGATGTAACAGGCAGACTCTCCTAC	ACGTTGGATGTGATACGACCTGTCCTTCTC	102	F	5891.9	gAACTTGGGAGAACATTGT	C	6139	gAACTTGGGAGAACATTGTC	T	6218.9	gAACTTGGGAGAACATTGTT
W2	5-131349023	IRF1	rs2706384	5	131826880	5-131349023_E	ACGTTGGATGGGTATATCTCCCGAACGCAG	ACGTTGGATGGAGATTCGGCCCAGTGTTC	99	F	6118	attCAAGTGCCCGGGCGATC	C	6365.2	attCAAGTGCCCGGGCGATCC	A	6389.2	attCAAGTGCCCGGGCGATCA
W2	rs1801033	C6	rs1801033	5	41199959	rs1801033	ACGTTGGATGGGAATGCATGGTTGAAAGGC	ACGTTGGATGGTTAGATCTGTCTTGCGTCC	100	F	6158	tgtGGGACAGCCATGCACTG	C	6405.2	tgtGGGACAGCCATGCACTGC	A	6429.2	tgtGGGACAGCCATGCACTGA
W2	rs708567	IL17RE	rs708567	3	9960070	rs708567_A	ACGTTGGATGGTTCTCCTCACCATTCCTAG	ACGTTGGATGGAGGAAAAGTTTGGAGGAGC	83	R	6247.1	aggTGGAGGAGCAGCTGACT	G	6494.2	aggTGGAGGAGCAGCTGACTC	A	6574.2	aggTGGAGGAGCAGCTGACTT
W2	rs7935564	TRIM5	rs7935564	11	5718517	rs7935564	ACGTTGGATGACAGGAAAAGCTGCAGGTAG	ACGTTGGATGTTCCAGGCGGTTCTCTCTTG	119	R	6284.1	cccGCTTCTCAGCCTCTTGAT	G	6531.3	cccGCTTCTCAGCCTCTTGATC	A	6611.2	cccGCTTCTCAGCCTCTTGATT
W2	rs1143634	IL1B	rs1143634	2	113590390	rs1143634_A	ACGTTGGATGCAGTTCAGTGATCGTACAGG	ACGTTGGATGGTGCTCCACATTTCAGAACC	106	F	6306.1	CATTTCAGAACCTATCTTCTT	C	6553.3	CATTTCAGAACCTATCTTCTTC	T	6633.2	CATTTCAGAACCTATCTTCTTT
W2	rs17424229	CD40LG	rs1126535	X	135730555	rs17424229	ACGTTGGATGGGCTTGTGGTTCATCTTACC	ACGTTGGATGATCACCCAGATGATTGGGTC	99	F	6476.2	GCTGTGTATCTTCATAGAAGG	C	6723.4	GCTGTGTATCTTCATAGAAGGC	T	6803.3	GCTGTGTATCTTCATAGAAGGT
W2	rs17140229	CFTR	rs17140229	7	117230283	rs17140229_A	ACGTTGGATGACAATATGGTCACCACATCG	ACGTTGGATGAAGTGCTACTTCTGCACCAC	88	F	6748.4	ACCACTTTTGAGAATAGTGTTA	C	6995.6	ACCACTTTTGAGAATAGTGTTAC	T	7075.5	ACCACTTTTGAGAATAGTGTTAT
W2	rs3177244	DERL3	rs1128127	22	24179132	rs3177244_A	ACGTTGGATGGGCAGGTAATTGGGGTCTTC	ACGTTGGATGTGTGCTGGCCTGTGCTCAAC	103	R	6768.4	aACAGAAAGCTGCTCCTGGATG	G	7015.6	aACAGAAAGCTGCTCCTGGATGC	A	7095.5	aACAGAAAGCTGCTCCTGGATGT
W2	rs373533	EMR1	rs373533	19	6919624	rs373533	ACGTTGGATGTCCTTTGTGGGCATGGAATC	ACGTTGGATGTGATCTCAGAGGTGGTCAAG	99	F	6847.4	ggCAAGGGAGCCTGGTGGTCTT	G	7134.6	ggCAAGGGAGCCTGGTGGTCTTG	T	7174.5	ggCAAGGGAGCCTGGTGGTCTTT
W2	12-72245636	IL22	rs2227507	12	68642647	12-72245636_B	ACGTTGGATGAACAGCAAATCCAGTTCTCC	ACGTTGGATGGAAAACATGGCATAAATGCTC	119	R	7053.6	aCTTATTTTCACAGCTTGGAGAG	T	7324.8	aCTTATTTTCACAGCTTGGAGAGA	C	7340.8	aCTTATTTTCACAGCTTGGAGAGG
W2	rs77806	SPTB	rs77806	14	65253232	rs77806	ACGTTGGATGAAGGCACTGAGCGAGGGTGT	ACGTTGGATGTATCTGCTTCTGGGCCAGCG	119	F	7151.6	ttGAGGGCCTGGATACTGGCTGG	A	7422.8	ttGAGGGCCTGGATACTGGCTGGA	G	7438.8	ttGAGGGCCTGGATACTGGCTGGG
W2	tlr6_rs5743810	TLR6	rs5743810	4	38830350	tlr6_rs5743810_A	ACGTTGGATGATTTTTATCAGAACTCACC	ACGTTGGATGAGGCATTTCCAAGTCGTTTC	98	R	7191.7	GAGGGTAAAATTCAGTAAGGTTG	T	7462.9	GAGGGTAAAATTCAGTAAGGTTGA	C	7478.9	GAGGGTAAAATTCAGTAAGGTTGG
W2	hIL-13_46457	IL13	rs20541	5	131995964	hIL-13_46457_A	ACGTTGGATGCCAGTTTGTAAAGGACCTGC	ACGTTGGATGTGATGCTTTCGAAGTTTCAG	100	F	7358.8	cgGCTTTCGAAGTTTCAGTTGAAC	C	7606	cgGCTTTCGAAGTTTCAGTTGAACC	T	7685.9	cgGCTTTCGAAGTTTCAGTTGAACT
W2	rs10775349	ADCY9	rs10775349	16	4079823	rs10775349_A	ACGTTGGATGGTTGGCTCTTCAGTGAAGTG	ACGTTGGATGAAAACCAGACCACTCAGTAG	86	R	7377.8	ACCACTCAGTAGAAAAATGTGTAA	G	7625	ACCACTCAGTAGAAAAATGTGTAAC	C	7665.1	ACCACTCAGTAGAAAAATGTGTAAG
W2	rs3092945	CD40LG	rs3092945	X	135729609	rs3092945_A	ACGTTGGATGCAGATCTCTTAACTGCAGCC	ACGTTGGATGCTGTGTACACTGTTCCAATC	109	R	7646	GTTCCAATCCATTAGATAATTGTTG	T	7917.2	GTTCCAATCCATTAGATAATTGTTGA	C	7933.2	GTTCCAATCCATTAGATAATTGTTGG
W2	TLR6_rs5743809	TLR6	rs5743809	4	38830514	TLR6_rs5743809_A	ACGTTGGATGGCGAATAAACTAGTTGGGTG	ACGTTGGATGAATGAGACAGAAAGTCTAC	94	F	7707.1	gATGAGACAGAAAGTCTACAAATTC	C	7954.2	gATGAGACAGAAAGTCTACAAATTCC	T	8034.1	gATGAGACAGAAAGTCTACAAATTCT
W2	tlr1_rs4833095	TLR1	rs4833095	4	38799710	tlr1_rs4833095_A	ACGTTGGATGACTTCCTAAGTATTCTGGCG	ACGTTGGATGCCAAGTTGTTTCAATGTTGT	100	F	7741.1	TGTTTCAATGTTGTTTAAGGTAAGA	C	7988.2	TGTTTCAATGTTGTTTAAGGTAAGAC	T	8068.2	TGTTTCAATGTTGTTTAAGGTAAGAT
W2	tlr1_rs5743611	TLR1	rs5743611	4	38800214	tlr1_rs5743611_A	ACGTTGGATGGGTTGAATTTGAAAACACTG	ACGTTGGATGCACTGTCAAAACTGAGGATT	98	F	8302.4	TGAGGATTTTGATAATTTCTCATAATA	C	8549.6	TGAGGATTTTGATAATTTCTCATAATAC	G	8589.6	TGAGGATTTTGATAATTTCTCATAATAG
W2a	rs11096957	TLR10	rs11096957	4	38776491	rs11096957	ACGTTGGATGAGGTCGTCCCAGAGTAAATC	ACGTTGGATGGTAAGTTATGAAATGCAACG	112	F	7986.2	cAATGCAACGAAATCTTAGTTTAGAA	C	8233.4	cAATGCAACGAAATCTTAGTTTAGAAC	A	8257.4	cAATGCAACGAAATCTTAGTTTAGAAA
W3	rs6874639	LOC441108	rs6874639	5	131778716	rs6874639	ACGTTGGATGGACACAGTTTACACTGATAG	ACGTTGGATGGGCTACAAATAATCCTGATG	100	R	4847.2	TAGTGCCTTGCTTCAA	G	5094.4	TAGTGCCTTGCTTCAAC	A	5174.3	TAGTGCCTTGCTTCAAT
W3	5-131344214	IRF1	rs2070724	5	131822072	5-131344214_B	ACGTTGGATGAGAGTGCTGCTGACAGCACA	ACGTTGGATGGAAAGCACACAACCTTGACC	93	R	4870.2	CTGTGGCTTCTGCTGT	G	5117.3	CTGTGGCTTCTGCTGTC	A	5197.3	CTGTGGCTTCTGCTGTT
W3	hIL-13_45921	IL13	rs848	5	131996500	hIL-13_45921_A	ACGTTGGATGCAGTACTTATTACCAGGGAC	ACGTTGGATGTTGGAGCCAAGGGTTCAGAG	97	R	5228.4	GCACTAAAGCAGTGGAC	G	5475.6	GCACTAAAGCAGTGGACC	T	5499.6	GCACTAAAGCAGTGGACA
W3	rs11544587	SLC22A5	rs11544587	5	131706005	rs11544587	ACGTTGGATGTCACAATGGTGGACAGGTAG	ACGTTGGATGGGGCAGCTGGAGCAGGAGA	93	F	5300.5	GGAGCAGGAGAGCTGTC	C	5547.6	GGAGCAGGAGAGCTGTCC	T	5627.5	GGAGCAGGAGAGCTGTCT
W3	rs4646201	SLC22A4	rs4646201	5	131671634	rs4646201	ACGTTGGATGCACTCTGGAGGCCGTGGAT	ACGTTGGATGTCTTCACTGCTGAGCTCTAC	94	F	5315.5	tAGGAACATGGCGGTGG	A	5586.7	tAGGAACATGGCGGTGGA	G	5602.7	tAGGAACATGGCGGTGGG
W3	rs159903	P4HA2	rs159903	5	131540053	rs159903	ACGTTGGATGGAGAAGGGATGAGCAGTGAC	ACGTTGGATGAGGCCTCCACATTCCCAATC	91	F	5403.5	CCCAATCCGCAATCAGTT	C	5650.7	CCCAATCCGCAATCAGTTC	T	5730.6	CCCAATCCGCAATCAGTTT
W3	rs3805685	P4HA2	rs3805685	5	131528153	rs3805685	ACGTTGGATGGGGTCTTGGATTTCAGACCT	ACGTTGGATGCCTACTTTCCAGAAAAGGAC	94	F	5565.7	ACTTAGAGGGAACACAAG	G	5852.9	ACTTAGAGGGAACACAAGG	T	5892.8	ACTTAGAGGGAACACAAGT
W3	rs2243283	IL4	rs2243283	5	132016593	rs2243283	ACGTTGGATGAAACAGTACTGACCATCGCC	ACGTTGGATGGGTAAGATACAGGGGAGGAA	94	F	5670.7	AGGGGAGGAAAAGATGAC	C	5917.9	AGGGGAGGAAAAGATGACC	G	5957.9	AGGGGAGGAAAAGATGACG
W3	rs919766	IL12B	rs919766	5	158747564	rs919766_A	ACGTTGGATGGGGTCAGAAGAGCTGAAGT	ACGTTGGATGGCTACAATCACTAGGAACTC	97	R	5692.7	CTAGGAACTCTCTCCCCAA	C	5979.9	CTAGGAACTCTCTCCCCAAG	A	6019.8	CTAGGAACTCTCTCCCCAAT
W3	rs11955347	P4HA2	rs11955347	5	131567924	rs11955347	ACGTTGGATGTGCCTTGACCACTCTATGAC	ACGTTGGATGATGTTTAAGGCCCCAGCTTG	97	R	5789.8	GCCTACAGGAAAAAACCTT	G	6037	GCCTACAGGAAAAAACCTTC	A	6116.9	GCCTACAGGAAAAAACCTTT
W3	5-131185205	SLC22A4	rs272893	5	131663062	5-131185205_A	ACGTTGGATGCCTCCACAGAATCAAATATC	ACGTTGGATGGAGGCTGAAGATATCATCCA	99	R	5822.8	GCTGCAAAAATGAACAACA	G	6070	GCTGCAAAAATGAACAACAC	A	6149.9	GCTGCAAAAATGAACAACAT
W3	rs3024952	STAT6	rs3024952	12	57500112	rs3024952	ACGTTGGATGAGGCCCCTCTCTGCCCATAG	ACGTTGGATGTTTGGCTGCCTCTAGCTCTC	91	F	6053.9	ccacGGTCTCCTGCAGTAGC	C	6301.1	ccacGGTCTCCTGCAGTAGCC	A	6325.1	ccacGGTCTCCTGCAGTAGCA
W3	RAD50-rs4526098	RAD50	rs4526098	5	131892979	RAD50-rs4526098_A	ACGTTGGATGTTCGATCCGGGACATGTTTG	ACGTTGGATGCTTCGGCCTCAGTTAAGCCT	99	F	6099	CCTCAGTTAAGCCTTTGTGG	A	6370.2	CCTCAGTTAAGCCTTTGTGGA	G	6386.2	CCTCAGTTAAGCCTTTGTGGG
W3	RAD50-rs1047382	RAD50	rs1047382	5	131931385	RAD50-rs1047382_A	ACGTTGGATGGTTTATCTGGAGCAAGTCGC	ACGTTGGATGTCAGACAGAGGCTGAGTTAC	91	F	6230.1	tGAGGCTGAGTTACAAGAAG	C	6477.3	tGAGGCTGAGTTACAAGAAGC	T	6557.2	tGAGGCTGAGTTACAAGAAGT
W3	IL-3_31481	IL3	rs31481	5	131397202	IL-3_31481_A	ACGTTGGATGAACACAGATGGCCCAGGAAC	ACGTTGGATGCTGTCTCACCTTTGCATGAC	98	F	6248.1	GGGTCAAACAAGAAGTGGAA	A	6519.3	GGGTCAAACAAGAAGTGGAAA	G	6535.3	GGGTCAAACAAGAAGTGGAAG
W3	rs398064	SLC22A4	rs398064	5	131647902	rs398064	ACGTTGGATGAACTGGAAGGTGCCCCTCA	ACGTTGGATGCTGACAGCTGCCCGGACA	99	R	6353.2	ccatCACGCCTACGAAGAACA	G	6600.3	ccatCACGCCTACGAAGAACAC	C	6640.4	ccatCACGCCTACGAAGAACAG
W3	rs17772565	RAD50	rs17772565	5	131952405	rs17772565	ACGTTGGATGTCCTGCCTTGACTGCCTTAG	ACGTTGGATGTACCAGTCTAGTGCCTTAGC	99	R	6414.2	TAGTGCCTTAGCATCAACAAG	T	6685.4	TAGTGCCTTAGCATCAACAAGA	C	6701.4	TAGTGCCTTAGCATCAACAAGG
W3	rs35482671	IL3	rs35482671	5	131396676	rs35482671	ACGTTGGATGACCATCAGAATGTCTTGGTC	ACGTTGGATGCTCATGGGCCTTTCTCTCC	97	F	6617.3	acaccGGACTTCAACAACCTCA	A	6888.5	acaccGGACTTCAACAACCTCAA	G	6904.5	acaccGGACTTCAACAACCTCAG
W3	rs3024978	STAT6	rs3024978	12	57490378	rs3024978	ACGTTGGATGCAATCTGGGATCTCAATGTC	ACGTTGGATGTCTTTGGGTTCTCCCTCCAG	100	F	6726.4	tacacACTGGGGTTGGCCCTTA	A	6997.6	tacacACTGGGGTTGGCCCTTAA	G	7013.6	tacacACTGGGGTTGGCCCTTAG
W3	rs4551059	SLC22A5	rs4551059	5	131719999	rs4551059	ACGTTGGATGCTATGTGGCAGCATTTGTCC	ACGTTGGATGGGATGATGGTGAAATACAGG	96	R	6728.4	ggaaTCAACTCCAACCTGATGG	G	6975.6	ggaaTCAACTCCAACCTGATGGC	A	7055.5	ggaaTCAACTCCAACCTGATGGT
W3	5-131399841	IL5	rs2069823	5	131877699	5-131399841_A	ACGTTGGATGAGAAATAGGCACAGCCAGAC	ACGTTGGATGATACATTGACGGCCAAAAAG	92	R	6807.5	ggttACGGCCAAAAAGTAAGTT	T	7078.7	ggttACGGCCAAAAAGTAAGTTA	C	7094.7	ggttACGGCCAAAAAGTAAGTTG
W3	rs10072253	CSF2	rs10072253	5	131409768	rs10072253	ACGTTGGATGGCCTGTCAGCTTGATAACAT	ACGTTGGATGGGAGGTCAAACATTTCTGAG	100	R	6921.5	tcCTTCTACTGTTTCATTCTGTA	T	7192.7	tcCTTCTACTGTTTCATTCTGTAA	C	7208.7	tcCTTCTACTGTTTCATTCTGTAG
W3	rs2304081	SLC22A4	rs2304081	5	131667548	rs2304081	ACGTTGGATGTATCTGCATTTCCAGGTCAC	ACGTTGGATGTCAGGACTCGGAATATTGCC	100	F	6956.5	ccctcTCTTTGCTGCTATGGTAA	A	7227.7	ccctcTCTTTGCTGCTATGGTAAA	G	7243.7	ccctcTCTTTGCTGCTATGGTAAG
W3	rs3212227	IL12B	rs3212227	5	158742950	rs3212227_A	ACGTTGGATGCTGATTGTTTCAATGAGC	ACGTTGGATGGGATCACAATGATATCTTTGC	85	R	7031.6	tTCTTTGCTGTATTTGTATAGTT	G	7278.8	tTCTTTGCTGTATTTGTATAGTTC	T	7302.8	tTCTTTGCTGTATTTGTATAGTTA
W3	rs28903090	RAD50	rs28903090	5	131923673	rs28903090	ACGTTGGATGGGGACTGATGAGCAACTAAA	ACGTTGGATGCAGTCTACCAATTTCCTTTC	100	R	7154.7	aaacTTTCCTTTCTTTCTCCCTTA	G	7401.9	aaacTTTCCTTTCTTTCTCCCTTAC	T	7425.9	aaacTTTCCTTTCTTTCTCCCTTAA
W3	rs3181216	IL12B	rs3181216	5	158752978	rs3181216_A	ACGTTGGATGAGGATGGGCAGAACTCCTTA	ACGTTGGATGTTATTATCCCAATGATCAG	100	R	7327.8	TATCCCAATGATCAGTAAAAATTA	T	7599	TATCCCAATGATCAGTAAAAATTAA	A	7654.9	TATCCCAATGATCAGTAAAAATTAT
W3	rs35861031	RAD50	rs35861031	5	131976461	rs35861031	ACGTTGGATGCATCATTGCCTTGGATGAGC	ACGTTGGATGTTACTCAACCAGAGCATGTG	99	R	7372.8	TGTGCAAGAGATTCAATGTTTTCT	G	7620	TGTGCAAGAGATTCAATGTTTTCTC	A	7699.9	TGTGCAAGAGATTCAATGTTTTCTT
W3	rs35825847	FCER2	rs35825847	19	7754284	rs35825847	ACGTTGGATGAAGCCTTTTGCTCCAGCAAC	ACGTTGGATGGCATCATCACGCAGTCCTC	95	F	7562.9	cataATCACGCAGTCCTCGCCCTGG	C	7810.1	cataATCACGCAGTCCTCGCCCTGGC	T	7890	cataATCACGCAGTCCTCGCCCTGGT
W3	rs11568499	SLC22A4	rs11568499	5	131649300	rs11568499	ACGTTGGATGAAGAGAACGTTCTTCCTGCC	ACGTTGGATGAACACACCTTGGCAACCTAC	99	F	7579.9	cctccTGTTTTGTGTTATACTGCAT	C	7827.1	cctccTGTTTTGTGTTATACTGCATC	T	7907	cctccTGTTTTGTGTTATACTGCATT
W3	rs12314983	STAT6	rs12314983	12	57492308	rs12314983	ACGTTGGATGACTCCATCCCCCCGTATCAA	ACGTTGGATGTTCACTTACTCCTGGAAGGC	96	F	7675	gttaaTCCTGGAAGGCTGACAACAC	A	7946.2	gttaaTCCTGGAAGGCTGACAACACA	G	7962.2	gttaaTCCTGGAAGGCTGACAACACG
W4	IL-4_2243251	IL4	rs2243251	5	132009787	IL-4_2243251_A	ACGTTGGATGTGTCCGTGGACAAAGTTGCC	ACGTTGGATGCTATTAATGGGTCTCACCTC	100	R	4765.1	CTCTGTTCTTCCTGCT	T	5036.3	CTCTGTTCTTCCTGCTA	C	5052.3	CTCTGTTCTTCCTGCTG
W4	rs5470	HP	rs5470	16	72088421	rs5470_A	ACGTTGGATGAACAGGGGTATTGTTTGTGG	ACGTTGGATGGTGTCTACAAACTTTGGCCC	92	R	4888.2	CTTTGGCCCTGGTAAG	G	5135.4	CTTTGGCCCTGGTAAGC	C	5175.4	CTTTGGCCCTGGTAAGG
W4	IL10_232428480	IL10	rs1518110	1	206944861	IL10_232428480_A	ACGTTGGATGATGCGGTCTTTTTGATGCCC	ACGTTGGATGTGATTTTTTTGGGCCAGAGC	95	R	4906.2	GGGCCAGAGCCAATTT	C	5193.4	GGGCCAGAGCCAATTTG	A	5233.3	GGGCCAGAGCCAATTTT
W4	rs455649	SLC22A4	rs455649	5	131649306	rs455649	ACGTTGGATGAACACACCTTGGCAACCTAC	ACGTTGGATGCGAAGAGAACGTTCTTCCTG	101	R	5096.3	tGTTCTTCCTGCCAAAC	G	5343.5	tGTTCTTCCTGCCAAACC	T	5367.5	tGTTCTTCCTGCCAAACA
W4	rs10479007	RAD50	rs10479007	5	131917726	rs10479007	ACGTTGGATGGTCATGGCCAAATTCAGTCC	ACGTTGGATGGGAGCTCTGAGGATAAAGAA	99	F	5324.5	TGAGGTAGCCAGAGAGG	A	5595.7	TGAGGTAGCCAGAGAGGA	G	5611.7	TGAGGTAGCCAGAGAGGG
W4	rs1801274	FCGR2a	rs1801274	1	161479745	rs1801274_B	ACGTTGGATGCTGTGACTGTGGTTTGCTTG	ACGTTGGATGCTTCCAGAATGGAAAATCCC	98	R	5387.5	AATCCCAGAAATTCTCCC	T	5658.7	AATCCCAGAAATTCTCCCA	C	5674.7	AATCCCAGAAATTCTCCCG
W4	hNOS2-1026	NOS2A	rs2779249	17	26128581	hNOS2-1026_E	ACGTTGGATGGGGAATACTGTATTTCAGGC	ACGTTGGATGGTGCTAGGATTACAAGGGTT	98	R	5468.6	ccTACAAGGGTTAGCCAC	G	5715.8	ccTACAAGGGTTAGCCACC	T	5739.8	ccTACAAGGGTTAGCCACA
W4	hIL1a-889	IL1A	rs1800587	2	113542960	hIL1a-889_A	ACGTTGGATGGGATTTTTACATATGAGCC	ACGTTGGATGCAGGAATTATAAAAGCTGAG	97	F	5509.6	AATAGTAACCAGGCAACA	C	5756.8	AATAGTAACCAGGCAACAC	T	5836.7	AATAGTAACCAGGCAACAT
W4	IFNg_plus3234	IFNG	rs2069718	12	68550162	IFNg_plus3234_D	ACGTTGGATGCTCACTCTAACCAATAGGGC	ACGTTGGATGCAGAGCCAAGAGGAAGGTAA	93	F	5531.6	AAGGTAAATGGTCCACAT	C	5778.8	AAGGTAAATGGTCCACATC	T	5858.7	AAGGTAAATGGTCCACATT
W4	IFNg_plus4640	IFNG	rs2234687	12	68548756	IFNg_plus4640_A	ACGTTGGATGCAAGTTCTGTCTGACATGCC	ACGTTGGATGATACTATCCAGTTACTGCCG	99	F	5553.6	TGCCGGTTTGAAAATATG	C	5800.8	TGCCGGTTTGAAAATATGC	T	5880.7	TGCCGGTTTGAAAATATGT
W4	rs28903086	RAD50	rs28903086	5	131915022	rs28903086	ACGTTGGATGTTCTCGGTCAATTTCTGCAC	ACGTTGGATGCTTGATTTTCATTTTCTGTAGGC	93	F	5627.7	TGTAGGCATGGTGAAAAG	A	5898.9	TGTAGGCATGGTGAAAAGA	G	5914.9	TGTAGGCATGGTGAAAAGG
W4	rs35182390	STAT6	rs35182390	12	57493602	rs35182390	ACGTTGGATGTTCTTCTCAATGAGCCCGAC	ACGTTGGATGCAATGGTGATGCCCCCAATC	92	F	5699.7	TGCCCCCAATCTCTGAGTC	A	5970.9	TGCCCCCAATCTCTGAGTCA	G	5986.9	TGCCCCCAATCTCTGAGTCG
W4	rs2289276	TSLP	rs2289276	5	110407507	rs2289276	ACGTTGGATGTGGCAATGAGAGGCAAAACC	ACGTTGGATGCCACGAGTGTAAGAGATCTG	95	R	5819.8	gCTGTAAGGCCTGCCTTAG	T	6091	gCTGTAAGGCCTGCCTTAGA	C	6107	gCTGTAAGGCCTGCCTTAGG
W4	IFNg_plus5173	IFNG	rs2069727	12	68548223	IFNg_plus5173_A	ACGTTGGATGCCCTTCTCCACCTTCCTATT	ACGTTGGATGACTGGTGTTTGCCAGCATTG	95	R	5949.9	GGAGAGGAAGATTCTGAAA	G	6197.1	GGAGAGGAAGATTCTGAAAC	A	6277	GGAGAGGAAGATTCTGAAAT
W4	rs11575936	IFNGR1	rs11575936	6	137540425	rs11575936	ACGTTGGATGATCCGCGGTGCCCATCTCA	ACGTTGGATGCAGCATGGCTCTCCTCTTTC	93	R	6059.9	tcCCCCTTGTCATGCAGGGT	T	6331.1	tcCCCCTTGTCATGCAGGGTA	C	6347.1	tcCCCCTTGTCATGCAGGGTG
W4	rs10127939	CD16	rs10127939	1	161518333	rs10127939	ACGTTGGATGAGCGTCAATGAAGTAGCTCG	ACGTTGGATGCCCTGAGGACAATTCCACAC	99	R	6157	GTGGTTTCACAATGAGAGCC	C	6444.2	GTGGTTTCACAATGAGAGCCG	A	6484.1	GTGGTTTCACAATGAGAGCCT
W4	hIL-10-592	IL10	rs1800872	1	206946407	hIL-10-592_A	ACGTTGGATGCCTGGAACACATCCTGTGAC	ACGTTGGATGAAGCAGCCCTTCCATTTTAC	94	F	6415.2	caAGAGACTGGCTTCCTACAG	G	6702.4	caAGAGACTGGCTTCCTACAGG	T	6742.3	caAGAGACTGGCTTCCTACAGT
W4	5-131530786	IL4	rs2243248	5	132008644	5-131530786_A	ACGTTGGATGGAACCTAAACACATCCTCAG	ACGTTGGATGTGACTAGGAGGGCTGATTTG	96	F	6515.3	TGATTTGTAAGTTGGTAAGAC	G	6802.5	TGATTTGTAAGTTGGTAAGACG	T	6842.4	TGATTTGTAAGTTGGTAAGACT
W4	hIL-10-819	IL10	rs1800871	1	206946634	hIL-10-819_A	ACGTTGGATGTGACCCCTACCGTCTCTATT	ACGTTGGATGGGTGTACCCTTGTACAGGTG	96	R	6725.4	tcCCCTTGTACAGGTGATGTAA	G	6972.6	tcCCCTTGTACAGGTGATGTAAC	A	7052.5	tcCCCTTGTACAGGTGATGTAAT
W4	IFNg_plus2200	IFNG	rs1861493	12	68551196	IFNg_plus2200_A	ACGTTGGATGTTGGAGCAAAGAAGGTCATC	ACGTTGGATGGGCTCAGTTTCCTCATCTTA	92	F	6782.4	cTCTTAAAAGGAAACTGTTAGG	C	7029.6	cTCTTAAAAGGAAACTGTTAGGC	T	7109.5	cTCTTAAAAGGAAACTGTTAGGT
W4	RAD50-rs1047380	RAD50	rs1047380	5	131930613	RAD50-rs1047380_A	ACGTTGGATGAGGAACTAGCTTCATCTGAG	ACGTTGGATGTCGTAACTGGACAACTGCTC	102	R	6931.5	GGACAACTGCTCTTCCTTTCTTT	G	7178.7	GGACAACTGCTCTTCCTTTCTTTC	A	7258.6	GGACAACTGCTCTTCCTTTCTTTT
W4	rs3194051	IL7R	rs3194051	5	35876274	rs3194051	ACGTTGGATGAGGCATGTGAGGGATGAATC	ACGTTGGATGCCAACTGCCCATCTGAGGA	90	F	7079.6	gaTGCCCATCTGAGGATGTAGTC	A	7350.8	gaTGCCCATCTGAGGATGTAGTCA	G	7366.8	gaTGCCCATCTGAGGATGTAGTCG
W4	rs13166954	IL3	rs13166954	5	131396709	rs13166954	ACGTTGGATGATGACATGGCTGAAGTCACC	ACGTTGGATGGGGAAGACCAAGACATTCTG	104	F	7136.7	gCAAGACATTCTGATGGTAAGAG	C	7383.8	gCAAGACATTCTGATGGTAAGAGC	T	7463.8	gCAAGACATTCTGATGGTAAGAGT
W4	IFNg-1616	IFNG	rs2069705	12	68555011	IFNg-1616_B	ACGTTGGATGTTCCTGACTCCTCTACTATC	ACGTTGGATGAGGAGACTGAGTCATAGAAG	92	F	7159.7	TGAGTCATAGAAGATTTAAGAAG	C	7406.9	TGAGTCATAGAAGATTTAAGAAGC	T	7486.8	TGAGTCATAGAAGATTTAAGAAGT
W4	hIL-8-251	IL8	rs4073	4	74606024	hIL-8-251_C	ACGTTGGATGGGTACTATGATAAAGTTATCT	ACGTTGGATGCTGAAGCTCCACAATTTGGT	91	R	7310.8	CTCCACAATTTGGTGAATTATCAA	T	7582	CTCCACAATTTGGTGAATTATCAAA	A	7637.9	CTCCACAATTTGGTGAATTATCAAT
W4	rs739718	IL5	rs739718	5	131873073	rs739718	ACGTTGGATGGGAAGTCCCATTCTTACCAA	ACGTTGGATGGTTAAATATGAGGTCTGAGC	100	F	7424.9	gAAATATGAGGTCTGAGCTAATAC	C	7672	gAAATATGAGGTCTGAGCTAATACC	T	7752	gAAATATGAGGTCTGAGCTAATACT
W4	hIL-13_50012	IL13	rs1881457	5	131992409	hIL-13_50012_A	ACGTTGGATGTGCCTGGAGTGCCGCTACTT	ACGTTGGATGGGCCCTCTACTACAGATTAG	90	R	7443.9	aaAGATTAGGAAACAGGCCCGTAG	G	7691.1	aaAGATTAGGAAACAGGCCCGTAGC	T	7715.1	aaAGATTAGGAAACAGGCCCGTAGA
W4	rs156112	PDLIM4	rs156112	5	131610232	rs156112	ACGTTGGATGCATGTCATGGGATTAAGGTG	ACGTTGGATGCAGAAACTCGACTCTCCCAC	92	F	7564.9	aACTGGCCACCACAGATCCACTAGC	C	7812.1	aACTGGCCACCACAGATCCACTAGCC	T	7892	aACTGGCCACCACAGATCCACTAGCT
W4	rs168681	IL3	rs168681	5	131402450	rs168681	ACGTTGGATGGCCCAACTTTCCCCCTTGAA	ACGTTGGATGGCAGCAGCAACTTTGCTGAC	87	R	7608.9	gtCTGACCCACCTCGTTGAGCTTGA	G	7856.1	gtCTGACCCACCTCGTTGAGCTTGAC	A	7936	gtCTGACCCACCTCGTTGAGCTTGAT
W4	rs10040427	SLC22A5	rs10040427	5	131714106	rs10040427	ACGTTGGATGCACACCCACGAAGAACAAGG	ACGTTGGATGTGCTCATCTTGCAGTGGAAC	100	F	7732	tTGTGAGGACGACTGGAAGGCCCCA	C	7979.2	tTGTGAGGACGACTGGAAGGCCCCAC	T	8059.1	tTGTGAGGACGACTGGAAGGCCCCAT
W4	rs2522051	LOC441108	rs2522051	5	131797578	rs2522051	ACGTTGGATGTAAAGCTGAATTATGTTCC	ACGTTGGATGACAACCCAGATGTCCATGAC	99	F	7786.1	tgGGATAAACAAAATATGGTGAATA	C	8033.3	tgGGATAAACAAAATATGGTGAATAC	T	8113.2	tgGGATAAACAAAATATGGTGAATAT
W4	rs2706348	RAD50	rs2706348	5	131905810	rs2706348	ACGTTGGATGCTTTCGTGGTAAAAACCCTC	ACGTTGGATGACACCTAACGGATTTTGGAC	100	R	7919.2	gTATTCAGGAATTAATATTCCTCCAT	G	8166.4	gTATTCAGGAATTAATATTCCTCCATC	A	8246.3	gTATTCAGGAATTAATATTCCTCCATT
W4	rs3798134	RAD50	rs3798134	5	131965179	rs3798134	ACGTTGGATGACAGGAGTGCTTTCTAGCAA	ACGTTGGATGTGAGTACCAGGTAAGAGAAC	99	R	7961.2	ggAAACAGCCTGGCTTTGTTCCTTAA	G	8208.4	ggAAACAGCCTGGCTTTGTTCCTTAAC	A	8288.3	ggAAACAGCCTGGCTTTGTTCCTTAAT
W4	IRF1rs2070722	IRF1	rs2070722	5	131824486	IRF1rs2070722_B	ACGTTGGATGTTTAATCCTCGCAGTAGTCC	ACGTTGGATGCTCTCAGTGCCTCTGTTTAC	99	R	8354.5	TGAAAATGATGACATTAGTAAGATCTA	G	8601.7	TGAAAATGATGACATTAGTAAGATCTAC	T	8625.7	TGAAAATGATGACATTAGTAAGATCTAA
W4	rs28903088	RAD50	rs28903088	5	131915673	rs28903088	ACGTTGGATGCCTTTGAAGATGTTAACTGG	ACGTTGGATGGGAACTAAAATATCTGAAGC	112	F	8379.5	AATATAAGGAAAAAGCTTGTGAGATTC	A	8650.7	AATATAAGGAAAAAGCTTGTGAGATTCA	G	8666.7	AATATAAGGAAAAAGCTTGTGAGATTCG
W4	rs2069640	CSF2	rs2069640	5	131411454	rs2069640	ACGTTGGATGAGTCCTTCAGGTTCTCTTTG	ACGTTGGATGGCCTGGACTCAAGTGTTTTT	120	F	8567.6	tTTTTTTTAAAGGAAACTTCCTGTGCAA	C	8814.8	tTTTTTTTAAAGGAAACTTCCTGTGCAAC	T	8894.7	tTTTTTTTAAAGGAAACTTCCTGTGCAAT
W5	rs2626577	STAT6	rs2626577	12	57500509	rs2626577	ACGTTGGATGCCACCTTGGCCAGCCTCAG	ACGTTGGATGAGGCTGCAGCACCGAGTAG	97	R	4777.1	GATCCACCTTCTCCGA	G	5024.3	GATCCACCTTCTCCGAC	C	5064.3	GATCCACCTTCTCCGAG
W5	rs2706381	LOC441108	rs2706381	5	131810619	rs2706381	ACGTTGGATGGGTAGAAAGGACCTCTCTG	ACGTTGGATGTCCTCAGGCATAGACAGCCG	97	F	4881.2	ACAGTCAGGATGTTCC	C	5128.4	ACAGTCAGGATGTTCCC	T	5208.3	ACAGTCAGGATGTTCCT
W5	rs156029	P4HA2	rs156029	5	131532634	rs156029	ACGTTGGATGTTGTGCTGTGTACATGCTGG	ACGTTGGATGAGTCTCTCATATTGGACCTC	92	F	4884.2	GGACCTCAAGCACAAG	A	5155.4	GGACCTCAAGCACAAGA	G	5171.4	GGACCTCAAGCACAAGG
W5	rs3900945	PDLIM4	rs3900945	5	131592870	rs3900945	ACGTTGGATGTTTCTGTGTCCACTCCCACG	ACGTTGGATGCTTGCGCAGCACTGGGCCG	96	R	5238.4	aGGGGACGCAGACCCAA	T	5509.6	aGGGGACGCAGACCCAAA	C	5525.6	aGGGGACGCAGACCCAAG
W5	rs2243206	IL13	rs2243206	5	132001065	rs2243206	ACGTTGGATGGTGGCTGAAGTAACAACACT	ACGTTGGATGGCTCAGGGTGAAACTAGTCC	93	F	5444.5	gAGTCCCAGCTTCAAGCC	C	5691.7	gAGTCCCAGCTTCAAGCCC	T	5771.6	gAGTCCCAGCTTCAAGCCT
W5	rs25887	CSF2	rs25887	5	131416061	rs25887	ACGTTGGATGTTTACAGCTGGGCAGGTTTG	ACGTTGGATGTTGCAACCACAACTTAGCCC	100	F	5477.6	AACTTAGCCCAGGCCAGA	C	5724.8	AACTTAGCCCAGGCCAGAC	A	5748.8	AACTTAGCCCAGGCCAGAA
W5	CSF2_2069614	CSF2	rs2069614	5	131407601	CSF2_2069614_A	ACGTTGGATGTTTCCAATCCACACCAGGAC	ACGTTGGATGAGCCTCAAGGGCCAAATGTG	99	F	5571.6	CAGTGGGAGGGTCCCGTT	C	5818.8	CAGTGGGAGGGTCCCGTTC	T	5898.7	CAGTGGGAGGGTCCCGTTT
W5	rs2069744	IL13	rs2069744	5	131994669	rs2069744	ACGTTGGATGAAGTGACAGAGGCTGGATTC	ACGTTGGATGTGAGGGAACACTGCAGTTAG	96	R	5579.6	gCTGCAGTTAGGAGCATG	T	5850.8	gCTGCAGTTAGGAGCATGA	C	5866.8	gCTGCAGTTAGGAGCATGG
W5	5-130913891	IL3	rs3091336	5	131391749	5-130913891_A	ACGTTGGATGTGAGCTCTCTGCTCAGGTG	ACGTTGGATGAAGGCAGCTCAGGGTTCTTG	93	R	5791.8	cGCCAGCCAAGCAGTGCAA	G	6039	cGCCAGCCAAGCAGTGCAAC	A	6118.9	cGCCAGCCAAGCAGTGCAAT
W5	rs11568525	SLC22A5	rs11568525	5	131729935	rs11568525	ACGTTGGATGGAAGCGATGTTAGAAGGCTG	ACGTTGGATGCTCCAAGTCACACAAGGATG	100	F	5942.9	AAAAGATGGTCAAGAAAGG	C	6190.1	AAAAGATGGTCAAGAAAGGC	T	6270	AAAAGATGGTCAAGAAAGGT
W5	rs569108	MS4A2	rs569108	11	59863104	rs569108	ACGTTGGATGCTGGACACGTGATTCTTATA	ACGTTGGATGTTACAGTGAGTTGGAAGACC	87	F	5942.9	GAGTTGGAAGACCCAGGGG	A	6214.1	GAGTTGGAAGACCCAGGGGA	G	6230.1	GAGTTGGAAGACCCAGGGGG
W5	IL-3_40401	IL3	rs40401	5	131396478	IL-3_40401_A	ACGTTGGATGGACTCCAAGCTCCCATGAC	ACGTTGGATGCATCGATCATGTTAGAGCAG	92	R	6068	tACCCAGCTTGTCTTCAAGG	T	6339.2	tACCCAGCTTGTCTTCAAGGA	C	6355.2	tACCCAGCTTGTCTTCAAGGG
W5	rs2548999	IRF1	rs2548999	5	131831058	rs2548999	ACGTTGGATGCCAGGTTTCTGTGAAAATCG	ACGTTGGATGTCCAGGTCCAGAAGTAGTAG	90	F	6085	aGCTCTCTGAAATGCTCAAA	G	6372.2	aGCTCTCTGAAATGCTCAAAG	T	6412.1	aGCTCTCTGAAATGCTCAAAT
W5	rs11568510	SLC22A4	rs11568510	5	131647954	rs11568510	ACGTTGGATGTTCCTCCCCTCCCATGTGCT	ACGTTGGATGAAGGTGCCCCTCACCACCTC	120	F	6174	aggtTCCGGGCAGCTGTCAG	A	6445.2	aggtTCCGGGCAGCTGTCAGA	G	6461.2	aggtTCCGGGCAGCTGTCAGG
W5	5-131342063	IRF1	rs2070729	5	131819921	5-131342063_C	ACGTTGGATGCTTCAGGCAAACCTTAAGGC	ACGTTGGATGAGGGCGGTAAAGCATCTGG	95	R	6429.2	GACACATTGTGAATTAGCTAC	C	6716.4	GACACATTGTGAATTAGCTACG	A	6756.3	GACACATTGTGAATTAGCTACT
W5	IL5-rs2069818	IL5	rs2069818	5	131877524	IL5-rs2069818_A	ACGTTGGATGAGACTACCTGCAAGAGTTTC	ACGTTGGATGGCTGCAACAAACCAGTTTAG	100	R	6555.3	CTCAACTTTCTATTATCCACTC	C	6842.5	CTCAACTTTCTATTATCCACTCG	A	6882.4	CTCAACTTTCTATTATCCACTCT
W5	rs10463891	PDLIM4	rs10463891	5	131597392	rs10463891	ACGTTGGATGTCTTCAGTTGACCAGCATTG	ACGTTGGATGACCTCAGTGCCACTATTGAC	99	R	6670.3	ctgtTCAAGCAGTGTTCACACC	G	6917.5	ctgtTCAAGCAGTGTTCACACCC	A	6997.4	ctgtTCAAGCAGTGTTCACACCT
W5	IL-4_2243270	IL4	rs2243270	5	132014109	IL-4_2243270_A	ACGTTGGATGAAGTGTGACGATATTTACC	ACGTTGGATGACATTCACTCATCCCACCAG	88	F	6697.4	taCCACCAGCCAGAGGTAACTA	C	6944.6	taCCACCAGCCAGAGGTAACTAC	T	7024.5	taCCACCAGCCAGAGGTAACTAT
W5	rs6897932	IL7R	rs6897932	5	35874575	rs6897932	ACGTTGGATGAAGATGACCAACAGAGCGAC	ACGTTGGATGCAGGGGAGATGGATCCTATC	93	F	6733.4	GAGATGGATCCTATCTTACTAA	C	6980.6	GAGATGGATCCTATCTTACTAAC	T	7060.5	GAGATGGATCCTATCTTACTAAT
W5	rs35415145	IL3	rs35415145	5	131396406	rs35415145	ACGTTGGATGGAAGGACCAGAACAAGACAG	ACGTTGGATGAGGAGTTGGAGCAGGAGCAG	100	R	6860.4	cGCAGGAGCAGGACGGGCAGGC	T	7131.7	cGCAGGAGCAGGACGGGCAGGCA	C	7147.7	cGCAGGAGCAGGACGGGCAGGCG
W5	rs2706379	LOC441108	rs2706379	5	131805735	rs2706379	ACGTTGGATGGCATATACACACATGAATC	ACGTTGGATGATCTGCTGCCCTATCCATTC	83	R	6901.5	caccTCCATTCACTGTGCTGTTC	T	7172.7	caccTCCATTCACTGTGCTGTTCA	C	7188.7	caccTCCATTCACTGTGCTGTTCG
W5	rs7704457	LOC441108	rs7704457	5	131744790	rs7704457	ACGTTGGATGACAGTGCTAATCGACTCTGG	ACGTTGGATGTCCAGGTTTGGTCCTTGAC	96	R	7088.6	gacgTTGTGGGGCCAAAAATCTC	T	7359.8	gacgTTGTGGGGCCAAAAATCTCA	C	7375.8	gacgTTGTGGGGCCAAAAATCTCG
W5	rs272867	SLC22A4	rs272867	5	131681057	rs272867	ACGTTGGATGCCTGTTTCCTAAAAATGGCT	ACGTTGGATGCCAATCTAACTGGTTTGTGC	100	R	7289.8	CAGTTTTTCTGATTTTGTATCTAC	G	7536.9	CAGTTTTTCTGATTTTGTATCTACC	A	7616.8	CAGTTTTTCTGATTTTGTATCTACT
W5	rs4621555	RAD50	rs4621555	5	131982808	rs4621555	ACGTTGGATGCAAACAAATACATACCTGTG	ACGTTGGATGCACCTTTTTCCAACAGTGAG	84	R	7406.8	ggatTGAGAAACTCAGTTCGTATT	T	7678	ggatTGAGAAACTCAGTTCGTATTA	C	7694	ggatTGAGAAACTCAGTTCGTATTG
W5	CSF2-rs25882	CSF2	rs25882	5	131411460	CSF2-rs25882_A	ACGTTGGATGTTAAAGGAAACTTCCTGTGC	ACGTTGGATGGCAGAAAGTCCTTCAGGTTC	93	R	7439.9	gatgTGAAACTTTCAAAGGTGATA	T	7711.1	gatgTGAAACTTTCAAAGGTGATAA	C	7727.1	gatgTGAAACTTTCAAAGGTGATAG
W5	rs17851430	PDLIM4	rs17851430	5	131606632	rs17851430	ACGTTGGATGAGGCTTGGTCTGCCATCTTC	ACGTTGGATGTAATAGGACGGCAGCCCAAC	97	F	7640	cGACGGCAGCCCAACAACCAGCAGG	C	7887.2	cGACGGCAGCCCAACAACCAGCAGGC	G	7927.2	cGACGGCAGCCCAACAACCAGCAGGG
W5	RAD50-rs1047386	RAD50	rs1047386	5	131944869	RAD50-rs1047386_A	ACGTTGGATGTATAGTCGTCTTTCCCATC	ACGTTGGATGGGTTAAAAATATTCATGGC	88	F	7753.1	TGGCTATATGAAAGACATTGAGAAT	C	8000.3	TGGCTATATGAAAGACATTGAGAATC	T	8080.2	TGGCTATATGAAAGACATTGAGAATT
W5	rs2251746	FCER1A	rs2251746	1	159272060	rs2251746	ACGTTGGATGCTGGAGAGATCTAAGGCTTC	ACGTTGGATGAGGCACAGCTGATGGGTTAA	115	F	7779.1	aagcgGATGGGTTAACCAGATATGA	C	8026.3	aagcgGATGGGTTAACCAGATATGAC	T	8106.2	aagcgGATGGGTTAACCAGATATGAT
W5	RAD50-rs1047387	RAD50	rs1047387	5	131951770	RAD50-rs1047387_A	ACGTTGGATGGAGGAACTAAAAGAAGTTG	ACGTTGGATGACCTGCATTTGACCCATTTC	85	R	7813.1	cCCCATTTCCTTCAAATGTTGTTTTC	G	8060.3	cCCCATTTCCTTCAAATGTTGTTTTCC	A	8140.2	cCCCATTTCCTTCAAATGTTGTTTTCT
W5	rs1804669	RAD50	rs1804669	5	131978166	rs1804669	ACGTTGGATGTTCTCATATCAACTTAGTC	ACGTTGGATGCCTCTCAACATCCAAAATCC	98	R	8180.4	cACATCCAAAATCCTAGACACAATGTT	G	8427.5	cACATCCAAAATCCTAGACACAATGTTC	T	8451.6	cACATCCAAAATCCTAGACACAATGTTA
W5	rs28903092	RAD50	rs28903092	5	131931472	rs28903092	ACGTTGGATGCAAGTCAACAGAATCAGAGC	ACGTTGGATGTTACCTCATGGGCACAAGTC	96	R	8228.4	ATGGGCACAAGTCCCAGCATTTCATCA	G	8475.5	ATGGGCACAAGTCCCAGCATTTCATCAC	A	8555.5	ATGGGCACAAGTCCCAGCATTTCATCAT
W5	IL-4-rs4986964	IL4	rs4986964	5	132009821	IL-4-rs4986964_A	ACGTTGGATGCTGTGAGGCTGTTCAAAGTT	ACGTTGGATGATGTGCCGGCAACTTTGTCC	100	F	8254.4	GCCGGCAACTTTGTCCACGGACACAAG	C	8501.6	GCCGGCAACTTTGTCCACGGACACAAGC	T	8581.5	GCCGGCAACTTTGTCCACGGACACAAGT
W5	rs28903093	RAD50	rs28903093	5	131940498	rs28903093	ACGTTGGATGCCTGTATAAGCTTACGATTC	ACGTTGGATGGCCCTTACATTAATTACTGTG	99	F	8365.4	gTACTGTGATAATATGTTTTTGTGTAG	C	8612.6	gTACTGTGATAATATGTTTTTGTGTAGC	T	8692.5	gTACTGTGATAATATGTTTTTGTGTAGT
W5	rs730691	IL12B	rs730691	5	158756227	rs730691	ACGTTGGATGTGTTTGTTACCTTTAATTAG	ACGTTGGATGATGTGCCACCCATGCCATC	100	R	8523.6	TGTGACTATATCTTTTTATTCTTTAATA	T	8794.8	TGTGACTATATCTTTTTATTCTTTAATAA	C	8810.8	TGTGACTATATCTTTTTATTCTTTAATAG
