# Supplementary material for: Human Candidate Polymorphisms in Sympatric Ethnic Groups Differing in Malaria Susceptibility in Mali
Source: PLoS One. 2013 Oct 2;8(10):e75675. doi: 10.1371/journal.pone.0075675 (PMC3788813; doi:10.1371/journal.pone.0075675)
Supplement: Table S7 — Genetic association tests for malaria and clinical phenotypes by ethnic group (All Results). (TXT) [file pone.0075675.s007.txt]

Pheno	SNP	Allele	Allele	Dogon	Dogon	Dogon	Dogon	Dogon	Dogon	Dogon	Dogon	Dogon	Dogon	Dogon	Dogon	Dogon	Dogon	Dogon	Dogon	Dogon	Dogon	Dogon	Dogon	Dogon	Dogon	Dogon	Dogon	Dogon	Dogon	Dogon	Dogon	Dogon	Dogon	Dogon	Dogon	Dogon	Dogon	Dogon	Dogon	Dogon	Dogon	Dogon	Dogon	Dogon	Dogon	Fulani	Fulani	Fulani	Fulani
type	ID	1	2	missingness	geno11	geno12	geno22	allelefreq	hwe_p	missingness_con	con_n_11	con_n_12	con_n_22	con_allelefreq	con_hwe_p	missingness_case	case_n_11	case_n_12	case_n_22	case_allelefreq	case_hwe_p	add_p	add_OR	add_OR_LCL	add_OR_UCL	dom_p	dom_OR	dom_OR_LCL	dom_OR_UCL	rec_p	rec_OR	rec_OR_LCL	rec_OR_UCL	het_p	het_OR	het_OR_LCL	het_OR_UCL	gen_p	gen_OR_1	gen_OR_2	gen_OR_1_LCL	gen_OR_1_UCL	gen_OR_2_LCL	gen_OR_2_UCL	minimump	missingness	geno11	geno12	geno22
CLINICAL	X1.159174683.rs2814778.DARC..1.A	G	NA	0.089109	460	0	0	0	NaN	0.099715	316	0	0	0	NaN	0.064935	144	0	0	0	NaN	NA	NA	NA	NA	NA	NA	NA	NA	NA	NA	NA	NA	NA	NA	NA	NA	NA	NA	NA	NA	NA	NA	NA	Inf	0.016129	427	0	0
CLINICAL	X1.159272060.rs2251746.FCER1A.1.T	T	C	0.075248	425	41	1	0.046039	0.99145	0.088319	292	27	1	0.045312	0.65762	0.045455	133	14	0	0.047619	0.54437	0.89291	1.0518	0.50507	2.1901	0.7883	1.1108	0.51657	2.3888	0.37375	2.63E-06	0	Inf	0.68819	1.1723	0.54062	2.5419	0.62453	1.1659	0.5378	2.5277	2.68E-06	0	Inf	0.37375	0.0092166	321	107	2
CLINICAL	X1.161479745.rs1801274.FCGR2a..1.T	C	T	0.077228	204	206	56	0.3412	0.71853	0.088319	142	136	42	0.34375	0.29941	0.051948	62	70	14	0.33562	0.36411	0.9224	0.98367	0.7063	1.37	0.55546	1.1464	0.72752	1.8066	0.26939	0.67344	0.3307	1.3714	0.18907	1.3558	0.86049	2.1361	0.32713	1.2797	0.79151	2.069	0.76194	0.35931	1.6158	0.18907	0.0069124	123	207	101
CLINICAL	X1.161518333.rs10127939.CD16.1.A	A	C	0.073267	338	130	0	0.13889	0.00048439	0.08547	228	93	0	0.14486	0.0024051	0.045455	110	37	0	0.12585	0.080893	0.63531	0.88477	0.53296	1.4688	0.63531	0.88477	0.53296	1.4688	NA	NA	NA	NA	0.63531	0.88477	0.53296	1.4688	0.63531	0.88477	0.53296	1.4688	NA	NA	NA	0.63531	0.011521	337	92	0
CLINICAL	X1.206940831.rs3024500.IL10.1.A	A	G	0.093069	159	225	74	0.40721	0.70672	0.10256	110	153	52	0.40794	0.92198	0.071429	49	72	22	0.40559	0.59696	0.65778	0.92974	0.67344	1.2836	0.73937	1.0849	0.67096	1.7542	0.21962	0.68731	0.37542	1.2583	0.20875	1.3397	0.84811	2.1162	0.34437	1.228	0.73727	2.0453	0.77486	0.39443	1.5222	0.20875	0.011521	244	150	35
CLINICAL	X1.206944861.rs1518110.IL10.1.C	A	C	0.077228	121	239	106	0.48391	0.56269	0.088319	86	157	77	0.48594	0.74782	0.051948	35	82	29	0.47945	0.13037	0.9713	0.99412	0.72109	1.3705	0.18139	1.4311	0.84226	2.4316	0.15543	0.67821	0.3949	1.1648	0.017719	1.7367	1.0958	2.7527	0.059884	1.7132	0.97718	3.0035	0.97224	0.50122	1.8859	0.017719	0.011521	122	200	107
CLINICAL	X1.206946407.rs1800872.IL10.1.G	T	G	0.079208	123	238	104	0.47957	0.58436	0.091168	86	158	75	0.48276	0.88321	0.051948	37	80	29	0.4726	0.23071	0.85402	0.97043	0.70486	1.3361	0.28794	1.3259	0.78552	2.238	0.16169	0.68173	0.39665	1.1717	0.033871	1.6379	1.0346	2.593	0.10211	1.5737	0.90301	2.7425	0.9197	0.47661	1.7747	0.033871	0.011521	122	200	107
CLINICAL	X1.206946634.rs1800871.IL10.1.G	A	G	0.081188	123	236	105	0.4806	0.68591	0.094017	86	156	76	0.48428	0.74962	0.051948	37	80	29	0.4726	0.23071	0.84387	0.96842	0.70367	1.3328	0.28914	1.3249	0.78501	2.2361	0.15658	0.67889	0.39527	1.166	0.032743	1.6427	1.0379	2.6001	0.098922	1.5756	0.90419	2.7457	0.91654	0.47526	1.7675	0.032743	0.013825	122	200	106
CLINICAL	X1.206946897.rs1800896.IL10.1.T	T	C	0.089109	173	224	63	0.38043	0.47932	0.096866	118	154	45	0.38486	0.64318	0.071429	55	70	18	0.37063	0.55577	0.63033	0.92206	0.66245	1.2834	0.84593	1.0479	0.65361	1.68	0.23106	0.67331	0.34976	1.2962	0.29649	1.2766	0.80637	2.0209	0.40313	1.1705	0.71031	1.9287	0.73486	0.36048	1.4981	0.23106	0.011521	258	144	27
CLINICAL	X1.206949365.rs1800890.IL10.1.A	A	T	0.085149	290	161	11	0.19805	0.036967	0.094017	197	113	8	0.20283	0.077947	0.064935	93	48	3	0.1875	0.25923	0.56382	0.88337	0.57935	1.3469	0.66048	0.89986	0.56178	1.4414	0.53266	0.6316	0.14514	2.7485	0.81342	0.94409	0.5854	1.5226	0.78324	0.92553	0.57183	1.498	0.61414	0.13978	2.6983	0.53266	0.0092166	320	102	8
CLINICAL	X1.207782856.rs17047660.CR1.1.A	A	G	0.12079	188	205	51	0.34572	0.66436	0.1453	122	141	37	0.35833	0.70255	0.064935	66	64	14	0.31944	0.79009	0.36844	0.85185	0.60019	1.209	0.43009	0.8294	0.52122	1.3198	0.51646	0.78247	0.37115	1.6497	0.70732	0.91566	0.57803	1.4505	0.66699	0.85658	0.52658	1.3934	0.72137	0.32812	1.5859	0.36844	0.043779	171	195	49
CLINICAL	X1.207782889.rs17047661.CR1.1.A	G	A	0.10297	261	157	35	0.25055	0.10059	0.10826	188	102	23	0.23642	0.084786	0.090909	73	55	12	0.28214	0.72115	0.59236	1.1031	0.77069	1.579	0.62386	1.1237	0.70542	1.7899	0.71162	1.1729	0.50512	2.7234	0.76541	1.0765	0.66367	1.7461	0.86646	1.103	0.67194	1.8106	1.2171	0.51367	2.8839	0.59236	0.016129	169	196	62
CLINICAL	X1.89582690.rs1803632.GBP7.1.G	C	G	0.11881	116	213	116	0.5	0.36776	0.14245	79	143	79	0.5	0.38727	0.064935	37	70	37	0.5	0.73888	0.6794	0.93505	0.67993	1.2859	0.88591	0.96231	0.56953	1.626	0.5918	0.86633	0.5121	1.4656	0.72932	1.0847	0.68429	1.7195	0.86507	1.014	0.57902	1.7757	0.87416	0.46128	1.6566	0.5918	0.052995	142	213	56
CLINICAL	X2.113537223.rs17561.IL1A..1.G	G	T	0.089109	294	135	31	0.21413	0.0060461	0.096866	203	93	21	0.21293	0.026358	0.071429	91	42	10	0.21678	0.10624	0.92936	1.0163	0.71074	1.4532	0.7157	1.0916	0.68133	1.7488	0.65504	0.82269	0.34775	1.9463	0.51534	1.1809	0.71587	1.9481	0.76548	1.1623	0.69864	1.9336	0.86194	0.3588	2.0706	0.51534	0.0092166	199	196	35
CLINICAL	X2.113542960.rs1800587.IL1A..1.C	C	T	0.089109	159	189	112	0.44891	0.00027547	0.099715	114	126	76	0.43987	0.00069315	0.064935	45	63	36	0.46875	0.14461	0.35431	1.1523	0.85336	1.5561	0.25533	1.3267	0.81332	2.1642	0.69494	1.111	0.65696	1.8787	0.45728	1.1926	0.74968	1.8973	0.52178	1.3392	0.78372	2.2885	1.3065	0.71281	2.3947	0.25533	0.0092166	115	228	87
CLINICAL	X2.113590390.rs1143634.IL1B..1.C	C	T	0.12277	327	106	10	0.14221	0.68526	0.1396	219	77	6	0.14735	0.7986	0.084416	108	29	4	0.13121	0.24528	0.41869	0.82949	0.52606	1.3079	0.3461	0.77723	0.45893	1.3163	0.98626	1.0125	0.24578	4.1712	0.32503	0.76078	0.43991	1.3157	0.61447	0.75935	0.43809	1.3162	0.9482	0.22893	3.9274	0.32503	0.048387	231	166	16
CLINICAL	X3.52231737.rs352140.TLR9..1.A	G	A	0.12871	246	169	25	0.24886	0.56599	0.14245	172	114	15	0.2392	0.48146	0.097403	74	55	10	0.26978	0.95986	0.20829	1.2794	0.87122	1.8787	0.27189	1.298	0.81467	2.068	0.35622	1.6023	0.59049	4.3477	0.49142	1.1816	0.73454	1.9009	0.44465	1.2424	0.76494	2.0179	1.7493	0.63081	4.851	0.20829	0.046083	191	178	45
CLINICAL	X3.52261031.rs187084.TLR9..1.C	T	C	0.093069	251	175	32	0.26092	0.84242	0.096866	168	129	20	0.26656	0.46831	0.084416	83	46	12	0.24823	0.13499	0.98837	1.0028	0.69156	1.454	0.45437	0.83944	0.53053	1.3282	0.12157	2.0631	0.82852	5.1374	0.12011	0.68758	0.42767	1.1054	0.13542	0.73152	0.45005	1.189	1.8202	0.71774	4.6163	0.12011	0.018433	220	172	34
CLINICAL	X3.57138419.rs6780995.IL17RD.1.G	A	G	0.11485	174	218	55	0.36689	0.29246	0.1339	122	145	37	0.3602	0.54342	0.071429	52	73	18	0.38112	0.32589	0.34198	1.1829	0.83655	1.6725	0.43189	1.2065	0.75488	1.9284	0.45218	1.3105	0.64928	2.6452	0.77737	1.068	0.67677	1.6855	0.6327	1.1596	0.70993	1.8942	1.4233	0.66939	3.0264	0.34198	0.050691	149	188	75
CLINICAL	X3.9960070.rs708567.IL17RE..1.G	G	A	0.14455	118	230	84	0.46065	0.13752	0.17094	82	148	61	0.46392	0.70102	0.084416	36	82	23	0.4539	0.039844	0.86995	1.0295	0.72724	1.4573	0.57274	1.162	0.68881	1.9602	0.71143	0.89201	0.48614	1.6368	0.43094	1.2053	0.75709	1.9187	0.73265	1.2128	0.70391	2.0896	1.0158	0.49922	2.0671	0.43094	0.057604	131	212	66
CLINICAL	X4.38799710.rs4833095.TLR1.1.C	C	T	0.14851	356	71	3	0.089535	0.7914	0.17094	235	53	3	0.10137	0.99515	0.097403	121	18	0	0.064748	0.41438	0.10276	0.59777	0.31706	1.127	0.13434	0.61016	0.31625	1.1772	0.19452	6.38E-07	0	Inf	0.19617	0.64894	0.33392	1.2611	0.17972	0.64267	0.33085	1.2484	6.02E-07	0	Inf	0.10276	0.09447	289	95	9
CLINICAL	X4.38800214.rs5743611.TLR1..1.G	G	NA	0.12277	443	0	0	0	NaN	0.1396	302	0	0	0	NaN	0.084416	141	0	0	0	NaN	NA	NA	NA	NA	NA	NA	NA	NA	NA	NA	NA	NA	NA	NA	NA	NA	NA	NA	NA	NA	NA	NA	NA	Inf	0.0553	410	0	0
CLINICAL	X4.38830350.rs5743810.TLR6..1.C	C	NA	0.13465	437	0	0	0	NaN	0.15385	297	0	0	0	NaN	0.090909	140	0	0	0	NaN	NA	NA	NA	NA	NA	NA	NA	NA	NA	NA	NA	NA	NA	NA	NA	NA	NA	NA	NA	NA	NA	NA	NA	Inf	0.080645	337	53	9
CLINICAL	X4.38830514.rs5743809.TLR6..1.T	T	C	0.14455	383	46	3	0.060185	0.22217	0.1567	266	27	3	0.055743	0.021612	0.11688	117	19	0	0.069853	0.38114	0.38275	1.3447	0.69458	2.6034	0.23454	1.5519	0.75406	3.1939	0.21295	7.05E-07	0	Inf	0.14301	1.7421	0.83052	3.6542	0.16366	1.7241	0.82226	3.6152	7.48E-07	0	Inf	0.14301	0.064516	366	39	1
CLINICAL	X4.74606024.rs4073.IL8.1.A	A	T	0.077228	391	66	9	0.090129	0.0032226	0.08547	274	44	3	0.077882	0.41316	0.058442	117	22	6	0.11724	0.0013038	0.074397	1.5937	0.9518	2.6683	0.13236	1.6016	0.86864	2.9529	0.11267	3.5057	0.69724	17.627	0.35957	1.3589	0.70694	2.612	0.16894	1.4079	0.73161	2.7093	3.6952	0.72991	18.708	0.074397	0.018433	313	97	16
CLINICAL	X5.110407507.rs2289276.TSLP.1.C	C	T	0.073267	372	84	12	0.11538	0.0089825	0.08547	251	61	9	0.12305	0.032273	0.045455	121	23	3	0.098639	0.14534	0.21926	0.74027	0.45543	1.2033	0.20795	0.69716	0.3955	1.2289	0.63102	0.69448	0.1539	3.1338	0.25797	0.71159	0.39243	1.2903	0.45066	0.7033	0.38731	1.2771	0.65298	0.14406	2.9597	0.20795	0.0092166	246	167	17
CLINICAL	X5.131391749.rs3091336.IL3.1.A	G	A	0.073267	234	199	35	0.28739	0.40947	0.08547	169	138	14	0.25857	0.029839	0.045455	65	61	21	0.35034	0.28384	0.043064	1.4393	1.0099	2.0513	0.39441	1.2159	0.77515	1.9073	0.001841	3.6924	1.5792	8.6335	0.37534	0.81457	0.51721	1.2829	0.0078094	0.9864	0.61374	1.5853	3.6686	1.5243	8.8298	0.001841	0.013825	265	136	27
CLINICAL	X5.131396406.rs35415145.IL3.1.C	C	T	0.083168	447	16	0	0.017279	0.70519	0.094017	308	10	0	0.015723	0.77575	0.058442	139	6	0	0.02069	0.79919	0.68142	1.2869	0.38758	4.2729	0.68142	1.2869	0.38758	4.2729	NA	NA	NA	NA	0.68142	1.2869	0.38758	4.2729	0.68142	1.2869	0.38758	4.2729	NA	NA	NA	0.68142	0.013825	403	25	0
CLINICAL	X5.131396478.rs40401.IL3.1.T	T	C	0.083168	125	240	98	0.47084	0.38639	0.091168	76	172	71	0.49216	0.16018	0.064935	49	68	27	0.42361	0.69224	0.11874	0.77034	0.55426	1.0707	0.083605	0.6451	0.39277	1.0595	0.46197	0.80754	0.45569	1.4311	0.32436	0.79658	0.50668	1.2524	0.2197	0.65593	0.38849	1.1075	0.6179	0.31905	1.1967	0.083605	0.0092166	226	160	44
CLINICAL	X5.131396676.rs35482671.IL3.1.A	A	NA	0.085149	462	0	0	0	NaN	0.096866	317	0	0	0	NaN	0.058442	145	0	0	0	NaN	NA	NA	NA	NA	NA	NA	NA	NA	NA	NA	NA	NA	NA	NA	NA	NA	NA	NA	NA	NA	NA	NA	NA	Inf	0.020737	425	0	0
CLINICAL	X5.131396709.rs13166954.IL3.1.C	C	NA	0.075248	467	0	0	0	NaN	0.088319	320	0	0	0	NaN	0.045455	147	0	0	0	NaN	NA	NA	NA	NA	NA	NA	NA	NA	NA	NA	NA	NA	NA	NA	NA	NA	NA	NA	NA	NA	NA	NA	NA	Inf	0.011521	429	0	0
CLINICAL	X5.131397202.rs31481.IL3.1.G	G	A	0.079208	382	80	3	0.092473	0.58953	0.091168	263	55	1	0.089342	0.2873	0.051948	119	25	2	0.099315	0.60442	0.19898	1.4357	0.8295	2.4849	0.32764	1.3417	0.74637	2.412	0.09357	8.7747	0.61407	125.38	0.54723	1.2018	0.66161	2.1831	0.19437	1.2325	0.67674	2.2446	9.1404	0.63906	130.73	0.09357	0.0092166	378	50	2
CLINICAL	X5.131402450.rs168681.IL3.1.G	G	A	0.085149	308	143	11	0.17857	0.23652	0.096866	209	100	8	0.18297	0.32641	0.058442	99	43	3	0.16897	0.5003	0.33131	0.80718	0.52238	1.2472	0.26253	0.76117	0.47123	1.2295	0.88714	1.1146	0.25091	4.9514	0.23505	0.74451	0.45626	1.2149	0.49397	0.74493	0.45543	1.2185	1.0177	0.22712	4.5599	0.23505	0.029954	285	124	12
CLINICAL	X5.131407601.rs2069614.CSF2.1.C	C	T	0.081188	125	251	88	0.46013	0.055717	0.091168	84	170	65	0.47022	0.21367	0.058442	41	81	23	0.43793	0.10473	0.48367	0.88634	0.63215	1.2427	0.70863	0.90772	0.54658	1.5075	0.43545	0.79234	0.43983	1.4274	0.7843	1.0652	0.67778	1.6739	0.72867	0.95839	0.56482	1.6262	0.77001	0.38719	1.5313	0.43545	0.0069124	130	204	97
CLINICAL	X5.131409768.rs10072253.CSF2.1.C	C	NA	0.071287	469	0	0	0	NaN	0.082621	322	0	0	0	NaN	0.045455	147	0	0	0	NaN	NA	NA	NA	NA	NA	NA	NA	NA	NA	NA	NA	NA	NA	NA	NA	NA	NA	NA	NA	NA	NA	NA	NA	Inf	0.0092166	430	0	0
CLINICAL	X5.131411454.rs2069640.CSF2.1.C	C	NA	0.16436	422	0	0	0	NaN	0.17664	289	0	0	0	NaN	0.13636	133	0	0	0	NaN	NA	NA	NA	NA	NA	NA	NA	NA	NA	NA	NA	NA	NA	NA	NA	NA	NA	NA	NA	NA	NA	NA	NA	Inf	0.071429	403	0	0
CLINICAL	X5.131411460.rs25882.CSF2.1.T	T	C	0.079208	251	173	41	0.27419	0.15927	0.091168	176	114	29	0.26959	0.098244	0.051948	75	59	12	0.28425	0.93394	0.37305	1.1714	0.82758	1.6582	0.43561	1.196	0.76252	1.8759	0.50314	1.3189	0.59025	2.9471	0.67229	1.105	0.69596	1.7545	0.67018	1.1553	0.71731	1.8608	1.3989	0.61142	3.2005	0.37305	0.0069124	240	166	25
CLINICAL	X5.131416061.rs25887.CSF2.1.C	C	A	0.075248	122	256	89	0.46467	0.027718	0.088319	80	172	68	0.48125	0.17109	0.045455	42	84	21	0.42857	0.043308	0.46128	0.87984	0.62567	1.2373	0.82785	0.94561	0.57145	1.5648	0.29958	0.72673	0.39543	1.3356	0.55504	1.1463	0.72821	1.8044	0.5822	1.0206	0.60436	1.7236	0.73669	0.3651	1.4865	0.29958	0.0046083	160	185	87
CLINICAL	X5.131528153.rs3805685.P4HA2.1.T	T	G	0.073267	403	63	2	0.071581	0.78192	0.08547	281	38	2	0.065421	0.56758	0.045455	122	25	0	0.085034	0.25983	0.20997	1.4801	0.80227	2.7305	0.13169	1.6272	0.86565	3.0587	0.15687	3.40E-07	0	Inf	0.082746	1.761	0.93084	3.3316	0.083844	1.7524	0.92578	3.3173	3.57E-07	0	Inf	0.082746	0.0092166	422	8	0
CLINICAL	X5.131532634.rs156029.P4HA2.1.A	A	G	0.089109	137	222	101	0.46087	0.53629	0.096866	91	155	71	0.46845	0.74626	0.071429	46	67	30	0.44406	0.54149	0.80729	0.96127	0.69984	1.3204	0.69044	0.90559	0.5561	1.4747	0.97929	1.0074	0.57707	1.7587	0.69603	0.91359	0.58047	1.4379	0.90977	0.89112	0.52966	1.4993	0.93963	0.49586	1.7806	0.69044	0.0046083	181	184	67
CLINICAL	X5.131540053.rs159903.P4HA2.1.C	C	T	0.077228	258	170	38	0.26395	0.18697	0.08547	174	123	24	0.26636	0.72607	0.058442	84	47	14	0.25862	0.062437	0.64475	1.0856	0.76587	1.5388	0.91349	1.0255	0.65078	1.6161	0.37953	1.4364	0.64307	3.2086	0.69025	0.90819	0.56535	1.4589	0.66488	0.94921	0.58349	1.5442	1.4083	0.61759	3.2112	0.37953	0.011521	242	164	23
CLINICAL	X5.131567924.rs11955347.P4HA2.1.G	G	A	0.087129	253	187	21	0.24837	0.063476	0.10256	172	130	13	0.24762	0.056182	0.051948	81	57	8	0.25	0.6195	0.83099	1.0421	0.71339	1.5224	0.86376	1.0404	0.66162	1.6361	0.85066	1.1032	0.39732	3.0634	0.92831	1.0214	0.64425	1.6193	0.97455	1.0308	0.64494	1.6476	1.1171	0.39512	3.1582	0.83099	0.013825	136	196	96
CLINICAL	X5.131592870.rs3900945.PDLIM4.1.C	C	T	0.09505	121	250	86	0.46171	0.031599	0.10256	82	177	56	0.45873	0.019584	0.077922	39	73	30	0.46831	0.70017	0.88764	0.97557	0.69222	1.3749	0.31642	0.76551	0.45427	1.29	0.39123	1.283	0.727	2.2642	0.11972	0.6959	0.44027	1.0999	0.29805	0.69595	0.40287	1.2022	1.0002	0.50688	1.9735	0.11972	0.020737	265	139	21
CLINICAL	X5.131597392.rs10463891.PDLIM4.1.G	G	A	0.079208	123	252	90	0.46452	0.053993	0.094017	82	178	58	0.46226	0.024749	0.045455	41	74	32	0.46939	0.89783	0.98496	0.99676	0.71129	1.3968	0.32545	0.77167	0.46069	1.2926	0.29934	1.346	0.76917	2.3553	0.090331	0.67586	0.42892	1.065	0.23629	0.68921	0.40079	1.1852	1.0453	0.5358	2.0394	0.090331	0.0069124	267	143	21
CLINICAL	X5.131606632.rs17851430.PDLIM4.1.C	C	NA	0.079208	465	0	0	0	NaN	0.091168	319	0	0	0	NaN	0.051948	146	0	0	0	NaN	NA	NA	NA	NA	NA	NA	NA	NA	NA	NA	NA	NA	NA	NA	NA	NA	NA	NA	NA	NA	NA	NA	NA	Inf	0.0069124	431	0	0
CLINICAL	X5.131610232.rs156112.PDLIM4.1.C	C	T	0.085149	287	158	17	0.20779	0.40474	0.094017	195	111	12	0.21226	0.43498	0.064935	92	47	5	0.19792	0.73665	0.71839	0.92944	0.62405	1.3843	0.81353	0.94491	0.58994	1.5135	0.64626	0.76583	0.24206	2.423	0.96365	0.98882	0.60963	1.6039	0.89404	0.97158	0.59581	1.5843	0.75818	0.23668	2.4288	0.64626	0.025346	404	18	1
CLINICAL	X5.131647902.rs398064.SLC22A4.1.C	C	NA	0.075248	467	0	0	0	NaN	0.082621	322	0	0	0	NaN	0.058442	145	0	0	0	NaN	NA	NA	NA	NA	NA	NA	NA	NA	NA	NA	NA	NA	NA	NA	NA	NA	NA	NA	NA	NA	NA	NA	NA	Inf	0.013825	428	0	0
CLINICAL	X5.131647954.rs11568510.SLC22A4.1.A	A	NA	0.081188	464	0	0	0	NaN	0.094017	318	0	0	0	NaN	0.051948	146	0	0	0	NaN	NA	NA	NA	NA	NA	NA	NA	NA	NA	NA	NA	NA	NA	NA	NA	NA	NA	NA	NA	NA	NA	NA	NA	Inf	0.0092166	429	1	0
CLINICAL	X5.131649300.rs11568499.SLC22A4.1.T	T	NA	0.077228	466	0	0	0	NaN	0.088319	320	0	0	0	NaN	0.051948	146	0	0	0	NaN	NA	NA	NA	NA	NA	NA	NA	NA	NA	NA	NA	NA	NA	NA	NA	NA	NA	NA	NA	NA	NA	NA	NA	Inf	0.0092166	430	0	0
CLINICAL	X5.131649306.rs455649.SLC22A4.1.G	G	NA	0.069307	470	0	0	0	NaN	0.082621	322	0	0	0	NaN	0.038961	148	0	0	0	NaN	NA	NA	NA	NA	NA	NA	NA	NA	NA	NA	NA	NA	NA	NA	NA	NA	NA	NA	NA	NA	NA	NA	NA	Inf	0.0069124	431	0	0
CLINICAL	X5.131663062.rs272893.SLC22A4..1.A	G	A	0.077228	300	145	21	0.20064	0.51768	0.088319	208	101	11	0.19219	0.76792	0.051948	92	44	10	0.21918	0.1487	0.65012	1.0927	0.74515	1.6023	0.87635	1.0379	0.64957	1.6584	0.38629	1.568	0.56508	4.3511	0.79993	0.9389	0.57639	1.5294	0.68232	0.9707	0.59228	1.5909	1.5527	0.5524	4.3646	0.38629	0.011521	177	194	58
CLINICAL	X5.131667548.rs2304081.SLC22A4.1.G	G	A	0.073267	452	16	0	0.017094	0.70674	0.08547	311	10	0	0.015576	0.7768	0.045455	141	6	0	0.020408	0.80058	0.51155	1.5065	0.44562	5.0931	0.51155	1.5065	0.44562	5.0931	NA	NA	NA	NA	0.51155	1.5065	0.44562	5.0931	0.51155	1.5065	0.44562	5.0931	NA	NA	NA	0.51155	0.013825	308	106	14
CLINICAL	X5.131671634.rs4646201.SLC22A4.1.G	G	NA	0.073267	468	0	0	0	NaN	0.08547	321	0	0	0	NaN	0.045455	147	0	0	0	NaN	NA	NA	NA	NA	NA	NA	NA	NA	NA	NA	NA	NA	NA	NA	NA	NA	NA	NA	NA	NA	NA	NA	NA	Inf	0.013825	428	0	0
CLINICAL	X5.131681057.rs272867.SLC22A4.1.G	A	G	0.081188	194	209	61	0.35668	0.69032	0.094017	130	149	39	0.35692	0.71215	0.051948	64	60	22	0.35616	0.2092	0.55718	1.1045	0.79255	1.5392	0.99782	0.99936	0.63339	1.5768	0.22913	1.5128	0.77184	2.965	0.41838	0.82885	0.52584	1.3065	0.44342	0.90026	0.55429	1.4622	1.434	0.70072	2.9347	0.22913	0.013825	171	199	58
CLINICAL	X5.131706005.rs11544587.SLC22A5.1.T	T	NA	0.075248	467	0	0	0	NaN	0.088319	320	0	0	0	NaN	0.045455	147	0	0	0	NaN	NA	NA	NA	NA	NA	NA	NA	NA	NA	NA	NA	NA	NA	NA	NA	NA	NA	NA	NA	NA	NA	NA	NA	Inf	0.016129	427	0	0
CLINICAL	X5.131714106.rs10040427.SLC22A5.1.C	C	T	0.093069	398	57	3	0.068777	0.54311	0.10826	271	41	1	0.06869	0.67352	0.058442	127	16	2	0.068966	0.090124	0.4113	0.7771	0.42417	1.4237	0.2988	0.70303	0.35937	1.3753	0.62297	1.8535	0.14931	23.01	0.22652	0.65444	0.32628	1.3126	0.43567	0.65839	0.32818	1.3209	1.7547	0.14064	21.894	0.22652	0.029954	391	30	0
CLINICAL	X5.131719999.rs4551059.SLC22A5.1.G	G	NA	0.073267	468	0	0	0	NaN	0.08547	321	0	0	0	NaN	0.045455	147	0	0	0	NaN	NA	NA	NA	NA	NA	NA	NA	NA	NA	NA	NA	NA	NA	NA	NA	NA	NA	NA	NA	NA	NA	NA	NA	Inf	0.0092166	430	0	0
CLINICAL	X5.131729935.rs11568525.SLC22A5.1.C	C	T	0.077228	335	126	5	0.14592	0.067286	0.088319	223	93	4	0.15781	0.094997	0.051948	112	33	1	0.11986	0.38921	0.62707	0.8866	0.54469	1.4431	0.62662	0.88009	0.52554	1.4738	0.89786	0.86097	0.08532	8.688	0.64334	0.88418	0.52457	1.4903	0.88738	0.88197	0.52284	1.4878	0.8331	0.082302	8.4331	0.62662	0.0069124	425	6	0
CLINICAL	X5.131744790.rs7704457.LOC441108.1.T	T	C	0.12475	310	124	8	0.15837	0.27079	0.14245	213	81	7	0.15781	0.82973	0.084416	97	43	1	0.15957	0.10381	0.79456	0.941	0.59507	1.488	0.98887	0.9965	0.60876	1.6312	0.2853	0.31624	0.031802	3.1446	0.79789	1.0674	0.64828	1.7574	0.55659	1.0454	0.63396	1.7237	0.32061	0.03208	3.2043	0.2853	0.0092166	315	100	15
CLINICAL	X5.131778716.rs6874639.LOC441108.1.A	A	G	0.077228	195	223	48	0.34227	0.1749	0.08547	132	159	30	0.34112	0.06786	0.058442	63	64	18	0.34483	0.78035	0.63801	1.0859	0.77042	1.5305	0.95571	1.013	0.64304	1.5957	0.36212	1.4018	0.68	2.8898	0.61173	0.88976	0.56671	1.397	0.64337	0.94622	0.5872	1.5248	1.3621	0.63412	2.9257	0.36212	0.018433	226	155	45
CLINICAL	X5.131797578.rs2522051.LOC441108.1.C	T	C	0.13861	148	198	89	0.43218	0.13001	0.15385	104	131	62	0.42929	0.085309	0.1039	44	67	27	0.43841	0.86915	0.54178	1.1053	0.80132	1.5245	0.4076	1.2302	0.75232	2.0116	0.90536	1.0359	0.57956	1.8515	0.48943	1.1779	0.7404	1.8738	0.69733	1.2522	0.74052	2.1173	1.18	0.61159	2.2766	0.4076	0.041475	282	108	26
CLINICAL	X5.131805735.rs2706379.LOC441108.1.C	C	T	0.081188	187	222	55	0.35776	0.37531	0.091168	134	147	38	0.34953	0.81071	0.058442	53	75	17	0.37586	0.21738	0.51894	1.1183	0.79625	1.5705	0.30722	1.2718	0.80069	2.02	0.82353	0.92352	0.45834	1.8608	0.25327	1.3005	0.82807	2.0424	0.51065	1.3234	0.81569	2.1471	1.0787	0.50892	2.2864	0.25327	0.0092166	294	120	16
CLINICAL	X5.131810619.rs2706381.LOC441108.1.C	C	T	0.077228	194	217	55	0.35086	0.63045	0.091168	139	143	37	0.34013	0.98082	0.045455	55	74	18	0.37415	0.36381	0.31456	1.1892	0.84829	1.6671	0.20496	1.3445	0.84937	2.1282	0.88834	1.0514	0.52241	2.1162	0.24687	1.3044	0.83134	2.0468	0.4336	1.3699	0.8465	2.2168	1.2458	0.59007	2.6301	0.20496	0.0069124	304	116	11
CLINICAL	X5.131819921.rs2070729.IRF1.1.A	A	C	0.079208	224	204	37	0.29892	0.31396	0.088319	155	138	27	0.3	0.63183	0.058442	69	66	10	0.29655	0.27332	0.4821	0.87971	0.61496	1.2584	0.91194	0.97491	0.62137	1.5296	0.1464	0.53064	0.22193	1.2688	0.50284	1.1674	0.74227	1.8362	0.33241	1.0759	0.67311	1.7197	0.54962	0.22339	1.3523	0.1464	0.0046083	126	212	94
CLINICAL	X5.131822072.rs2070724.IRF1.1.G	G	A	0.079208	143	239	83	0.43548	0.32799	0.091168	101	160	58	0.4326	0.69834	0.051948	42	79	25	0.44178	0.24086	0.75275	0.94771	0.67837	1.324	0.99506	1.0016	0.61317	1.6359	0.56661	0.83868	0.45846	1.5342	0.66297	1.1053	0.70461	1.7337	0.83456	1.0489	0.62797	1.7521	0.86481	0.43462	1.7208	0.56661	0.011521	152	207	70
CLINICAL	X5.131824486.rs2070722.IRF1..1.G	G	T	0.09703	142	232	82	0.43421	0.44878	0.11111	99	155	58	0.43429	0.84526	0.064935	43	77	24	0.43403	0.28882	0.67424	0.93072	0.66575	1.3012	0.97145	0.99109	0.60702	1.6182	0.47391	0.80081	0.4347	1.4753	0.61524	1.1231	0.71411	1.7663	0.76055	1.0499	0.62841	1.754	0.82589	0.41335	1.6502	0.47391	0.020737	152	205	68
CLINICAL	X5.131826880.rs2706384.IRF1..1.C	C	A	0.13069	163	211	65	0.38838	0.80648	0.15385	111	141	45	0.38889	0.98377	0.077922	52	70	20	0.38732	0.645	0.9439	0.98783	0.70239	1.3893	0.97943	0.99376	0.6176	1.599	0.91909	0.96598	0.49516	1.8845	0.96406	1.0106	0.63815	1.6005	0.99484	1.0014	0.60759	1.6506	0.96678	0.46761	1.9988	0.91909	0.073733	138	198	66
CLINICAL	X5.131831058.rs2548999.IRF1.1.G	G	T	0.073267	165	228	75	0.40385	0.7989	0.08547	112	158	51	0.40498	0.70268	0.045455	53	70	24	0.40136	0.9126	0.82465	0.96384	0.69574	1.3352	0.72209	0.91864	0.57559	1.4662	0.96066	1.0156	0.54875	1.8797	0.70612	0.91727	0.58546	1.4372	0.92473	0.90577	0.55257	1.4847	0.95946	0.48713	1.8898	0.70612	0.0092166	111	221	98
CLINICAL	X5.131873073.rs739718.IL5.1.T	T	C	0.075248	208	227	32	0.31156	0.0040231	0.091168	133	164	22	0.32602	0.0024154	0.038961	75	63	10	0.28041	0.5049	0.36349	0.84254	0.58156	1.2206	0.16834	0.72884	0.4646	1.1433	0.59765	1.2677	0.52855	3.0407	0.10011	0.68501	0.4357	1.077	0.25713	0.68962	0.4321	1.1006	1.0532	0.42668	2.5997	0.10011	0.018433	253	163	10
CLINICAL	X5.131877524.rs2069818.IL5..1.C	C	A	0.073267	408	58	2	0.066239	0.96815	0.08547	282	38	1	0.062305	0.81412	0.045455	126	20	1	0.07483	0.83311	0.81166	0.92762	0.49986	1.7215	0.87148	0.94706	0.48965	1.8318	0.68898	0.56209	0.034067	9.2743	0.94365	0.97614	0.49955	1.9074	0.91953	0.97061	0.49616	1.8987	0.55916	0.033806	9.2489	0.68898	0.0046083	314	108	10
CLINICAL	X5.131877699.rs2069823.IL5.1.T	T	NA	0.073267	468	0	0	0	NaN	0.08547	321	0	0	0	NaN	0.045455	147	0	0	0	NaN	NA	NA	NA	NA	NA	NA	NA	NA	NA	NA	NA	NA	NA	NA	NA	NA	NA	NA	NA	NA	NA	NA	NA	Inf	0.0092166	430	0	0
CLINICAL	X5.131892979.rs4526098.RAD50.1.G	A	G	0.071287	265	170	34	0.25373	0.35334	0.082621	183	116	23	0.25155	0.4373	0.045455	82	54	11	0.2585	0.61258	0.92513	0.98299	0.68727	1.406	0.94905	1.0149	0.64512	1.5966	0.72687	0.85672	0.35877	2.0458	0.79974	1.0621	0.66687	1.6916	0.92531	1.0454	0.64896	1.6839	0.87217	0.35765	2.1269	0.72687	0.0092166	394	34	2
CLINICAL	X5.131905810.rs2706348.RAD50.1.A	A	G	0.12277	120	224	99	0.4763	0.77526	0.1396	80	152	70	0.48344	0.89317	0.084416	40	72	29	0.46099	0.74374	0.73052	0.94402	0.6801	1.3103	0.76442	0.92438	0.55298	1.5452	0.7954	0.92932	0.53359	1.6185	0.95852	0.98792	0.62504	1.5615	0.9421	0.93874	0.54546	1.6156	0.89178	0.46194	1.7216	0.73052	0.050691	127	198	87
CLINICAL	X5.131915022.rs28903086.RAD50.1.G	G	NA	0.069307	470	0	0	0	NaN	0.082621	322	0	0	0	NaN	0.038961	148	0	0	0	NaN	NA	NA	NA	NA	NA	NA	NA	NA	NA	NA	NA	NA	NA	NA	NA	NA	NA	NA	NA	NA	NA	NA	NA	Inf	0.0092166	430	0	0
CLINICAL	X5.131915673.rs28903088.RAD50.1.G	G	NA	0.13465	437	0	0	0	NaN	0.15385	297	0	0	0	NaN	0.090909	140	0	0	0	NaN	NA	NA	NA	NA	NA	NA	NA	NA	NA	NA	NA	NA	NA	NA	NA	NA	NA	NA	NA	NA	NA	NA	NA	Inf	0.069124	404	0	0
CLINICAL	X5.131917726.rs10479007.RAD50.1.A	A	G	0.077228	337	122	7	0.14592	0.27731	0.088319	233	81	6	0.14531	0.7333	0.051948	104	41	1	0.14726	0.15341	0.37893	1.2406	0.76873	2.0023	0.37188	1.26	0.75917	2.0913	0.87006	1.2212	0.11545	12.917	0.38575	1.2544	0.75217	2.0921	0.67095	1.2587	0.75382	2.1016	1.3013	0.1223	13.846	0.37188	0.011521	361	66	2
CLINICAL	X5.131923673.rs28903090.RAD50.1.G	G	NA	0.075248	467	0	0	0	NaN	0.088319	320	0	0	0	NaN	0.045455	147	0	0	0	NaN	NA	NA	NA	NA	NA	NA	NA	NA	NA	NA	NA	NA	NA	NA	NA	NA	NA	NA	NA	NA	NA	NA	NA	Inf	0.011521	429	0	0
CLINICAL	X5.131930613.rs1047380.RAD50.1.A	A	NA	0.073267	468	0	0	0	NaN	0.08547	321	0	0	0	NaN	0.045455	147	0	0	0	NaN	NA	NA	NA	NA	NA	NA	NA	NA	NA	NA	NA	NA	NA	NA	NA	NA	NA	NA	NA	NA	NA	NA	NA	Inf	0.011521	429	0	0
CLINICAL	X5.131931385.rs1047382.RAD50.1.T	T	NA	0.073267	468	0	0	0	NaN	0.08547	321	0	0	0	NaN	0.045455	147	0	0	0	NaN	NA	NA	NA	NA	NA	NA	NA	NA	NA	NA	NA	NA	NA	NA	NA	NA	NA	NA	NA	NA	NA	NA	NA	Inf	0.0092166	430	0	0
CLINICAL	X5.131931472.rs28903092.RAD50.1.G	G	NA	0.073267	468	0	0	0	NaN	0.08547	321	0	0	0	NaN	0.045455	147	0	0	0	NaN	NA	NA	NA	NA	NA	NA	NA	NA	NA	NA	NA	NA	NA	NA	NA	NA	NA	NA	NA	NA	NA	NA	NA	Inf	0.0069124	431	0	0
CLINICAL	X5.131940498.rs28903093.RAD50.1.T	T	NA	0.077228	466	0	0	0	NaN	0.091168	319	0	0	0	NaN	0.045455	147	0	0	0	NaN	NA	NA	NA	NA	NA	NA	NA	NA	NA	NA	NA	NA	NA	NA	NA	NA	NA	NA	NA	NA	NA	NA	NA	Inf	0.0069124	431	0	0
CLINICAL	X5.131944869.rs1047386.RAD50.1.T	T	NA	0.077228	466	0	0	0	NaN	0.091168	319	0	0	0	NaN	0.045455	147	0	0	0	NaN	NA	NA	NA	NA	NA	NA	NA	NA	NA	NA	NA	NA	NA	NA	NA	NA	NA	NA	NA	NA	NA	NA	NA	Inf	0.0092166	430	0	0
CLINICAL	X5.131951770.rs1047387.RAD50.1.A	A	NA	0.073267	468	0	0	0	NaN	0.08547	321	0	0	0	NaN	0.045455	147	0	0	0	NaN	NA	NA	NA	NA	NA	NA	NA	NA	NA	NA	NA	NA	NA	NA	NA	NA	NA	NA	NA	NA	NA	NA	NA	Inf	0.0092166	430	0	0
CLINICAL	X5.131952405.rs17772565.RAD50.1.C	C	T	0.077228	240	200	26	0.27039	0.058137	0.091168	159	139	21	0.2837	0.19775	0.045455	81	61	5	0.2415	0.10764	0.22001	0.78956	0.54002	1.1544	0.37869	0.81708	0.52084	1.2818	0.18787	0.4959	0.16719	1.4709	0.76691	0.93355	0.59236	1.4712	0.35663	0.87336	0.54923	1.3888	0.46689	0.15436	1.4121	0.18787	0.013825	357	70	1
CLINICAL	X5.131965179.rs3798134.RAD50.1.G	G	A	0.093069	216	210	32	0.29913	0.045333	0.10826	150	141	22	0.29553	0.1474	0.058442	66	69	10	0.3069	0.15338	0.56172	1.1156	0.77097	1.6143	0.49345	1.1707	0.74547	1.8384	0.96268	1.0222	0.40711	2.5668	0.50664	1.1656	0.74144	1.8324	0.78438	1.1797	0.7402	1.8802	1.108	0.42895	2.862	0.49345	0.029954	149	200	72
CLINICAL	X5.131976461.rs35861031.RAD50.1.G	G	NA	0.077228	466	0	0	0	NaN	0.091168	319	0	0	0	NaN	0.045455	147	0	0	0	NaN	NA	NA	NA	NA	NA	NA	NA	NA	NA	NA	NA	NA	NA	NA	NA	NA	NA	NA	NA	NA	NA	NA	NA	Inf	0.0092166	430	0	0
CLINICAL	X5.131978166.rs1804669.RAD50.1.G	G	NA	0.071287	469	0	0	0	NaN	0.08547	321	0	0	0	NaN	0.038961	148	0	0	0	NaN	NA	NA	NA	NA	NA	NA	NA	NA	NA	NA	NA	NA	NA	NA	NA	NA	NA	NA	NA	NA	NA	NA	NA	Inf	0.0092166	430	0	0
CLINICAL	X5.131982808.rs4621555.RAD50.1.C	T	C	0.077228	351	109	6	0.12983	0.44697	0.091168	241	73	5	0.13009	0.84355	0.045455	110	36	1	0.12925	0.28603	0.48976	1.1927	0.72456	1.9633	0.5008	1.1987	0.70784	2.0299	0.79538	1.3878	0.12279	15.684	0.53142	1.1856	0.6962	2.0192	0.78768	1.1908	0.69844	2.0301	1.4499	0.12775	16.456	0.48976	0.011521	361	67	1
CLINICAL	X5.131992409.rs1881457.IL13..1.T	T	G	0.093069	322	127	9	0.1583	0.38511	0.10541	220	88	6	0.15924	0.40827	0.064935	102	39	3	0.15625	0.74448	0.50685	0.86105	0.55253	1.3418	0.45347	0.82847	0.50578	1.357	0.97615	1.0236	0.22187	4.7226	0.43776	0.8194	0.49458	1.3576	0.7393	0.81852	0.49294	1.3591	0.96592	0.20772	4.4915	0.43776	0.023041	287	118	19
CLINICAL	X5.131994669.rs2069744.IL13.1.C	C	T	0.075248	243	187	37	0.27944	0.90257	0.088319	169	122	29	0.28125	0.30785	0.045455	74	65	8	0.27551	0.1919	0.46003	0.8753	0.61394	1.2479	0.92972	0.97994	0.62461	1.5374	0.10848	0.48993	0.19838	1.21	0.43247	1.202	0.75956	1.9023	0.2524	1.1067	0.69056	1.7735	0.51192	0.20265	1.2932	0.10848	0.0092166	357	67	6
CLINICAL	X5.131995964.rs20541.IL13..1.C	C	T	0.16238	228	154	41	0.27896	0.050721	0.17949	150	106	32	0.29514	0.050209	0.12338	78	48	9	0.24444	0.66361	0.36732	0.84359	0.58182	1.2231	0.35553	0.80047	0.49894	1.2842	0.66957	0.82587	0.34068	2.0021	0.47459	0.83705	0.5135	1.3645	0.64685	0.80943	0.49087	1.3347	0.75972	0.30686	1.8809	0.35553	0.078341	339	60	1
CLINICAL	X5.131996500.rs848.IL13..1.T	G	T	0.085149	126	250	86	0.45671	0.051942	0.094017	78	180	60	0.4717	0.015515	0.064935	48	70	26	0.42361	0.95653	0.53105	0.89772	0.64038	1.2585	0.19182	0.71824	0.43743	1.1793	0.6518	1.1457	0.63532	2.0663	0.12588	0.70205	0.44603	1.105	0.29082	0.66991	0.39785	1.128	0.88402	0.44923	1.7396	0.12588	0.011521	224	176	29
CLINICAL	X5.132001065.rs2243206.IL13.1.C	C	T	0.085149	285	159	18	0.21104	0.4716	0.096866	195	108	14	0.21451	0.84494	0.058442	90	51	4	0.20345	0.305	0.59462	1.1179	0.7418	1.6846	0.4946	1.1757	0.73888	1.8708	0.81423	0.85	0.21764	3.3197	0.43597	1.2071	0.7519	1.9378	0.7307	1.2021	0.74627	1.9362	0.90452	0.22892	3.5739	0.43597	0.020737	352	70	3
CLINICAL	X5.132008644.rs2243248.IL4.1.T	T	G	0.083168	352	106	5	0.12527	0.3366	0.094017	247	68	3	0.11635	0.47659	0.058442	105	38	2	0.14483	0.48501	0.41967	1.2262	0.7478	2.0108	0.49366	1.1997	0.71293	2.0189	0.42073	2.8602	0.22009	37.169	0.59897	1.1522	0.6801	1.9521	0.61706	1.1642	0.68661	1.9738	2.9562	0.22719	38.466	0.41967	0.018433	283	131	12
CLINICAL	X5.132009154.rs2243250.IL4.1.C	T	C	0.14455	320	102	10	0.1412	0.58223	0.1567	219	70	7	0.14189	0.61938	0.11688	101	32	3	0.13971	0.80525	0.71523	1.093	0.67867	1.7602	0.87839	1.0427	0.61045	1.7811	0.42612	1.9378	0.3923	9.5718	0.91606	0.97074	0.55868	1.6867	0.72774	0.98664	0.56645	1.7185	1.932	0.3893	9.5879	0.42612	0.10369	158	152	79
CLINICAL	X5.132009787.rs2243251.IL4..1.T	T	C	0.073267	222	200	46	0.31197	0.92229	0.08547	150	136	35	0.32087	0.61743	0.045455	72	64	11	0.29252	0.52935	0.69181	0.93273	0.66079	1.3166	0.95202	0.98632	0.62969	1.5449	0.43236	0.73174	0.33238	1.611	0.68949	1.0965	0.69788	1.7228	0.72212	1.0457	0.65348	1.6732	0.74759	0.32895	1.699	0.43236	0.0092166	407	23	0
CLINICAL	X5.132009821.rs4986964.IL4.1.T	T	NA	0.085149	462	0	0	0	NaN	0.094017	318	0	0	0	NaN	0.064935	144	0	0	0	NaN	NA	NA	NA	NA	NA	NA	NA	NA	NA	NA	NA	NA	NA	NA	NA	NA	NA	NA	NA	NA	NA	NA	NA	Inf	0.0069124	431	0	0
CLINICAL	X5.132014109.rs2243270.IL4..1.C	C	T	0.077228	314	139	13	0.17704	0.60968	0.094017	212	95	11	0.18396	0.9291	0.038961	102	44	2	0.16216	0.25237	0.95414	0.98744	0.64172	1.5194	0.75445	1.0802	0.66611	1.7519	0.23866	0.38525	0.071559	2.0741	0.48086	1.1943	0.72929	1.9559	0.41924	1.1615	0.70764	1.9064	0.4028	0.074257	2.185	0.23866	0.0092166	126	216	88
CLINICAL	X5.132016593.rs2243283.IL4.1.C	C	G	0.077228	302	148	16	0.19313	0.68121	0.088319	206	102	12	0.19688	0.88667	0.051948	96	46	4	0.18493	0.58555	0.35071	0.82299	0.54559	1.2414	0.42153	0.82502	0.5155	1.3204	0.46853	0.62179	0.16821	2.2985	0.58394	0.87468	0.54119	1.4137	0.62377	0.85258	0.52532	1.3837	0.58872	0.15753	2.2002	0.35071	0.013825	279	135	14
CLINICAL	X5.158742950.rs3212227.IL12B.1.T	T	G	0.083168	184	227	52	0.35745	0.1475	0.091168	137	146	36	0.34169	0.75674	0.064935	47	81	16	0.39236	0.031079	0.036379	1.4431	1.0215	2.0387	0.0034808	2.0207	1.2503	3.2657	0.90753	0.95883	0.47133	1.9505	0.0033222	1.991	1.2505	3.1699	0.008258	2.1797	1.3197	3.6	1.4774	0.68305	3.1955	0.0033222	0.013825	215	169	44
CLINICAL	X5.158747564.rs919766.IL12B.1.A	A	C	0.075248	279	167	21	0.22377	0.52538	0.08547	186	117	18	0.23832	0.9433	0.051948	93	50	3	0.19178	0.20574	0.26646	0.79986	0.53831	1.1885	0.59127	0.88105	0.55473	1.3993	0.052489	0.29352	0.076335	1.1286	0.80964	1.0599	0.6604	1.701	0.15247	0.99075	0.61427	1.598	0.29257	0.075316	1.1365	0.052489	0.0092166	229	170	31
CLINICAL	X5.158752978.rs3181216.IL12B.1.A	A	T	0.081188	259	180	25	0.24784	0.38313	0.088319	177	126	17	0.25	0.37109	0.064935	82	54	8	0.24306	0.81839	0.7964	1.0514	0.71862	1.5383	0.85101	1.0447	0.66188	1.649	0.78495	1.1531	0.41557	3.1997	0.94587	1.0163	0.63753	1.6201	0.95669	1.0291	0.64056	1.6534	1.1663	0.41318	3.2921	0.78495	0.013825	348	74	6
CLINICAL	X5.158756227.rs730691.IL12B.1.T	T	C	0.091089	207	207	45	0.32353	0.5162	0.11111	137	139	36	0.33814	0.93425	0.045455	70	68	9	0.29252	0.15385	0.23162	0.80861	0.56998	1.1471	0.73259	0.9239	0.58673	1.4548	0.034542	0.41689	0.17883	0.97187	0.37309	1.2314	0.77876	1.9472	0.10186	1.0801	0.67083	1.7391	0.4324	0.18006	1.0384	0.034542	0.0092166	132	205	93
CLINICAL	X5.35874575.rs6897932.IL7R.1.C	C	T	0.075248	371	89	7	0.11028	0.53338	0.088319	249	65	6	0.12031	0.46996	0.045455	122	24	1	0.088435	0.8783	0.041364	0.58673	0.34666	0.99306	0.045405	0.56749	0.32264	0.99818	0.40754	0.40911	0.042001	3.9849	0.069416	0.59098	0.33194	1.0522	0.12462	0.58228	0.32681	1.0374	0.36748	0.0375	3.601	0.041364	0.0069124	377	54	0
CLINICAL	X5.35876274.rs3194051.IL7R.1.A	A	G	0.077228	209	193	64	0.34442	0.073599	0.08547	144	135	42	0.34112	0.24848	0.058442	65	58	22	0.35172	0.13902	0.84996	0.96962	0.70425	1.335	0.65311	0.90121	0.57257	1.4185	0.79904	1.0863	0.57472	2.0534	0.5259	0.86254	0.54584	1.363	0.81727	0.8652	0.53114	1.4094	1.0124	0.5133	1.997	0.5259	0.011521	235	174	20
CLINICAL	X5.41199959.rs1801033.C6..1.A	A	C	0.13267	127	216	95	0.46347	0.86036	0.15385	83	153	61	0.46296	0.53513	0.084416	44	63	34	0.46454	0.22644	0.94458	1.0117	0.72862	1.4048	0.53584	0.85134	0.51173	1.4163	0.41957	1.2619	0.71817	2.2172	0.21746	0.74495	0.46612	1.1906	0.45748	0.76699	0.44513	1.3216	1.0717	0.55692	2.0625	0.21746	0.050691	151	206	55
CLINICAL	X6.137325847.rs1555498.IL20RA.1.C	C	T	0.09505	173	214	70	0.38731	0.77555	0.099715	122	144	50	0.38608	0.49146	0.084416	51	70	20	0.39007	0.60681	0.9517	0.98977	0.70952	1.3807	0.73402	1.0847	0.67841	1.7343	0.55479	0.82111	0.42561	1.5841	0.45785	1.1881	0.75364	1.8731	0.71979	1.1504	0.70164	1.8861	0.88822	0.43516	1.813	0.45785	0.013825	126	202	100
CLINICAL	X6.137540425.rs11575936.IFNGR1.1.C	C	NA	0.071287	469	0	0	0	NaN	0.082621	322	0	0	0	NaN	0.045455	147	0	0	0	NaN	NA	NA	NA	NA	NA	NA	NA	NA	NA	NA	NA	NA	NA	NA	NA	NA	NA	NA	NA	NA	NA	NA	NA	Inf	0.0092166	430	0	0
CLINICAL	X6.31540141.rs2239704.LTA..1.G	G	T	0.09505	223	185	49	0.30963	0.25627	0.099715	152	131	33	0.31171	0.54705	0.084416	71	54	16	0.30496	0.25144	0.55288	0.899	0.63196	1.2789	0.1966	0.73742	0.46379	1.1725	0.3971	1.3886	0.65161	2.9593	0.068806	0.64713	0.40343	1.038	0.18053	0.66281	0.40487	1.0851	1.1454	0.51865	2.5293	0.068806	0.016129	125	198	104
CLINICAL	X6.31540313.rs909253.LTA..1.T	C	T	0.093069	122	224	112	0.48908	0.64747	0.099715	87	155	74	0.47943	0.75811	0.077922	35	69	38	0.51056	0.74102	0.68156	1.0701	0.7743	1.4788	0.85059	0.95101	0.56404	1.6035	0.38698	1.2635	0.74461	2.144	0.36331	0.8087	0.51124	1.2792	0.60452	0.86555	0.49615	1.51	1.1492	0.60474	2.1839	0.36331	0.020737	230	164	31
CLINICAL	X6.31542308.rs1799964.TNF.1.T	T	C	0.087129	338	113	10	0.14425	0.87788	0.096866	237	73	7	0.13722	0.62485	0.064935	101	40	3	0.15972	0.67576	0.43265	1.1978	0.76467	1.8762	0.46053	1.212	0.72803	2.0178	0.65313	1.4178	0.31649	6.3512	0.54375	1.177	0.69621	1.9899	0.73422	1.1899	0.70229	2.0159	1.4769	0.32783	6.6533	0.43265	0.013825	278	138	12
CLINICAL	X6.31542963.rs1800750.TNF.1.G	G	A	0.14851	413	17	0	0.019767	0.67582	0.17949	273	15	0	0.026042	0.65	0.077922	140	2	0	0.0070423	0.93265	0.2278	0.39463	0.077625	2.0062	0.2278	0.39463	0.077625	2.0062	NA	NA	NA	NA	0.2278	0.39463	0.077625	2.0062	0.2278	0.39463	0.077625	2.0062	NA	NA	NA	0.2278	0.076037	369	32	0
CLINICAL	X6.31543031.rs1800629.TNF.1.G	A	G	0.11881	334	105	6	0.13146	0.48278	0.1396	228	70	4	0.12914	0.5959	0.071429	106	35	2	0.13636	0.63978	0.78553	1.07	0.65764	1.7409	0.75015	1.0899	0.64194	1.8505	0.93335	0.91911	0.12688	6.6578	0.72824	1.1005	0.6417	1.8872	0.93968	1.0992	0.64022	1.8874	0.94038	0.12928	6.8401	0.72824	0.043779	399	14	2
CLINICAL	X6.31543101.rs361525.TNF.1.G	A	G	0.083168	414	48	1	0.053996	0.75023	0.091168	284	34	1	0.056426	0.98685	0.064935	130	14	0	0.048611	0.53978	0.93153	1.0334	0.48916	2.183	0.92259	1.038	0.48939	2.2017	0.81121	4.43E-05	0	Inf	0.91391	1.0424	0.49107	2.2129	0.96638	1.0418	0.49082	2.2113	4.45E-05	0	Inf	0.81121	0.011521	394	35	0
CLINICAL	X6.31544189.rs3093662.TNF.1.A	G	A	0.091089	405	53	1	0.059913	0.59149	0.094017	278	39	1	0.064465	0.76496	0.084416	127	14	0	0.049645	0.53506	0.6703	0.85338	0.40968	1.7776	0.67645	0.85553	0.40964	1.7868	0.81216	4.47E-05	0	Inf	0.68367	0.85855	0.4108	1.7943	0.8942	0.85811	0.41064	1.7932	4.38E-05	0	Inf	0.6703	0.025346	354	66	3
CLINICAL	X6.31839309.rs2242665.CTL4..1.G	G	A	0.12871	211	185	44	0.31023	0.71251	0.1453	143	126	31	0.31333	0.67812	0.090909	68	59	13	0.30357	0.96868	0.60469	0.90985	0.63575	1.3021	0.42175	0.82694	0.51979	1.3156	0.81944	1.0974	0.49464	2.4349	0.34437	0.79739	0.49795	1.2769	0.63919	0.79567	0.48784	1.2978	0.98662	0.43033	2.262	0.34437	0.039171	216	179	22
CLINICAL	X7.117230283.rs17140229.CFTR.1.T	C	T	0.13267	123	234	81	0.45205	0.1008	0.14815	83	157	59	0.45987	0.32451	0.097403	40	77	22	0.43525	0.1349	0.27138	0.8212	0.57754	1.1677	0.47123	0.82544	0.49019	1.39	0.28481	0.716	0.38601	1.3281	0.85842	1.0433	0.65504	1.6616	0.51229	0.88529	0.51479	1.5224	0.65933	0.32149	1.3522	0.27138	0.057604	244	139	26
CLINICAL	X7.30492237.rs2075820.NOD1..1.G	A	G	0.12277	211	198	34	0.30023	0.1799	0.1453	146	133	21	0.29167	0.20645	0.071429	65	65	13	0.31818	0.56906	0.38765	1.1724	0.81737	1.6816	0.49204	1.1734	0.74345	1.8519	0.45205	1.383	0.59597	3.2095	0.7747	1.0696	0.67496	1.6948	0.66778	1.1271	0.69975	1.8155	1.4624	0.612	3.4945	0.38765	0.050691	123	200	89
CLINICAL	X7.80300449.rs3211938.CD36.1.T	T	G	0.091089	217	190	52	0.32026	0.29132	0.094017	157	125	36	0.30975	0.1499	0.084416	60	65	16	0.34397	0.79891	0.26241	1.2118	0.86601	1.6956	0.12858	1.424	0.9013	2.2499	0.99551	0.99793	0.48496	2.0535	0.12328	1.4361	0.90579	2.2768	0.27184	1.4886	0.9171	2.4163	1.2049	0.56383	2.5749	0.12328	0.011521	391	36	2
CLINICAL	X7.80302110.hCD36_G1439C.CD36.1.G	G	C	0.10099	451	3	0	0.003304	0.94369	0.10826	310	3	0	0.0047923	0.93211	0.084416	141	0	0	0	NaN	0.20777	6.77E-07	0	Inf	0.20777	6.77E-07	0	Inf	NA	NA	NA	NA	0.20777	6.77E-07	0	Inf	0.20777	6.77E-07	0	Inf	NA	NA	NA	0.20777	0.02765	421	1	0
CLINICAL	X9.120475302.rs4986790.TLR4.1.A	G	A	0.09703	385	67	4	0.082237	0.56975	0.10541	264	47	3	0.084395	0.5771	0.077922	121	20	1	0.077465	0.86213	0.13224	0.64925	0.36697	1.1487	0.18892	0.6577	0.34962	1.2373	0.22492	0.26138	0.025434	2.6861	0.32744	0.72581	0.38026	1.3854	0.27639	0.70876	0.37039	1.3563	0.24545	0.02379	2.5324	0.13224	0.0092166	399	30	1
CLINICAL	X9.120475602.rs4986791.TLR4.1.C	C	T	0.085149	455	7	0	0.0075758	0.86967	0.091168	313	6	0	0.0094044	0.86535	0.071429	142	1	0	0.0034965	0.96653	0.15154	0.21509	0.021361	2.1657	0.15154	0.21509	0.021361	2.1657	NA	NA	NA	NA	0.15154	0.21509	0.021361	2.1657	0.15154	0.21509	0.021361	2.1657	NA	NA	NA	0.15154	0.011521	427	2	0
CLINICAL	X9.136131322.rs8176746.ABO..1.C	C	A	0.12277	261	163	19	0.22686	0.30336	0.14245	181	109	11	0.21761	0.27072	0.077922	80	54	8	0.24648	0.77703	0.79999	1.0515	0.7132	1.5502	0.77481	1.0702	0.67234	1.7036	0.96882	1.0212	0.35712	2.9201	0.78364	1.0688	0.66478	1.7184	0.95917	1.073	0.66228	1.7385	1.0499	0.36102	3.0533	0.77481	0.0553	314	86	10
CLINICAL	X9.136132909.rs8176719.ABO..1.I	D	I	0.081188	195	211	58	0.35237	0.93719	0.091168	138	146	35	0.33856	0.69572	0.058442	57	65	23	0.38276	0.53686	0.1922	1.2493	0.89373	1.7464	0.43666	1.1994	0.75804	1.8977	0.13414	1.679	0.85363	3.3023	0.82167	0.94933	0.604	1.4921	0.30958	1.0819	0.66605	1.7572	1.7501	0.8488	3.6083	0.13414	0.0092166	237	157	36
CLINICAL	X11.5248173.rs33950507.HBB..1.G	G	NA	0.11683	446	0	0	0	NaN	0.14245	301	0	0	0	NaN	0.058442	145	0	0	0	NaN	NA	NA	NA	NA	NA	NA	NA	NA	NA	NA	NA	NA	NA	NA	NA	NA	NA	NA	NA	NA	NA	NA	NA	Inf	0.041475	416	0	0
CLINICAL	X11.5248232.rs334.HBB..1.A	A	T	0.083168	446	17	0	0.018359	0.68738	0.091168	309	10	0	0.015674	0.7761	0.064935	137	7	0	0.024306	0.76499	0.073172	3.2144	0.90316	11.44	0.073172	3.2144	0.90316	11.44	NA	NA	NA	NA	0.073172	3.2144	0.90316	11.44	0.073172	3.2144	0.90316	11.44	NA	NA	NA	0.073172	0.011521	420	9	0
CLINICAL	X11.5718517.rs7935564.TRIM5.1.G	G	A	0.12079	159	217	68	0.39752	0.66825	0.1339	104	149	51	0.41283	0.84801	0.090909	55	68	17	0.36429	0.56455	0.3712	0.85669	0.60993	1.2033	0.49059	0.84464	0.52292	1.3643	0.43323	0.76995	0.3982	1.4888	0.91683	0.97571	0.61504	1.5479	0.65956	0.88668	0.53541	1.4684	0.71847	0.3498	1.4757	0.3712	0.073733	131	217	54
CLINICAL	X11.59863104.rs569108.MS4A2.1.A	A	G	0.075248	298	148	21	0.20343	0.63252	0.08547	200	105	16	0.2134	0.64576	0.051948	98	43	5	0.18151	0.91568	0.038766	0.66299	0.44658	0.98427	0.10491	0.67535	0.41876	1.0892	0.0479	0.34128	0.11178	1.042	0.45868	0.83112	0.50885	1.3575	0.079564	0.76192	0.46241	1.2554	0.31112	0.10048	0.96333	0.038766	0.0092166	319	105	6
CLINICAL	X11.63487386.rs542998.RTN3.1.T	T	C	0.13069	237	177	25	0.25854	0.2794	0.1567	163	117	16	0.25169	0.39592	0.071429	74	60	9	0.27273	0.49026	0.21103	1.2756	0.87099	1.8681	0.21469	1.342	0.84262	2.1372	0.54995	1.3504	0.50659	3.6	0.32756	1.2665	0.7891	2.0328	0.44687	1.318	0.81247	2.1382	1.515	0.5561	4.1276	0.21103	0.048387	171	190	52
CLINICAL	X12.57490378.rs3024978.STAT6.1.G	G	NA	0.073267	468	0	0	0	NaN	0.08547	321	0	0	0	NaN	0.045455	147	0	0	0	NaN	NA	NA	NA	NA	NA	NA	NA	NA	NA	NA	NA	NA	NA	NA	NA	NA	NA	NA	NA	NA	NA	NA	NA	Inf	0.0092166	430	0	0
CLINICAL	X12.57492308.rs12314983.STAT6.1.G	G	A	0.077228	438	28	0	0.030043	0.50373	0.088319	300	20	0	0.03125	0.56391	0.051948	138	8	0	0.027397	0.73358	0.28737	0.61187	0.24346	1.5377	0.28737	0.61187	0.24346	1.5377	NA	NA	NA	NA	0.28737	0.61187	0.24346	1.5377	0.28737	0.61187	0.24346	1.5377	NA	NA	NA	0.28737	0.011521	417	12	0
CLINICAL	X12.57493602.rs35182390.STAT6.1.G	G	NA	0.073267	468	0	0	0	NaN	0.08547	321	0	0	0	NaN	0.045455	147	0	0	0	NaN	NA	NA	NA	NA	NA	NA	NA	NA	NA	NA	NA	NA	NA	NA	NA	NA	NA	NA	NA	NA	NA	NA	NA	Inf	0.0069124	431	0	0
CLINICAL	X12.57500112.rs3024952.STAT6.1.A	A	NA	0.073267	468	0	0	0	NaN	0.08547	321	0	0	0	NaN	0.045455	147	0	0	0	NaN	NA	NA	NA	NA	NA	NA	NA	NA	NA	NA	NA	NA	NA	NA	NA	NA	NA	NA	NA	NA	NA	NA	NA	Inf	0.0092166	430	0	0
CLINICAL	X12.57500509.rs2626577.STAT6.1.C	C	NA	0.075248	467	0	0	0	NaN	0.088319	320	0	0	0	NaN	0.045455	147	0	0	0	NaN	NA	NA	NA	NA	NA	NA	NA	NA	NA	NA	NA	NA	NA	NA	NA	NA	NA	NA	NA	NA	NA	NA	NA	Inf	0.0069124	431	0	0
CLINICAL	X12.68548223.rs2069727.IFNG..1.A	A	G	0.079208	366	89	10	0.1172	0.10544	0.088319	256	59	5	0.10781	0.45678	0.058442	110	30	5	0.13793	0.11749	0.395	1.2273	0.76661	1.965	0.60386	1.1569	0.66777	2.0043	0.20302	2.6216	0.58965	11.656	0.96039	1.0147	0.57031	1.8054	0.44011	1.0436	0.58532	1.8607	2.6425	0.59221	11.791	0.20302	0.0092166	217	189	24
CLINICAL	X12.68548756.rs2234687.IFNG..1.C	C	T	0.073267	459	9	0	0.0096154	0.83364	0.08547	315	6	0	0.0093458	0.86578	0.045455	144	3	0	0.010204	0.90053	0.65882	1.4591	0.27663	7.6965	0.65882	1.4591	0.27663	7.6965	NA	NA	NA	NA	0.65882	1.4591	0.27663	7.6965	0.65882	1.4591	0.27663	7.6965	NA	NA	NA	0.65882	0.013825	427	1	0
CLINICAL	X12.68550162.rs2069718.IFNG..1.T	T	C	0.11485	224	192	31	0.28412	0.23722	0.11111	163	131	18	0.26763	0.20927	0.12338	61	61	13	0.32222	0.68868	0.29858	1.2228	0.83714	1.7861	0.62323	1.1243	0.70449	1.7943	0.12358	2.0385	0.82564	5.0332	0.76659	0.93164	0.58353	1.4874	0.30402	1.025	0.63074	1.6658	2.0635	0.81017	5.2558	0.12358	0.029954	118	233	70
CLINICAL	X12.68551196.rs1861493.IFNG..1.T	T	C	0.073267	413	52	3	0.061966	0.33873	0.08547	279	39	3	0.070093	0.22306	0.045455	134	13	0	0.044218	0.57486	0.10736	0.57577	0.2878	1.1519	0.16253	0.59877	0.28735	1.2477	0.10666	3.38E-07	0	Inf	0.28134	0.66804	0.31729	1.4065	0.14652	0.65917	0.31294	1.3885	3.24E-07	0	Inf	0.10666	0.016129	371	54	2
CLINICAL	X12.68555011.rs2069705.IFNG..1.C	C	T	0.073267	153	236	79	0.42094	0.45664	0.088319	103	164	53	0.42188	0.3649	0.038961	50	72	26	0.41892	0.99272	0.90389	1.0203	0.73686	1.4126	0.88167	0.96456	0.59983	1.5511	0.68125	1.1338	0.62339	2.0621	0.6534	0.90196	0.57479	1.4154	0.87923	0.92644	0.56038	1.5316	1.0838	0.55601	2.1126	0.6534	0.011521	168	198	63
CLINICAL	X12.68642647.rs2227507.IL22.1.T	T	C	0.13267	428	9	1	0.012557	0.00033397	0.14815	293	5	1	0.011706	1.63E-06	0.097403	135	4	0	0.014388	0.86335	0.89858	1.0866	0.30472	3.8744	0.69398	1.3497	0.30539	5.9648	0.38038	1.00E-06	0	Inf	0.49694	1.7355	0.35587	8.464	0.54237	1.7277	0.35433	8.4237	1.01E-06	0	Inf	0.38038	0.050691	407	5	0
CLINICAL	X12.68644618.rs1012356.IL22.1.A	T	A	0.089109	127	233	100	0.47065	0.72269	0.094017	87	168	63	0.46226	0.26385	0.077922	40	65	37	0.48944	0.31627	0.96835	1.0066	0.72676	1.3942	0.43219	0.81427	0.48806	1.3585	0.37013	1.2808	0.74647	2.1977	0.14918	0.71605	0.45455	1.128	0.35061	0.72967	0.42415	1.2552	1.0419	0.54658	1.9861	0.14918	0.018433	150	199	77
CLINICAL	X12.68646521.rs2227491.IL22.1.T	C	T	0.09703	242	172	42	0.2807	0.15917	0.10256	169	119	27	0.2746	0.35842	0.084416	73	53	15	0.29433	0.25872	0.9509	1.0109	0.71508	1.4292	0.98328	0.99512	0.62946	1.5732	0.86272	1.0705	0.49475	2.3164	0.89935	0.97014	0.60645	1.5519	0.98167	0.97929	0.6019	1.5933	1.061	0.47687	2.3605	0.86272	0.025346	119	200	104
CLINICAL	X12.68647713.rs2227485.IL22.1.G	A	G	0.091089	142	227	90	0.44336	0.96639	0.094017	108	150	60	0.42453	0.53713	0.084416	34	77	30	0.48582	0.26905	0.20931	1.2341	0.88818	1.7149	0.08512	1.5582	0.9359	2.5943	0.82321	1.0677	0.60138	1.8956	0.16453	1.3825	0.87462	2.1854	0.21436	1.6041	0.93809	2.7429	1.4444	0.73752	2.8288	0.08512	0.018433	186	188	52
CLINICAL	X12.68648622.rs2227478.IL22.1.G	A	G	0.091089	235	182	42	0.28976	0.43236	0.094017	173	120	25	0.2673	0.51389	0.084416	62	62	17	0.34043	0.80461	0.16475	1.2782	0.90407	1.8072	0.1924	1.3542	0.85799	2.1373	0.3764	1.4142	0.65779	3.0405	0.42811	1.2054	0.75955	1.913	0.37856	1.303	0.80498	2.1092	1.5973	0.71949	3.5459	0.16475	0.018433	144	189	93
CLINICAL	X14.65263300.rs229587.SPTB.1.T	T	C	0.10297	186	188	79	0.3819	0.010055	0.10826	120	133	60	0.40415	0.037248	0.090909	66	55	19	0.33214	0.17555	0.066254	0.73886	0.5334	1.0235	0.032932	0.60365	0.37903	0.96136	0.4843	0.79946	0.42514	1.5034	0.10683	0.68182	0.42684	1.0891	0.1023	0.5977	0.3614	0.9885	0.61935	0.31439	1.2201	0.032932	0.025346	158	209	56
CLINICAL	X16.27374180.rs1805015.IL4R.1.T	T	C	0.091089	164	207	88	0.41721	0.11978	0.099715	119	138	59	0.40506	0.09502	0.071429	45	69	29	0.44406	0.78576	0.39982	1.142	0.8383	1.5558	0.19988	1.364	0.84681	2.1972	0.99428	1.0021	0.56694	1.7712	0.21416	1.3388	0.84468	2.1219	0.38366	1.4365	0.85874	2.4031	1.2197	0.64531	2.3055	0.19988	0.016129	216	171	40
CLINICAL	X16.4033436.rs2230739.ADCY9..1.A	A	G	0.089109	318	126	16	0.17174	0.42524	0.094017	223	86	9	0.16352	0.83859	0.077922	95	40	7	0.19014	0.30915	0.40176	1.1918	0.79099	1.7957	0.43555	1.2154	0.74475	1.9835	0.59505	1.3725	0.42729	4.4088	0.56189	1.1633	0.69831	1.9378	0.70327	1.186	0.70922	1.9832	1.4394	0.4438	4.6686	0.40176	0.018433	234	179	13
CLINICAL	X16.4079823.rs10775349.ADCY9..1.C	C	G	0.12079	343	90	11	0.12613	0.090043	0.1453	235	57	8	0.12167	0.054493	0.064935	108	33	3	0.13542	0.79811	0.43065	1.2091	0.75543	1.9353	0.28241	1.36	0.77725	2.3796	0.71627	0.76233	0.17311	3.3571	0.20342	1.4628	0.81481	2.6262	0.43202	1.4527	0.80717	2.6145	0.83087	0.18829	3.6665	0.20342	0.0553	145	193	72
CLINICAL	X16.72088421.rs5470.HP.1.C	C	G	0.075248	303	152	12	0.18844	0.16556	0.08547	205	109	7	0.19159	0.084793	0.051948	98	43	5	0.18151	0.91568	0.75709	1.0685	0.70241	1.6254	0.96295	1.0114	0.62777	1.6294	0.39474	1.7715	0.4796	6.5434	0.79242	0.93674	0.57558	1.5245	0.68771	0.96151	0.5881	1.572	1.7476	0.46793	6.5269	0.39474	0.0092166	297	126	7
CLINICAL	X17.15861332.rs2535611.ADORA2B.1.T	T	C	0.085149	434	28	0	0.030303	0.50178	0.094017	301	17	0	0.02673	0.62431	0.064935	133	11	0	0.038194	0.63369	0.37245	1.5519	0.59148	4.0716	0.37245	1.5519	0.59148	4.0716	NA	NA	NA	NA	0.37245	1.5519	0.59148	4.0716	0.37245	1.5519	0.59148	4.0716	NA	NA	NA	0.37245	0.011521	369	59	1
CLINICAL	X17.26096597.rs2297518.NOS2.1.G	A	G	0.085149	377	83	2	0.094156	0.25295	0.094017	264	54	0	0.084906	0.098012	0.064935	113	29	2	0.11458	0.92841	0.1154	1.553	0.89782	2.6861	0.18469	1.4769	0.83144	2.6233	0.06221	3014900	0	Inf	0.31235	1.352	0.75449	2.4228	0.099597	1.3751	0.76694	2.4654	3179100	0	Inf	0.06221	0.013825	259	153	16
CLINICAL	X17.26128509.rs1800482.NOS2..1.G	C	G	0.13465	364	71	2	0.085812	0.45767	0.1453	248	50	2	0.09	0.76179	0.11039	116	21	0	0.076642	0.33128	0.56486	0.83649	0.4543	1.5402	0.72013	0.89072	0.47218	1.6803	0.12286	2.18E-07	0	Inf	0.90632	0.96232	0.50729	1.8255	0.30135	0.95655	0.5039	1.8158	2.18E-07	0	Inf	0.12286	0.050691	347	64	1
CLINICAL	X17.26128581.rs2779249.NOS2A..1.G	G	T	0.077228	118	238	110	0.49142	0.63854	0.088319	84	165	71	0.47969	0.55552	0.051948	34	73	39	0.51712	0.98868	0.45578	1.1308	0.8185	1.5622	0.89213	1.0369	0.61389	1.7515	0.28178	1.333	0.79056	2.2477	0.41881	0.83003	0.52809	1.3046	0.54612	0.93771	0.53777	1.6351	1.2766	0.67169	2.4262	0.28178	0.018433	191	192	43
CLINICAL	X17.26128728.rs9282799.NOS2..1.C	T	C	0.085149	399	58	5	0.073593	0.088283	0.091168	276	39	4	0.073668	0.062676	0.071429	123	19	1	0.073427	0.77833	0.98172	0.99301	0.54464	1.8105	0.91996	0.96725	0.50489	1.853	0.76605	1.4586	0.12873	16.526	0.85674	0.9405	0.48273	1.8324	0.94273	0.94332	0.48387	1.839	1.4487	0.12767	16.44	0.76605	0.0092166	411	19	0
CLINICAL	X17.26129212.rs8078340.NOS2..1.C	T	C	0.12079	202	205	37	0.31419	0.13254	0.1396	132	145	25	0.32285	0.08819	0.077922	70	60	12	0.29577	0.86483	0.41396	0.86115	0.60102	1.2339	0.29476	0.78214	0.49374	1.239	0.99785	0.9989	0.44716	2.2314	0.29414	0.78106	0.49173	1.2406	0.54953	0.76455	0.47227	1.2377	0.87591	0.37927	2.0229	0.29414	0.050691	147	222	43
CLINICAL	X19.10394792.rs1799969.ICAM1.1.G	G	NA	0.089109	460	0	0	0	NaN	0.099715	316	0	0	0	NaN	0.064935	144	0	0	0	NaN	NA	NA	NA	NA	NA	NA	NA	NA	NA	NA	NA	NA	NA	NA	NA	NA	NA	NA	NA	NA	NA	NA	NA	Inf	0.013825	422	6	0
CLINICAL	X19.10395683.rs5498.ICAM1.1.A	A	G	0.085149	344	107	11	0.13961	0.43967	0.091168	238	72	9	0.14107	0.2204	0.071429	106	35	2	0.13636	0.63978	0.81824	0.94722	0.596	1.5054	0.83425	0.94683	0.56735	1.5801	0.88043	0.87678	0.15586	4.9323	0.86673	0.95616	0.56619	1.6147	0.97285	0.95291	0.56345	1.6116	0.86616	0.15318	4.8979	0.81824	0.020737	251	156	18
CLINICAL	X19.6919624.rs373533.EMR1..1.G	G	T	0.17822	143	203	69	0.41084	0.83156	0.20228	92	149	39	0.40536	0.0823	0.12338	51	54	30	0.42222	0.036323	0.86095	0.9705	0.69412	1.3569	0.16523	0.7042	0.42908	1.1557	0.16368	1.5419	0.83953	2.8319	0.016291	0.55833	0.34582	0.90144	0.052235	0.58305	0.34223	0.99334	1.1344	0.57593	2.2344	0.016291	0.099078	176	188	27
CLINICAL	X19.6919753.rs461645.EMR1..1.T	C	T	0.13465	149	213	75	0.41533	0.9399	0.14815	96	156	47	0.41806	0.21138	0.1039	53	57	28	0.40942	0.086579	0.53291	0.90024	0.64674	1.2531	0.11248	0.67435	0.41443	1.0973	0.40844	1.2888	0.70729	2.3483	0.031669	0.60008	0.37556	0.95881	0.09844	0.59018	0.35037	0.99414	0.95254	0.48777	1.8602	0.031669	0.046083	189	191	34
CLINICAL	X19.7754284.rs35825847.FCER2.1.C	C	T	0.079208	462	3	0	0.0032258	0.94436	0.091168	317	2	0	0.0031348	0.95521	0.051948	145	1	0	0.0034247	0.96688	0.64898	1.8799	0.13076	27.029	0.64898	1.8799	0.13076	27.029	NA	NA	NA	NA	0.64898	1.8799	0.13076	27.029	0.64898	1.8799	0.13076	27.029	NA	NA	NA	0.64898	0.016129	417	10	0
CLINICAL	X20.57485812.rs8386.GNAS.1.C	C	T	0.089109	322	123	15	0.1663	0.4437	0.099715	220	84	12	0.17089	0.27105	0.064935	102	39	3	0.15625	0.74448	0.5355	0.87164	0.56357	1.3481	0.67346	0.89887	0.54699	1.4771	0.41655	0.55237	0.12732	2.3964	0.8901	0.96477	0.57996	1.6049	0.7008	0.94274	0.56499	1.5731	0.54287	0.12416	2.3737	0.41655	0.013825	329	88	11
CLINICAL	X22.24179132.rs1128127.DERL3.1.G	A	G	0.14059	120	217	97	0.4735	0.95321	0.1567	79	154	63	0.47297	0.45329	0.1039	41	63	34	0.47464	0.3203	0.84307	1.0342	0.74152	1.4423	0.40377	0.80076	0.47567	1.348	0.21948	1.4188	0.81264	2.477	0.075672	0.65279	0.4067	1.0478	0.19566	0.68579	0.39246	1.1984	1.1163	0.57788	2.1564	0.075672	0.073733	120	211	71
CLINICAL	X.135729609.rs3092945.CD40LG.1.T	T	C	0.13861	192	135	108	0.40345	1.27E-13	0.15385	125	92	80	0.42424	2.86E-10	0.1039	67	43	28	0.3587	0.00014999	0.18089	0.82165	0.61556	1.0967	0.47399	0.84314	0.52865	1.3447	0.089933	0.62274	0.3578	1.0839	0.41819	1.2326	0.74314	2.0443	0.23322	1.0541	0.61177	1.8162	0.6359	0.35071	1.153	0.089933	0.064516	192	121	93
CLINICAL	X.135730555.rs1126535.CD40LG.1.T	T	C	0.12673	395	34	12	0.06576	5.11E-15	0.151	263	26	9	0.073826	4.13E-10	0.071429	132	8	3	0.048951	1.81E-06	0.23114	0.69789	0.38084	1.2789	0.13963	0.56087	0.2557	1.2302	0.85878	0.87503	0.19923	3.8432	0.11659	0.49678	0.20173	1.2233	0.28286	0.49435	0.20063	1.2181	0.82836	0.18806	3.6486	0.11659	0.050691	248	97	67
CLINICAL	X.153763492.rs1050829.G6PD.1.T	T	C	0.09505	230	126	101	0.35886	0	0.10256	159	91	65	0.35079	8.51E-11	0.077922	71	35	36	0.37676	1.49E-08	0.15028	1.2279	0.92787	1.6251	0.22064	1.3318	0.84083	2.1096	0.18226	1.4429	0.84284	2.4703	0.91188	1.0302	0.60835	1.7446	0.34987	1.1757	0.67203	2.057	1.5224	0.861	2.6917	0.15028	0.020737	214	108	103
CLINICAL	X.153764217.rs1050828.G6PD.1.C	C	T	0.085149	406	41	15	0.07684	8.88E-16	0.094017	290	20	8	0.056604	2.28E-13	0.064935	116	21	7	0.12153	0.00014241	0.0077866	1.9259	1.1793	3.1452	0.001545	2.9358	1.4958	5.7619	0.36318	1.7112	0.5394	5.4287	0.0020323	3.4091	1.5437	7.5286	0.0046253	3.508	1.5858	7.7602	1.9381	0.6053	6.2056	0.001545	0.0092166	425	2	3
ASYM	X1.159174683.rs2814778.DARC..1.A	G	NA	0.095023	400	0	0	0	NaN	0.099715	316	0	0	0	NaN	0.076923	84	0	0	0	NaN	NA	NA	NA	NA	NA	NA	NA	NA	NA	NA	NA	NA	NA	NA	NA	NA	NA	NA	NA	NA	NA	NA	NA	Inf	0.017327	397	0	0
ASYM	X1.159272060.rs2251746.FCER1A.1.T	T	C	0.081448	370	35	1	0.045567	0.85779	0.088319	292	27	1	0.045312	0.65762	0.054945	78	8	0	0.046512	0.651	0.97821	0.98823	0.42231	2.3125	0.93198	1.0395	0.42799	2.5246	0.44646	1.40E-06	0	Inf	0.83994	1.097	0.44876	2.6816	0.7349	1.0914	0.44649	2.6677	1.41E-06	0	Inf	0.44646	0.009901	299	99	2
ASYM	X1.161479745.rs1801274.FCGR2a..1.T	C	T	0.08371	181	177	47	0.33457	0.71	0.088319	142	136	42	0.34375	0.29941	0.065934	39	41	5	0.3	0.17108	0.30856	0.81917	0.55649	1.2058	0.96728	0.98922	0.58934	1.6604	0.028724	0.36093	0.13281	0.98087	0.19074	1.4157	0.84098	2.3833	0.072237	1.2086	0.70349	2.0763	0.39563	0.14053	1.1138	0.028724	0.0074257	113	194	94
ASYM	X1.161518333.rs10127939.CD16.1.A	A	C	0.079186	287	120	0	0.14742	0.00048603	0.08547	228	93	0	0.14486	0.0024051	0.054945	59	27	0	0.15698	0.084201	0.66638	1.1304	0.64855	1.9703	0.66638	1.1304	0.64855	1.9703	NA	NA	NA	NA	0.66638	1.1304	0.64855	1.9703	0.66638	1.1304	0.64855	1.9703	NA	NA	NA	0.66638	0.012376	309	90	0
ASYM	X1.206940831.rs3024500.IL10.1.A	A	G	0.099548	141	190	67	0.40704	0.82571	0.10256	110	153	52	0.40794	0.92198	0.087912	31	37	15	0.40361	0.50006	0.67602	0.92611	0.64584	1.328	0.84542	0.9473	0.55003	1.6315	0.59374	0.8336	0.42468	1.6363	0.81385	1.0654	0.62868	1.8056	0.86738	1.0008	0.55802	1.7949	0.83396	0.39525	1.7596	0.59374	0.012376	229	139	31
ASYM	X1.206944861.rs1518110.IL10.1.C	A	C	0.08371	106	204	95	0.48642	0.8697	0.088319	86	157	77	0.48594	0.74782	0.065934	20	47	18	0.48824	0.32618	0.96188	0.9913	0.69272	1.4186	0.30546	1.3698	0.74455	2.52	0.26492	0.7072	0.38095	1.3129	0.061555	1.6501	0.97193	2.8016	0.1738	1.6288	0.85319	3.1095	0.97383	0.45598	2.0798	0.061555	0.009901	115	185	100
ASYM	X1.206946407.rs1800872.IL10.1.G	T	G	0.085973	108	203	93	0.48144	0.89863	0.091168	86	158	75	0.48276	0.88321	0.065934	22	45	18	0.47647	0.57276	0.79692	0.95425	0.66794	1.3633	0.52237	1.2129	0.66853	2.2006	0.27599	0.71237	0.38338	1.3237	0.12933	1.5014	0.8855	2.5456	0.30263	1.4216	0.75356	2.6817	0.8921	0.42279	1.8823	0.12933	0.012376	115	185	99
ASYM	X1.206946634.rs1800871.IL10.1.G	A	G	0.088235	108	201	94	0.48263	0.97956	0.094017	86	156	76	0.48428	0.74962	0.065934	22	45	18	0.47647	0.57276	0.7868	0.95204	0.66673	1.3594	0.52374	1.2121	0.6682	2.1986	0.26772	0.70854	0.3816	1.3156	0.12539	1.5074	0.88932	2.5551	0.2944	1.4242	0.75509	2.6864	0.88832	0.42129	1.8731	0.12539	0.014851	115	185	98
ASYM	X1.206946897.rs1800896.IL10.1.T	T	C	0.095023	153	190	57	0.38	0.87186	0.096866	118	154	45	0.38486	0.64318	0.087912	35	36	12	0.36145	0.58228	0.46325	0.87079	0.60097	1.2618	0.59773	0.86617	0.5085	1.4754	0.47255	0.76643	0.36712	1.6001	0.99312	1.0023	0.59019	1.7023	0.74117	0.91956	0.51998	1.6262	0.73405	0.33268	1.6197	0.46325	0.012376	240	135	24
ASYM	X1.206949365.rs1800890.IL10.1.A	A	T	0.090498	249	142	11	0.20398	0.078585	0.094017	197	113	8	0.20283	0.077947	0.076923	52	29	3	0.20833	0.6692	0.98071	0.99424	0.62231	1.5885	0.94201	0.98032	0.57378	1.6749	0.90291	1.0938	0.26086	4.5864	0.90445	0.96713	0.56025	1.6695	0.98722	0.97115	0.55955	1.6855	1.0821	0.25446	4.6014	0.90291	0.009901	299	94	7
ASYM	X1.207782856.rs17047660.CR1.1.A	A	G	0.13122	159	181	44	0.35026	0.48557	0.1453	122	141	37	0.35833	0.70255	0.076923	37	40	7	0.32143	0.40108	0.45286	0.8576	0.5733	1.2829	0.63597	0.88036	0.51972	1.4913	0.39966	0.68564	0.27849	1.688	0.96424	1.012	0.60117	1.7035	0.68096	0.93422	0.53998	1.6163	0.66111	0.25646	1.7043	0.39966	0.04703	157	180	48
ASYM	X1.207782889.rs17047661.CR1.1.A	G	A	0.10633	230	135	30	0.24684	0.1083	0.10826	188	102	23	0.23642	0.084786	0.098901	42	33	7	0.28659	0.88608	0.45735	1.1674	0.77785	1.752	0.42432	1.2413	0.73102	2.1077	0.76524	1.1586	0.44426	3.0216	0.50921	1.2032	0.69594	2.0802	0.72643	1.2377	0.70559	2.1711	1.2572	0.47037	3.3603	0.42432	0.017327	165	175	57
ASYM	X1.89582690.rs1803632.GBP7.1.G	C	G	0.13348	100	186	97	0.49608	0.57486	0.14245	79	143	79	0.5	0.38727	0.098901	21	43	18	0.48171	0.6495	0.59866	0.90603	0.62724	1.3087	0.98286	1.0066	0.55156	1.8371	0.37032	0.75427	0.40395	1.4084	0.4281	1.2375	0.73009	2.0977	0.63057	1.1187	0.59162	2.1152	0.81195	0.38217	1.725	0.37032	0.05198	131	198	54
ASYM	X2.113537223.rs17561.IL1A..1.G	G	T	0.095023	261	115	24	0.20375	0.022673	0.096866	203	93	21	0.21293	0.026358	0.087912	58	22	3	0.16867	0.61718	0.24002	0.76945	0.49303	1.2009	0.43314	0.80081	0.458	1.4002	0.15052	0.42187	0.11773	1.5117	0.95063	0.98167	0.54631	1.7639	0.34146	0.91734	0.50759	1.6578	0.41167	0.11369	1.4907	0.15052	0.009901	183	184	33
ASYM	X2.113542960.rs1800587.IL1A..1.C	C	T	0.097285	144	161	94	0.43734	0.00032112	0.099715	114	126	76	0.43987	0.00069315	0.087912	30	35	18	0.42771	0.20663	0.94104	0.98714	0.70052	1.391	0.84909	1.0543	0.61115	1.8188	0.72567	0.89443	0.4783	1.6726	0.62528	1.142	0.67077	1.9443	0.87818	1.1191	0.61606	2.0328	0.94911	0.47022	1.9157	0.62528	0.0074257	109	211	81
ASYM	X2.113590390.rs1143634.IL1B..1.C	C	T	0.13348	286	91	6	0.13446	0.68468	0.1396	219	77	6	0.14735	0.7986	0.10989	67	14	0	0.08642	0.39457	0.039234	0.53431	0.28547	1	0.06627	0.54891	0.28323	1.0638	0.077728	2.20E-07	0	Inf	0.14716	0.61875	0.31785	1.2045	0.063668	0.59909	0.30756	1.167	1.97E-07	0	Inf	0.039234	0.05198	211	156	16
ASYM	X3.52231737.rs352140.TLR9..1.A	G	A	0.13801	211	149	21	0.25066	0.42297	0.14245	172	114	15	0.2392	0.48146	0.12088	39	35	6	0.29375	0.62647	0.11433	1.4198	0.92035	2.1902	0.14083	1.4883	0.87607	2.5283	0.34524	1.7104	0.57528	5.0852	0.29177	1.335	0.781	2.2818	0.28731	1.4275	0.82324	2.4753	1.993	0.65035	6.1078	0.11433	0.049505	178	162	44
ASYM	X3.52261031.rs187084.TLR9..1.C	T	C	0.097285	215	157	27	0.26441	0.81773	0.096866	168	129	20	0.26656	0.46831	0.098901	47	28	7	0.2561	0.34713	0.8583	1.04	0.67656	1.5986	0.71849	0.90773	0.53607	1.5371	0.23871	1.8683	0.67809	5.1479	0.33659	0.76704	0.44523	1.3215	0.38167	0.81221	0.4651	1.4184	1.7156	0.60864	4.836	0.23871	0.019802	204	159	33
ASYM	X3.57138419.rs6780995.IL17RD.1.G	A	G	0.1267	151	189	46	0.36399	0.25838	0.1339	122	145	37	0.3602	0.54342	0.098901	29	44	9	0.37805	0.20151	0.43494	1.1737	0.78557	1.7537	0.36224	1.2866	0.746	2.2191	0.8335	1.0942	0.47466	2.5223	0.44692	1.2277	0.72335	2.0837	0.65937	1.2922	0.73244	2.2798	1.262	0.51509	3.0921	0.36224	0.05198	141	172	70
ASYM	X3.9960070.rs708567.IL17RE..1.G	G	A	0.16063	104	191	76	0.46226	0.49353	0.17094	82	148	61	0.46392	0.70102	0.12088	22	43	15	0.45625	0.45627	0.9815	1.0046	0.68102	1.482	0.87071	1.0503	0.5809	1.8991	0.88382	0.95072	0.48195	1.8754	0.79348	1.0737	0.63024	1.8293	0.96622	1.0713	0.57572	1.9934	0.99435	0.45041	2.1952	0.79348	0.061881	120	198	61
ASYM	X4.38799710.rs4833095.TLR1.1.C	C	T	0.16516	305	61	3	0.090786	0.97921	0.17094	235	53	3	0.10137	0.99515	0.14286	70	8	0	0.051282	0.63308	0.060431	0.48391	0.2152	1.0881	0.074608	0.48661	0.21121	1.1211	0.26439	8.20E-07	0	Inf	0.1092	0.51926	0.2241	1.2032	0.14237	0.51393	0.22188	1.1904	7.56E-07	0	Inf	0.060431	0.09901	267	88	9
ASYM	X4.38800214.rs5743611.TLR1..1.G	G	NA	0.13575	382	0	0	0	NaN	0.1396	302	0	0	0	NaN	0.12088	80	0	0	0	NaN	NA	NA	NA	NA	NA	NA	NA	NA	NA	NA	NA	NA	NA	NA	NA	NA	NA	NA	NA	NA	NA	NA	NA	Inf	0.056931	381	0	0
ASYM	X4.38830350.rs5743810.TLR6..1.C	C	NA	0.14706	377	0	0	0	NaN	0.15385	297	0	0	0	NaN	0.12088	80	0	0	0	NaN	NA	NA	NA	NA	NA	NA	NA	NA	NA	NA	NA	NA	NA	NA	NA	NA	NA	NA	NA	NA	NA	NA	NA	Inf	0.081683	310	52	9
ASYM	X4.38830514.rs5743809.TLR6..1.T	T	C	0.15611	332	38	3	0.058981	0.11225	0.1567	266	27	3	0.055743	0.021612	0.15385	66	11	0	0.071429	0.49968	0.44729	1.3362	0.64119	2.7844	0.29154	1.5554	0.69449	3.4835	0.27788	8.80E-07	0	Inf	0.19104	1.7499	0.76934	3.9804	0.24336	1.7318	0.76154	3.9383	9.34E-07	0	Inf	0.19104	0.064356	340	37	1
ASYM	X4.74606024.rs4073.IL8.1.A	A	T	0.081448	343	56	7	0.086207	0.012101	0.08547	274	44	3	0.077882	0.41316	0.065934	69	12	4	0.11765	0.0031751	0.093334	1.6318	0.92824	2.8685	0.19363	1.5877	0.79944	3.1534	0.079076	4.3746	0.83334	22.964	0.54671	1.2622	0.5967	2.67	0.16614	1.318	0.62181	2.7935	4.5498	0.86145	24.031	0.079076	0.019802	295	86	15
ASYM	X5.110407507.rs2289276.TSLP.1.C	C	T	0.079186	322	75	10	0.11671	0.032129	0.08547	251	61	9	0.12305	0.032273	0.054945	71	14	1	0.093023	0.7437	0.20509	0.6906	0.38262	1.2465	0.23237	0.67327	0.34709	1.306	0.45054	0.461	0.052192	4.072	0.32874	0.71439	0.35943	1.4199	0.44581	0.70311	0.35362	1.398	0.43512	0.049086	3.857	0.20509	0.009901	234	151	15
ASYM	X5.131391749.rs3091336.IL3.1.A	G	A	0.079186	205	173	29	0.28378	0.35698	0.08547	169	138	14	0.25857	0.029839	0.054945	36	35	15	0.37791	0.21251	0.017153	1.6283	1.0895	2.4336	0.28067	1.3272	0.7926	2.2223	0.00065156	4.5431	1.8998	10.864	0.37248	0.79021	0.47014	1.3282	0.0029865	1.0196	0.58763	1.769	4.5854	1.8438	11.404	0.00065156	0.014851	248	125	25
ASYM	X5.131396406.rs35415145.IL3.1.C	C	T	0.090498	392	10	0	0.012438	0.80064	0.094017	308	10	0	0.015723	0.77575	0.076923	84	0	0	0	NaN	0.05807	3.39E-07	0	Inf	0.05807	3.39E-07	0	Inf	NA	NA	NA	NA	0.05807	3.39E-07	0	Inf	0.05807	3.39E-07	0	Inf	NA	NA	NA	0.05807	0.014851	374	24	0
ASYM	X5.131396478.rs40401.IL3.1.T	T	C	0.088235	109	210	84	0.46898	0.35359	0.091168	76	172	71	0.49216	0.16018	0.076923	33	38	13	0.38095	0.708	0.026363	0.65009	0.44243	0.95523	0.019719	0.51776	0.29902	0.89652	0.2497	0.6713	0.33551	1.3432	0.20848	0.71762	0.42746	1.2047	0.06018	0.54024	0.30222	0.96573	0.46043	0.21239	0.99814	0.019719	0.009901	214	146	40
ASYM	X5.131396676.rs35482671.IL3.1.A	A	NA	0.088235	403	0	0	0	NaN	0.096866	317	0	0	0	NaN	0.054945	86	0	0	0	NaN	NA	NA	NA	NA	NA	NA	NA	NA	NA	NA	NA	NA	NA	NA	NA	NA	NA	NA	NA	NA	NA	NA	NA	Inf	0.022277	395	0	0
ASYM	X5.131396709.rs13166954.IL3.1.C	C	NA	0.081448	406	0	0	0	NaN	0.088319	320	0	0	0	NaN	0.054945	86	0	0	0	NaN	NA	NA	NA	NA	NA	NA	NA	NA	NA	NA	NA	NA	NA	NA	NA	NA	NA	NA	NA	NA	NA	NA	NA	Inf	0.009901	400	0	0
ASYM	X5.131397202.rs31481.IL3.1.G	G	A	0.085973	332	69	3	0.092822	0.77635	0.091168	263	55	1	0.089342	0.2873	0.065934	69	14	2	0.10588	0.23029	0.25227	1.4362	0.78047	2.6427	0.46257	1.2868	0.66097	2.5051	0.056498	11.314	0.84959	150.66	0.80894	1.0893	0.54605	2.173	0.15298	1.1298	0.56455	2.2609	11.588	0.86715	154.87	0.056498	0.009901	355	43	2
ASYM	X5.131402450.rs168681.IL3.1.G	G	A	0.090498	275	118	9	0.16915	0.37449	0.096866	209	100	8	0.18297	0.32641	0.065934	66	18	1	0.11765	0.85371	0.021233	0.53464	0.30687	0.93148	0.02032	0.50489	0.27839	0.91567	0.49193	0.48945	0.054784	4.3727	0.030891	0.523	0.28504	0.9596	0.066338	0.51185	0.27854	0.9406	0.40733	0.045332	3.66	0.02032	0.032178	266	115	10
ASYM	X5.131407601.rs2069614.CSF2.1.C	C	T	0.08371	110	221	74	0.45556	0.044066	0.091168	84	170	65	0.47022	0.21367	0.054945	26	51	9	0.40116	0.029811	0.1239	0.7347	0.49475	1.091	0.47113	0.81097	0.46009	1.4294	0.059186	0.49187	0.22627	1.0692	0.46279	1.2137	0.72292	2.0375	0.16435	0.93449	0.5208	1.6768	0.46997	0.19698	1.1212	0.059186	0.0074257	117	193	91
ASYM	X5.131409768.rs10072253.CSF2.1.C	C	NA	0.076923	408	0	0	0	NaN	0.082621	322	0	0	0	NaN	0.054945	86	0	0	0	NaN	NA	NA	NA	NA	NA	NA	NA	NA	NA	NA	NA	NA	NA	NA	NA	NA	NA	NA	NA	NA	NA	NA	NA	Inf	0.009901	400	0	0
ASYM	X5.131411454.rs2069640.CSF2.1.C	C	NA	0.16742	368	0	0	0	NaN	0.17664	289	0	0	0	NaN	0.13187	79	0	0	0	NaN	NA	NA	NA	NA	NA	NA	NA	NA	NA	NA	NA	NA	NA	NA	NA	NA	NA	NA	NA	NA	NA	NA	NA	Inf	0.076733	373	0	0
ASYM	X5.131411460.rs25882.CSF2.1.T	T	C	0.085973	216	151	37	0.27847	0.16013	0.091168	176	114	29	0.26959	0.098244	0.065934	40	37	8	0.31176	0.89473	0.19527	1.2981	0.87666	1.9221	0.20409	1.3956	0.83374	2.3362	0.46561	1.4027	0.57454	3.4248	0.375	1.2685	0.7512	2.142	0.4216	1.3551	0.78652	2.3346	1.5961	0.63316	4.0235	0.19527	0.0074257	225	151	25
ASYM	X5.131416061.rs25887.CSF2.1.C	C	A	0.081448	105	224	77	0.46552	0.028475	0.088319	80	172	68	0.48125	0.17109	0.054945	25	52	9	0.40698	0.019125	0.29263	0.80931	0.54503	1.2017	0.85636	0.94838	0.53473	1.682	0.090624	0.52513	0.24046	1.1468	0.28648	1.3285	0.78624	2.2449	0.22971	1.0881	0.60249	1.9649	0.55556	0.23132	1.3343	0.090624	0.0049505	152	170	80
ASYM	X5.131528153.rs3805685.P4HA2.1.T	T	G	0.079186	347	58	2	0.076167	0.79916	0.08547	281	38	2	0.065421	0.56758	0.054945	66	20	0	0.11628	0.22238	0.042516	1.9448	1.032	3.6652	0.022688	2.1782	1.1272	4.209	0.27711	5.91E-07	0	Inf	0.013695	2.3406	1.2037	4.5513	0.027813	2.326	1.1957	4.5251	6.58E-07	0	Inf	0.013695	0.009901	392	8	0
ASYM	X5.131532634.rs156029.P4HA2.1.A	A	G	0.095023	120	191	89	0.46125	0.4327	0.096866	91	155	71	0.46845	0.74626	0.087912	29	36	18	0.43373	0.28637	0.75898	0.94514	0.659	1.3555	0.54685	0.84387	0.48678	1.4629	0.8815	1.0494	0.55755	1.975	0.49067	0.83225	0.49336	1.4039	0.77168	0.80768	0.4463	1.4617	0.92676	0.45234	1.8987	0.49067	0.0049505	170	169	63
ASYM	X5.131540053.rs159903.P4HA2.1.C	C	T	0.081448	222	153	31	0.26478	0.51788	0.08547	174	123	24	0.26636	0.72607	0.065934	48	30	7	0.25882	0.46029	0.75839	1.0658	0.71081	1.598	0.82777	1.0592	0.63096	1.7781	0.74328	1.1748	0.45182	3.0546	0.96454	1.0122	0.59287	1.7282	0.94123	1.0335	0.59717	1.7887	1.1901	0.44672	3.1706	0.74328	0.012376	226	150	23
ASYM	X5.131567924.rs11955347.P4HA2.1.G	G	A	0.095023	221	160	19	0.2475	0.13961	0.10256	172	130	13	0.24762	0.056182	0.065934	49	30	6	0.24706	0.63598	0.93302	1.0185	0.66431	1.5615	0.85133	0.95153	0.56584	1.6001	0.53729	1.4092	0.48108	4.1282	0.62484	0.87533	0.51264	1.4946	0.76911	0.89983	0.52166	1.5521	1.3526	0.45259	4.0424	0.53729	0.014851	123	186	89
ASYM	X5.131592870.rs3900945.PDLIM4.1.C	C	T	0.099548	110	211	77	0.45854	0.1772	0.10256	82	177	56	0.45873	0.019584	0.087912	28	34	21	0.45783	0.11116	0.73888	0.93713	0.63958	1.3731	0.085695	0.60487	0.34263	1.0678	0.18462	1.5273	0.82332	2.8334	0.0086991	0.49743	0.29383	0.84211	0.031915	0.49141	0.26642	0.90642	0.97237	0.4726	2.0006	0.0086991	0.019802	249	127	20
ASYM	X5.131597392.rs10463891.PDLIM4.1.G	G	A	0.085973	111	213	80	0.46163	0.22244	0.094017	82	178	58	0.46226	0.024749	0.054945	29	35	22	0.4593	0.093938	0.82649	0.95884	0.65841	1.3964	0.10074	0.62213	0.35466	1.0913	0.15346	1.5669	0.8522	2.8809	0.0081528	0.49789	0.29557	0.83869	0.030188	0.50039	0.27282	0.9178	1.0116	0.4969	2.0594	0.0081528	0.0074257	251	130	20
ASYM	X5.131606632.rs17851430.PDLIM4.1.C	C	NA	0.085973	404	0	0	0	NaN	0.091168	319	0	0	0	NaN	0.065934	85	0	0	0	NaN	NA	NA	NA	NA	NA	NA	NA	NA	NA	NA	NA	NA	NA	NA	NA	NA	NA	NA	NA	NA	NA	NA	NA	Inf	0.0074257	401	0	0
ASYM	X5.131610232.rs156112.PDLIM4.1.C	C	T	0.088235	246	142	15	0.2134	0.31982	0.094017	195	111	12	0.21226	0.43498	0.065934	51	31	3	0.21765	0.51321	0.879	1.0354	0.6621	1.6191	0.7384	1.0943	0.64516	1.8562	0.70714	0.77718	0.20341	2.9694	0.61761	1.1476	0.66933	1.9675	0.84346	1.1326	0.6564	1.9542	0.81389	0.20968	3.1591	0.61761	0.027228	375	17	1
ASYM	X5.131647902.rs398064.SLC22A4.1.C	C	NA	0.079186	407	0	0	0	NaN	0.082621	322	0	0	0	NaN	0.065934	85	0	0	0	NaN	NA	NA	NA	NA	NA	NA	NA	NA	NA	NA	NA	NA	NA	NA	NA	NA	NA	NA	NA	NA	NA	NA	NA	Inf	0.014851	398	0	0
ASYM	X5.131647954.rs11568510.SLC22A4.1.A	A	NA	0.090498	402	0	0	0	NaN	0.094017	318	0	0	0	NaN	0.076923	84	0	0	0	NaN	NA	NA	NA	NA	NA	NA	NA	NA	NA	NA	NA	NA	NA	NA	NA	NA	NA	NA	NA	NA	NA	NA	NA	Inf	0.009901	399	1	0
ASYM	X5.131649300.rs11568499.SLC22A4.1.T	T	NA	0.08371	405	0	0	0	NaN	0.088319	320	0	0	0	NaN	0.065934	85	0	0	0	NaN	NA	NA	NA	NA	NA	NA	NA	NA	NA	NA	NA	NA	NA	NA	NA	NA	NA	NA	NA	NA	NA	NA	NA	Inf	0.009901	400	0	0
ASYM	X5.131649306.rs455649.SLC22A4.1.G	G	NA	0.076923	408	0	0	0	NaN	0.082621	322	0	0	0	NaN	0.054945	86	0	0	0	NaN	NA	NA	NA	NA	NA	NA	NA	NA	NA	NA	NA	NA	NA	NA	NA	NA	NA	NA	NA	NA	NA	NA	NA	Inf	0.0074257	401	0	0
ASYM	X5.131663062.rs272893.SLC22A4..1.A	G	A	0.08371	262	124	19	0.2	0.38453	0.088319	208	101	11	0.19219	0.76792	0.065934	54	23	8	0.22941	0.030489	0.49653	1.1595	0.7581	1.7736	0.89453	1.037	0.60625	1.7738	0.14866	2.1788	0.7674	6.186	0.53599	0.83549	0.47133	1.481	0.32686	0.89173	0.49882	1.5941	2.1025	0.72957	6.0589	0.14866	0.012376	162	181	56
ASYM	X5.131667548.rs2304081.SLC22A4.1.G	G	A	0.079186	395	12	0	0.014742	0.76276	0.08547	311	10	0	0.015576	0.7768	0.054945	84	2	0	0.011628	0.91312	0.767	0.78193	0.14914	4.0995	0.767	0.78193	0.14914	4.0995	NA	NA	NA	NA	0.767	0.78193	0.14914	4.0995	0.767	0.78193	0.14914	4.0995	NA	NA	NA	0.767	0.014851	282	102	14
ASYM	X5.131671634.rs4646201.SLC22A4.1.G	G	NA	0.079186	407	0	0	0	NaN	0.08547	321	0	0	0	NaN	0.054945	86	0	0	0	NaN	NA	NA	NA	NA	NA	NA	NA	NA	NA	NA	NA	NA	NA	NA	NA	NA	NA	NA	NA	NA	NA	NA	NA	Inf	0.014851	398	0	0
ASYM	X5.131681057.rs272867.SLC22A4.1.G	A	G	0.088235	167	180	56	0.36228	0.50296	0.094017	130	149	39	0.35692	0.71215	0.065934	37	31	17	0.38235	0.035679	0.3371	1.1985	0.82844	1.734	0.9907	0.99691	0.59221	1.6782	0.056638	2.001	0.99257	4.0342	0.16778	0.69065	0.40687	1.1724	0.12223	0.80318	0.4546	1.419	1.7973	0.84773	3.8107	0.056638	0.014851	156	186	56
ASYM	X5.131706005.rs11544587.SLC22A5.1.T	T	NA	0.081448	406	0	0	0	NaN	0.088319	320	0	0	0	NaN	0.054945	86	0	0	0	NaN	NA	NA	NA	NA	NA	NA	NA	NA	NA	NA	NA	NA	NA	NA	NA	NA	NA	NA	NA	NA	NA	NA	NA	Inf	0.014851	398	0	0
ASYM	X5.131714106.rs10040427.SLC22A5.1.C	C	T	0.097285	346	50	3	0.070175	0.42711	0.10826	271	41	1	0.06869	0.67352	0.054945	75	9	2	0.075581	0.019886	0.7315	0.89067	0.45768	1.7333	0.48231	0.76408	0.35672	1.6366	0.31367	3.4066	0.28773	40.333	0.28743	0.65039	0.28814	1.4681	0.35802	0.66184	0.29317	1.4941	3.227	0.27136	38.375	0.28743	0.032178	363	28	0
ASYM	X5.131719999.rs4551059.SLC22A5.1.G	G	NA	0.079186	407	0	0	0	NaN	0.08547	321	0	0	0	NaN	0.054945	86	0	0	0	NaN	NA	NA	NA	NA	NA	NA	NA	NA	NA	NA	NA	NA	NA	NA	NA	NA	NA	NA	NA	NA	NA	NA	NA	Inf	0.009901	400	0	0
ASYM	X5.131729935.rs11568525.SLC22A5.1.C	C	T	0.081448	287	114	5	0.15271	0.086573	0.088319	223	93	4	0.15781	0.094997	0.054945	64	21	1	0.13372	0.61664	0.88533	0.96096	0.55878	1.6526	0.85152	0.94625	0.53004	1.6893	0.89311	1.1724	0.1187	11.581	0.82333	0.93533	0.51936	1.6845	0.96843	0.93757	0.51987	1.6909	1.1522	0.11607	11.438	0.82333	0.0074257	395	6	0
ASYM	X5.131744790.rs7704457.LOC441108.1.T	T	C	0.13575	269	106	7	0.15707	0.34887	0.14245	213	81	7	0.15781	0.82973	0.10989	56	25	0	0.15432	0.10052	0.85053	0.94993	0.55606	1.6228	0.90705	1.0347	0.58411	1.8328	0.10784	3.44E-07	0	Inf	0.65948	1.1385	0.64059	2.0234	0.25898	1.1057	0.62178	1.9663	3.55E-07	0	Inf	0.10784	0.009901	297	89	14
ASYM	X5.131778716.rs6874639.LOC441108.1.A	A	G	0.081448	169	199	38	0.33867	0.05765	0.08547	132	159	30	0.34112	0.06786	0.065934	37	40	8	0.32941	0.54799	0.78986	1.0564	0.70591	1.5809	0.84419	1.0536	0.62585	1.7736	0.80203	1.1196	0.46557	2.6924	0.96067	1.013	0.60569	1.6943	0.96051	1.0375	0.60349	1.7835	1.1418	0.45306	2.8776	0.78986	0.019802	214	144	38
ASYM	X5.131797578.rs2522051.LOC441108.1.C	T	C	0.14253	128	172	79	0.43536	0.13428	0.15385	104	131	62	0.42929	0.085309	0.098901	24	41	17	0.45732	0.947	0.37233	1.1798	0.8204	1.6966	0.24826	1.3944	0.78823	2.4669	0.79902	1.0883	0.56862	2.0829	0.37783	1.2671	0.74864	2.1446	0.50668	1.4188	0.77346	2.6026	1.3395	0.63373	2.8312	0.24826	0.039604	267	98	23
ASYM	X5.131805735.rs2706379.LOC441108.1.C	C	T	0.085973	164	190	50	0.35891	0.65882	0.091168	134	147	38	0.34953	0.81071	0.065934	30	43	12	0.39412	0.58478	0.24826	1.2517	0.85535	1.8319	0.19255	1.4265	0.8321	2.4455	0.66453	1.1834	0.55617	2.5178	0.32744	1.2953	0.77119	2.1757	0.42764	1.4227	0.80821	2.5043	1.4405	0.63254	3.2806	0.19255	0.009901	278	108	14
ASYM	X5.131810619.rs2706381.LOC441108.1.C	C	T	0.085973	170	185	49	0.35025	0.90256	0.091168	139	143	37	0.34013	0.98082	0.065934	31	42	12	0.38824	0.71085	0.16325	1.3113	0.89619	1.9187	0.13699	1.4976	0.87491	2.5634	0.5167	1.2898	0.60283	2.7595	0.30182	1.3156	0.78113	2.2158	0.32541	1.4732	0.83682	2.5934	1.5886	0.69657	3.6229	0.13699	0.0049505	287	105	10
ASYM	X5.131819921.rs2070729.IRF1.1.A	A	C	0.085973	197	174	33	0.29703	0.52877	0.088319	155	138	27	0.3	0.63183	0.076923	42	36	6	0.28571	0.64677	0.57922	0.89261	0.59661	1.3355	0.85368	0.95273	0.56946	1.5939	0.33394	0.62055	0.22874	1.6835	0.72661	1.0977	0.65111	1.8506	0.62299	1.0317	0.60254	1.7664	0.62922	0.22541	1.7564	0.33394	0.0049505	117	198	87
ASYM	X5.131822072.rs2070724.IRF1.1.G	G	A	0.085973	126	205	73	0.43441	0.512	0.091168	101	160	58	0.4326	0.69834	0.065934	25	45	15	0.44118	0.49693	0.92981	1.017	0.69881	1.4801	0.79131	1.0783	0.61629	1.8866	0.87112	0.94552	0.47974	1.8635	0.71305	1.1013	0.65837	1.8422	0.9345	1.1038	0.61381	1.9848	1.0061	0.46408	2.1814	0.71305	0.012376	139	193	67
ASYM	X5.131824486.rs2070722.IRF1..1.G	G	T	0.099548	125	200	73	0.43467	0.65382	0.11111	99	155	58	0.43429	0.84526	0.054945	26	45	15	0.43605	0.55335	0.98929	1.0026	0.69043	1.4558	0.8147	1.0686	0.61306	1.8625	0.79398	0.91375	0.46303	1.8032	0.67716	1.1153	0.66706	1.8648	0.91453	1.1038	0.61582	1.9786	0.97164	0.44908	2.1022	0.67716	0.022277	139	191	65
ASYM	X5.131826880.rs2706384.IRF1..1.C	C	A	0.14027	141	182	57	0.38947	0.88982	0.15385	111	141	45	0.38889	0.98377	0.087912	30	41	12	0.39157	0.73805	0.73247	1.0693	0.72837	1.5698	0.70652	1.1097	0.64484	1.9096	0.88524	1.0566	0.50109	2.2281	0.79208	1.0729	0.636	1.8098	0.9312	1.1069	0.6253	1.9593	1.1193	0.49557	2.5282	0.70652	0.076733	125	185	63
ASYM	X5.131831058.rs2548999.IRF1.1.G	G	T	0.079186	144	197	66	0.40418	0.92014	0.08547	112	158	51	0.40498	0.70268	0.054945	32	39	15	0.40116	0.60262	0.91669	1.0199	0.70557	1.4741	0.86009	0.9533	0.56035	1.6218	0.67009	1.1614	0.58605	2.3015	0.62733	0.88056	0.52671	1.4722	0.86243	0.90684	0.51489	1.5971	1.0992	0.51754	2.3346	0.62733	0.009901	103	205	92
ASYM	X5.131873073.rs739718.IL5.1.T	T	C	0.08371	172	204	29	0.32346	0.0023928	0.091168	133	164	22	0.32602	0.0024154	0.054945	39	40	7	0.31395	0.45971	0.80136	0.94715	0.62009	1.4467	0.49794	0.83564	0.49738	1.404	0.48471	1.4114	0.5467	3.644	0.29697	0.75856	0.4507	1.2767	0.52806	0.78279	0.45583	1.3443	1.2472	0.46575	3.3397	0.29697	0.017327	237	151	9
ASYM	X5.131877524.rs2069818.IL5..1.C	C	A	0.079186	355	50	2	0.066339	0.86726	0.08547	282	38	1	0.062305	0.81412	0.054945	73	12	1	0.081395	0.53494	0.85042	1.0678	0.54098	2.1076	0.86608	1.0658	0.50915	2.2311	0.89014	1.2198	0.072884	20.415	0.89238	1.0537	0.49472	2.2443	0.9805	1.0567	0.49575	2.2525	1.2327	0.073382	20.706	0.85042	0.0049505	292	100	10
ASYM	X5.131877699.rs2069823.IL5.1.T	T	NA	0.079186	407	0	0	0	NaN	0.08547	321	0	0	0	NaN	0.054945	86	0	0	0	NaN	NA	NA	NA	NA	NA	NA	NA	NA	NA	NA	NA	NA	NA	NA	NA	NA	NA	NA	NA	NA	NA	NA	NA	Inf	0.009901	400	0	0
ASYM	X5.131892979.rs4526098.RAD50.1.G	A	G	0.076923	230	148	30	0.2549	0.36294	0.082621	183	116	23	0.25155	0.4373	0.054945	47	32	7	0.26744	0.64036	0.75923	1.0648	0.71331	1.5894	0.70584	1.1044	0.65971	1.8487	0.97663	1.0145	0.38858	2.6484	0.70855	1.1068	0.65059	1.883	0.92662	1.1144	0.64643	1.9211	1.0584	0.39567	2.8311	0.70584	0.009901	369	29	2
ASYM	X5.131905810.rs2706348.RAD50.1.A	A	G	0.1267	103	195	88	0.48057	0.81528	0.1396	80	152	70	0.48344	0.89317	0.076923	23	43	18	0.47024	0.80136	0.70446	0.93042	0.64085	1.3508	0.70874	0.89409	0.49785	1.6057	0.80992	0.92588	0.49337	1.7375	0.89609	0.96571	0.57201	1.6304	0.92542	0.90588	0.48708	1.6848	0.86837	0.41197	1.8304	0.70446	0.05198	119	186	78
ASYM	X5.131915022.rs28903086.RAD50.1.G	G	NA	0.076923	408	0	0	0	NaN	0.082621	322	0	0	0	NaN	0.054945	86	0	0	0	NaN	NA	NA	NA	NA	NA	NA	NA	NA	NA	NA	NA	NA	NA	NA	NA	NA	NA	NA	NA	NA	NA	NA	NA	Inf	0.0074257	401	0	0
ASYM	X5.131915673.rs28903088.RAD50.1.G	G	NA	0.14027	380	0	0	0	NaN	0.15385	297	0	0	0	NaN	0.087912	83	0	0	0	NaN	NA	NA	NA	NA	NA	NA	NA	NA	NA	NA	NA	NA	NA	NA	NA	NA	NA	NA	NA	NA	NA	NA	NA	Inf	0.074257	374	0	0
ASYM	X5.131917726.rs10479007.RAD50.1.A	A	G	0.08371	293	105	7	0.14691	0.48994	0.088319	233	81	6	0.14531	0.7333	0.065934	60	24	1	0.15294	0.40801	0.41825	1.2493	0.73223	2.1315	0.43289	1.2592	0.71015	2.2329	0.73913	1.4975	0.15091	14.859	0.47467	1.2371	0.69267	2.2095	0.72052	1.2465	0.69666	2.2304	1.5915	0.1592	15.91	0.41825	0.012376	337	60	2
ASYM	X5.131923673.rs28903090.RAD50.1.G	G	NA	0.081448	406	0	0	0	NaN	0.088319	320	0	0	0	NaN	0.054945	86	0	0	0	NaN	NA	NA	NA	NA	NA	NA	NA	NA	NA	NA	NA	NA	NA	NA	NA	NA	NA	NA	NA	NA	NA	NA	NA	Inf	0.012376	399	0	0
ASYM	X5.131930613.rs1047380.RAD50.1.A	A	NA	0.079186	407	0	0	0	NaN	0.08547	321	0	0	0	NaN	0.054945	86	0	0	0	NaN	NA	NA	NA	NA	NA	NA	NA	NA	NA	NA	NA	NA	NA	NA	NA	NA	NA	NA	NA	NA	NA	NA	NA	Inf	0.009901	400	0	0
ASYM	X5.131931385.rs1047382.RAD50.1.T	T	NA	0.079186	407	0	0	0	NaN	0.08547	321	0	0	0	NaN	0.054945	86	0	0	0	NaN	NA	NA	NA	NA	NA	NA	NA	NA	NA	NA	NA	NA	NA	NA	NA	NA	NA	NA	NA	NA	NA	NA	NA	Inf	0.009901	400	0	0
ASYM	X5.131931472.rs28903092.RAD50.1.G	G	NA	0.079186	407	0	0	0	NaN	0.08547	321	0	0	0	NaN	0.054945	86	0	0	0	NaN	NA	NA	NA	NA	NA	NA	NA	NA	NA	NA	NA	NA	NA	NA	NA	NA	NA	NA	NA	NA	NA	NA	NA	Inf	0.0074257	401	0	0
ASYM	X5.131940498.rs28903093.RAD50.1.T	T	NA	0.085973	404	0	0	0	NaN	0.091168	319	0	0	0	NaN	0.065934	85	0	0	0	NaN	NA	NA	NA	NA	NA	NA	NA	NA	NA	NA	NA	NA	NA	NA	NA	NA	NA	NA	NA	NA	NA	NA	NA	Inf	0.0074257	401	0	0
ASYM	X5.131944869.rs1047386.RAD50.1.T	T	NA	0.08371	405	0	0	0	NaN	0.091168	319	0	0	0	NaN	0.054945	86	0	0	0	NaN	NA	NA	NA	NA	NA	NA	NA	NA	NA	NA	NA	NA	NA	NA	NA	NA	NA	NA	NA	NA	NA	NA	NA	Inf	0.009901	400	0	0
ASYM	X5.131951770.rs1047387.RAD50.1.A	A	NA	0.079186	407	0	0	0	NaN	0.08547	321	0	0	0	NaN	0.054945	86	0	0	0	NaN	NA	NA	NA	NA	NA	NA	NA	NA	NA	NA	NA	NA	NA	NA	NA	NA	NA	NA	NA	NA	NA	NA	NA	Inf	0.009901	400	0	0
ASYM	X5.131952405.rs17772565.RAD50.1.C	C	T	0.08371	205	178	22	0.27407	0.035424	0.091168	159	139	21	0.2837	0.19775	0.054945	46	39	1	0.23837	0.020973	0.23548	0.76568	0.49019	1.196	0.55355	0.85612	0.51182	1.432	0.037597	0.17828	0.022803	1.3938	0.8321	1.0576	0.63016	1.7751	0.11386	0.96085	0.5695	1.6211	0.17516	0.022117	1.3872	0.037597	0.014851	333	64	1
ASYM	X5.131965179.rs3798134.RAD50.1.G	G	A	0.099548	193	178	27	0.29146	0.098384	0.10826	150	141	22	0.29553	0.1474	0.065934	43	37	5	0.27647	0.41693	0.89786	0.97261	0.63625	1.4868	0.89241	0.96513	0.57709	1.6141	0.96547	0.97628	0.32872	2.8995	0.90751	0.9696	0.57587	1.6325	0.99086	0.96569	0.56665	1.6457	0.96125	0.31564	2.9274	0.89241	0.032178	138	188	65
ASYM	X5.131976461.rs35861031.RAD50.1.G	G	NA	0.08371	405	0	0	0	NaN	0.091168	319	0	0	0	NaN	0.054945	86	0	0	0	NaN	NA	NA	NA	NA	NA	NA	NA	NA	NA	NA	NA	NA	NA	NA	NA	NA	NA	NA	NA	NA	NA	NA	NA	Inf	0.009901	400	0	0
ASYM	X5.131978166.rs1804669.RAD50.1.G	G	NA	0.079186	407	0	0	0	NaN	0.08547	321	0	0	0	NaN	0.054945	86	0	0	0	NaN	NA	NA	NA	NA	NA	NA	NA	NA	NA	NA	NA	NA	NA	NA	NA	NA	NA	NA	NA	NA	NA	NA	NA	Inf	0.009901	400	0	0
ASYM	X5.131982808.rs4621555.RAD50.1.C	T	C	0.085973	304	94	6	0.13119	0.67743	0.091168	241	73	5	0.13009	0.84355	0.065934	63	21	1	0.13529	0.60629	0.53609	1.1935	0.68444	2.0813	0.57687	1.1857	0.65381	2.1503	0.66774	1.7097	0.16341	17.889	0.64292	1.1544	0.63088	2.1125	0.80902	1.1642	0.63516	2.134	1.7753	0.16875	18.678	0.53609	0.012376	337	61	1
ASYM	X5.131992409.rs1881457.IL13..1.T	T	G	0.099548	286	105	7	0.1495	0.455	0.10541	220	88	6	0.15924	0.40827	0.076923	66	17	1	0.1131	0.93549	0.10155	0.6324	0.35919	1.1134	0.093607	0.60127	0.32719	1.1049	0.69811	0.66144	0.074856	5.8447	0.11069	0.6102	0.32776	1.136	0.24506	0.60273	0.32331	1.1236	0.57898	0.065141	5.1461	0.093607	0.024752	267	112	15
ASYM	X5.131994669.rs2069744.IL13.1.C	C	T	0.081448	209	161	36	0.28695	0.53291	0.088319	169	122	29	0.28125	0.30785	0.054945	40	39	7	0.30814	0.55545	0.89949	1.0254	0.69461	1.5138	0.5779	1.1573	0.69173	1.9363	0.50006	0.73178	0.28988	1.8473	0.33434	1.2942	0.76763	2.1819	0.57025	1.2533	0.72984	2.1522	0.80954	0.3106	2.11	0.33434	0.009901	334	61	5
ASYM	X5.131995964.rs20541.IL13..1.C	C	T	0.17421	198	131	36	0.27808	0.042653	0.17949	150	106	32	0.29514	0.050209	0.15385	48	25	4	0.21429	0.75333	0.14636	0.72429	0.46493	1.1283	0.17581	0.68577	0.39591	1.1878	0.3493	0.59662	0.1925	1.8491	0.37194	0.77281	0.43722	1.366	0.34818	0.72198	0.4047	1.288	0.52791	0.16721	1.6667	0.14636	0.081683	316	54	1
ASYM	X5.131996500.rs848.IL13..1.T	G	T	0.088235	104	221	78	0.46774	0.041875	0.094017	78	180	60	0.4717	0.015515	0.065934	26	41	18	0.45294	0.80575	0.96984	1.0075	0.68489	1.482	0.44357	0.79927	0.45216	1.4128	0.35004	1.3618	0.71747	2.5849	0.15548	0.6882	0.41076	1.153	0.35537	0.7132	0.39049	1.3026	1.0905	0.51621	2.3039	0.15548	0.012376	212	162	25
ASYM	X5.132001065.rs2243206.IL13.1.C	C	T	0.09276	247	136	18	0.21446	0.89532	0.096866	195	108	14	0.21451	0.84494	0.076923	52	28	4	0.21429	0.92624	0.54537	1.15	0.73231	1.8061	0.60692	1.1501	0.67572	1.9575	0.62663	1.3843	0.38131	5.0253	0.74178	1.0967	0.63386	1.8976	0.82121	1.1188	0.64303	1.9467	1.4351	0.3899	5.2822	0.54537	0.022277	329	63	3
ASYM	X5.132008644.rs2243248.IL4.1.T	T	G	0.088235	308	90	5	0.12407	0.5812	0.094017	247	68	3	0.11635	0.47659	0.065934	61	22	2	0.15294	0.99214	0.23586	1.3925	0.8095	2.3953	0.32263	1.3471	0.74993	2.4198	0.25132	3.8704	0.40007	37.443	0.47374	1.2469	0.68456	2.2712	0.38365	1.2704	0.69634	2.3179	4.0576	0.41794	39.393	0.23586	0.019802	263	122	11
ASYM	X5.132009154.rs2243250.IL4.1.C	T	C	0.15611	274	89	10	0.14611	0.39793	0.1567	219	70	7	0.14189	0.61938	0.15385	55	19	3	0.16234	0.4159	0.34631	1.2858	0.76663	2.1567	0.52115	1.2178	0.66935	2.2156	0.22749	2.6624	0.58126	12.195	0.83042	1.0707	0.57377	1.9981	0.45799	1.1101	0.59207	2.0815	2.7314	0.59134	12.617	0.22749	0.09901	150	143	71
ASYM	X5.132009787.rs2243251.IL4..1.T	T	C	0.079186	202	165	40	0.30098	0.46092	0.08547	150	136	35	0.32087	0.61743	0.054945	52	29	5	0.22674	0.722	0.05565	0.67358	0.44563	1.0181	0.079227	0.62982	0.37489	1.0581	0.19808	0.5316	0.19269	1.4666	0.29051	0.75152	0.4411	1.2804	0.16019	0.67571	0.39145	1.1664	0.45121	0.15991	1.2732	0.05565	0.009901	379	21	0
ASYM	X5.132009821.rs4986964.IL4.1.T	T	NA	0.090498	402	0	0	0	NaN	0.094017	318	0	0	0	NaN	0.076923	84	0	0	0	NaN	NA	NA	NA	NA	NA	NA	NA	NA	NA	NA	NA	NA	NA	NA	NA	NA	NA	NA	NA	NA	NA	NA	NA	Inf	0.0074257	401	0	0
ASYM	X5.132014109.rs2243270.IL4..1.C	C	T	0.085973	270	122	12	0.18069	0.68907	0.094017	212	95	11	0.18396	0.9291	0.054945	58	27	1	0.1686	0.26639	0.91942	1.0254	0.6312	1.6657	0.64255	1.1388	0.65863	1.9691	0.27298	0.34315	0.040036	2.9412	0.40577	1.2678	0.72658	2.212	0.4208	1.2315	0.70437	2.1533	0.36513	0.04224	3.1563	0.27298	0.009901	112	206	82
ASYM	X5.132016593.rs2243283.IL4.1.C	C	G	0.081448	258	134	14	0.19951	0.50205	0.088319	206	102	12	0.19688	0.88667	0.054945	52	32	2	0.2093	0.24947	0.88162	0.96544	0.60735	1.5347	0.93752	1.0214	0.60229	1.732	0.48914	0.5821	0.11692	2.8979	0.73972	1.0951	0.64144	1.8695	0.76528	1.0678	0.62239	1.832	0.59704	0.11835	3.0119	0.48914	0.014851	259	127	12
ASYM	X5.158742950.rs3212227.IL12B.1.T	T	G	0.085973	166	192	46	0.35149	0.39332	0.091168	137	146	36	0.34169	0.75674	0.065934	29	46	10	0.38824	0.19912	0.1205	1.3538	0.92368	1.9843	0.036927	1.7666	1.0263	3.0406	0.93788	1.0323	0.46454	2.294	0.044145	1.7118	1.0111	2.898	0.09444	1.8617	1.0546	3.2864	1.4411	0.60696	3.4217	0.036927	0.014851	201	155	42
ASYM	X5.158747564.rs919766.IL12B.1.A	A	C	0.079186	243	145	19	0.22482	0.65507	0.08547	186	117	18	0.23832	0.9433	0.054945	57	28	1	0.17442	0.22614	0.15227	0.71647	0.45013	1.1404	0.3575	0.77922	0.45672	1.3294	0.043322	0.17798	0.022182	1.428	0.87407	0.95706	0.55588	1.6478	0.11844	0.88753	0.51373	1.5333	0.17105	0.021162	1.3826	0.043322	0.009901	216	155	29
ASYM	X5.158752978.rs3181216.IL12B.1.A	A	T	0.08371	223	161	21	0.25062	0.24035	0.088319	177	126	17	0.25	0.37109	0.065934	46	35	4	0.25294	0.40906	0.53002	1.1494	0.74538	1.7724	0.47784	1.2057	0.71955	2.0202	0.93587	1.0509	0.31505	3.5052	0.49252	1.2014	0.71208	2.027	0.77345	1.2138	0.71274	2.067	1.1394	0.33415	3.8852	0.47784	0.014851	322	70	6
ASYM	X5.158756227.rs730691.IL12B.1.T	T	C	0.10181	179	176	42	0.32746	0.89678	0.11111	137	139	36	0.33814	0.93425	0.065934	42	37	6	0.28824	0.57456	0.27509	0.80414	0.54183	1.1934	0.55062	0.85393	0.50842	1.4342	0.15264	0.51762	0.20036	1.3372	0.78944	1.0742	0.63546	1.8158	0.35588	0.96087	0.55749	1.6561	0.50813	0.19037	1.3563	0.15264	0.009901	123	189	88
ASYM	X5.35874575.rs6897932.IL7R.1.C	C	T	0.08371	318	80	7	0.11605	0.45402	0.088319	249	65	6	0.12031	0.46996	0.065934	69	15	1	0.1	0.85654	0.19676	0.68601	0.38084	1.2357	0.18955	0.65652	0.34547	1.2476	0.69914	0.6571	0.071619	6.0289	0.21923	0.66708	0.34497	1.2899	0.42163	0.66067	0.34128	1.279	0.60342	0.065298	5.5763	0.18955	0.0074257	353	48	0
ASYM	X5.35876274.rs3194051.IL7R.1.A	A	G	0.081448	183	170	53	0.3399	0.1777	0.08547	144	135	42	0.34112	0.24848	0.065934	39	35	11	0.33529	0.48217	0.61736	0.90983	0.62731	1.3196	0.62446	0.87896	0.5245	1.473	0.76167	0.88972	0.41614	1.9023	0.77798	0.92796	0.55158	1.5612	0.87837	0.89134	0.51353	1.5471	0.84108	0.37588	1.882	0.61736	0.012376	218	162	19
ASYM	X5.41199959.rs1801033.C6..1.A	A	C	0.14706	110	188	79	0.45889	0.93598	0.15385	83	153	61	0.46296	0.53513	0.12088	27	35	18	0.44375	0.30881	0.80006	0.952	0.65048	1.3933	0.38835	0.77553	0.43647	1.378	0.58983	1.1968	0.62529	2.2908	0.21754	0.71365	0.41667	1.2223	0.46568	0.70386	0.37974	1.3046	0.96661	0.45869	2.037	0.21754	0.054455	139	190	53
ASYM	X6.137325847.rs1555498.IL20RA.1.C	C	T	0.10181	151	186	60	0.38539	0.82637	0.099715	122	144	50	0.38608	0.49146	0.10989	29	42	10	0.38272	0.38061	0.97262	0.9933	0.67666	1.4581	0.63291	1.1408	0.66342	1.9618	0.45535	0.74349	0.33687	1.6409	0.32907	1.2986	0.76812	2.1953	0.57242	1.2408	0.70347	2.1887	0.83931	0.35668	1.975	0.32907	0.014851	116	188	94
ASYM	X6.137540425.rs11575936.IFNGR1.1.C	C	NA	0.076923	408	0	0	0	NaN	0.082621	322	0	0	0	NaN	0.054945	86	0	0	0	NaN	NA	NA	NA	NA	NA	NA	NA	NA	NA	NA	NA	NA	NA	NA	NA	NA	NA	NA	NA	NA	NA	NA	NA	Inf	0.009901	400	0	0
ASYM	X6.31540141.rs2239704.LTA..1.G	G	T	0.099548	198	157	43	0.30528	0.16254	0.099715	152	131	33	0.31171	0.54705	0.098901	46	26	10	0.28049	0.052153	0.38656	0.83559	0.55476	1.2586	0.088139	0.62991	0.36915	1.0749	0.35017	1.4991	0.65065	3.4539	0.020188	0.52165	0.29782	0.9137	0.064467	0.5339	0.29846	0.95508	1.1411	0.47821	2.7228	0.020188	0.017327	118	181	98
ASYM	X6.31540313.rs909253.LTA..1.T	C	T	0.099548	109	191	98	0.48618	0.43107	0.099715	87	155	74	0.47943	0.75811	0.098901	22	36	24	0.5122	0.27151	0.62752	1.0956	0.7576	1.5844	0.75617	0.9102	0.5034	1.6457	0.26809	1.4011	0.77542	2.5317	0.21542	0.7168	0.42241	1.2164	0.41045	0.78377	0.41371	1.4849	1.1986	0.58611	2.4512	0.21542	0.022277	215	151	29
ASYM	X6.31542308.rs1799964.TNF.1.T	T	C	0.09276	292	100	9	0.14713	0.89892	0.096866	237	73	7	0.13722	0.62485	0.076923	55	27	2	0.18452	0.53284	0.17638	1.4096	0.86259	2.3034	0.15679	1.5034	0.85908	2.6311	0.73642	1.3429	0.25002	7.2133	0.17993	1.4858	0.83749	2.636	0.36698	1.504	0.84528	2.6761	1.4967	0.27637	8.1058	0.15679	0.014851	257	129	12
ASYM	X6.31542963.rs1800750.TNF.1.G	G	A	0.16063	355	16	0	0.021563	0.67121	0.17949	273	15	0	0.026042	0.65	0.087912	82	1	0	0.0060241	0.95597	0.24162	0.33426	0.040981	2.7264	0.24162	0.33426	0.040981	2.7264	NA	NA	NA	NA	0.24162	0.33426	0.040981	2.7264	0.24162	0.33426	0.040981	2.7264	NA	NA	NA	0.24162	0.079208	342	30	0
ASYM	X6.31543031.rs1800629.TNF.1.G	A	G	0.13122	289	89	6	0.13151	0.77448	0.1396	228	70	4	0.12914	0.5959	0.098901	61	19	2	0.14024	0.72287	0.70635	1.1104	0.64565	1.9095	0.78319	1.089	0.59448	1.9947	0.64279	1.5761	0.23773	10.448	0.89302	1.0437	0.55987	1.9458	0.88503	1.0561	0.56538	1.9726	1.597	0.23942	10.653	0.64279	0.04703	371	12	2
ASYM	X6.31543101.rs361525.TNF.1.G	A	G	0.088235	359	43	1	0.055831	0.8087	0.091168	284	34	1	0.056426	0.98685	0.076923	75	9	0	0.053571	0.60391	0.8323	1.0939	0.47878	2.4993	0.8187	1.103	0.47929	2.5382	0.78537	1.25E-05	0	Inf	0.80622	1.1108	0.48219	2.5587	0.93554	1.1097	0.48179	2.5559	1.27E-05	0	Inf	0.78537	0.012376	367	32	0
ASYM	X6.31544189.rs3093662.TNF.1.A	G	A	0.09276	352	48	1	0.062344	0.63323	0.094017	278	39	1	0.064465	0.76496	0.087912	74	9	0	0.054217	0.60149	0.86049	0.92968	0.41072	2.1043	0.87125	0.93454	0.41078	2.1261	0.78625	1.26E-05	0	Inf	0.88286	0.94023	0.41293	2.1409	0.95318	0.93938	0.41262	2.1386	1.25E-05	0	Inf	0.78625	0.027228	331	59	3
ASYM	X6.31839309.rs2242665.CTL4..1.G	G	A	0.14027	185	157	38	0.30658	0.58161	0.1453	143	126	31	0.31333	0.67812	0.12088	42	31	7	0.28125	0.71019	0.39115	0.83377	0.54855	1.2673	0.28267	0.74662	0.43754	1.274	0.95576	0.97399	0.3833	2.475	0.28907	0.74506	0.43096	1.2881	0.53717	0.72637	0.41263	1.2787	0.845	0.32182	2.2187	0.28267	0.042079	198	168	21
ASYM	X7.117230283.rs17140229.CFTR.1.T	C	T	0.13801	104	208	69	0.45407	0.048326	0.14815	83	157	59	0.45987	0.32451	0.098901	21	51	10	0.43293	0.015733	0.30924	0.81056	0.53997	1.2167	0.91019	0.96602	0.53016	1.7602	0.096417	0.53396	0.24719	1.1534	0.2534	1.366	0.79768	2.3392	0.23771	1.1098	0.59791	2.0599	0.57398	0.23742	1.3876	0.096417	0.061881	226	128	25
ASYM	X7.30492237.rs2075820.NOD1..1.G	A	G	0.13801	183	172	26	0.29396	0.087433	0.1453	146	133	21	0.29167	0.20645	0.10989	37	39	5	0.30247	0.20428	0.62378	1.1124	0.72742	1.7012	0.5292	1.1834	0.7	2.0006	0.9563	0.97041	0.33068	2.8478	0.50825	1.1951	0.70504	2.0258	0.79948	1.2028	0.69887	2.0701	1.0581	0.34945	3.2039	0.50825	0.054455	108	187	87
ASYM	X7.80300449.rs3211938.CD36.1.T	T	G	0.095023	189	169	42	0.31625	0.64469	0.094017	157	125	36	0.30975	0.1499	0.098901	32	44	6	0.34146	0.080327	0.2899	1.2364	0.83578	1.8291	0.067819	1.633	0.96041	2.7765	0.46425	0.70784	0.27368	1.8307	0.023788	1.8326	1.0822	3.1035	0.077353	1.8183	1.0478	3.1554	0.95367	0.35216	2.5825	0.023788	0.012376	365	32	2
ASYM	X7.80302110.hCD36_G1439C.CD36.1.G	G	C	0.1086	391	3	0	0.0038071	0.93953	0.10826	310	3	0	0.0047923	0.93211	0.10989	81	0	0	0	NaN	0.27923	8.77E-07	0	Inf	0.27923	8.77E-07	0	Inf	NA	NA	NA	NA	0.27923	8.77E-07	0	Inf	0.27923	8.77E-07	0	Inf	NA	NA	NA	0.27923	0.029703	391	1	0
ASYM	X9.120475302.rs4986790.TLR4.1.A	G	A	0.10407	339	53	4	0.07702	0.24321	0.10541	264	47	3	0.084395	0.5771	0.098901	75	6	1	0.04878	0.055421	0.026572	0.44538	0.20482	0.96844	0.018814	0.37504	0.15525	0.906	0.56796	0.52354	0.051459	5.3265	0.02445	0.37136	0.14568	0.94668	0.06239	0.36511	0.14293	0.93268	0.45533	0.044467	4.6624	0.018814	0.009901	372	27	1
ASYM	X9.120475602.rs4986791.TLR4.1.C	C	T	0.090498	396	6	0	0.0074627	0.88017	0.091168	313	6	0	0.0094044	0.86535	0.087912	83	0	0	0	NaN	0.06629	2.13E-07	0	Inf	0.06629	2.13E-07	0	Inf	NA	NA	NA	NA	0.06629	2.13E-07	0	Inf	0.06629	2.13E-07	0	Inf	NA	NA	NA	0.06629	0.012376	397	2	0
ASYM	X9.136131322.rs8176746.ABO..1.C	C	A	0.12896	234	137	14	0.21429	0.26549	0.14245	181	109	11	0.21761	0.27072	0.076923	53	28	3	0.20238	0.76591	0.47917	0.84738	0.53385	1.345	0.50335	0.83291	0.48662	1.4256	0.69379	0.764	0.19507	2.9922	0.60234	0.86458	0.49914	1.4976	0.77851	0.84705	0.48606	1.4762	0.71896	0.18085	2.8582	0.47917	0.059406	290	82	8
ASYM	X9.136132909.rs8176719.ABO..1.I	D	I	0.085973	173	183	48	0.3453	0.97034	0.091168	138	146	35	0.33856	0.69572	0.065934	35	37	13	0.37059	0.53735	0.38185	1.1887	0.80754	1.7496	0.75937	1.0854	0.64214	1.8346	0.1877	1.6817	0.78715	3.5927	0.57575	0.86263	0.51367	1.4486	0.41745	0.96979	0.55566	1.6926	1.6545	0.73292	3.7349	0.1877	0.009901	220	148	32
ASYM	X11.5248173.rs33950507.HBB..1.G	G	NA	0.13122	384	0	0	0	NaN	0.14245	301	0	0	0	NaN	0.087912	83	0	0	0	NaN	NA	NA	NA	NA	NA	NA	NA	NA	NA	NA	NA	NA	NA	NA	NA	NA	NA	NA	NA	NA	NA	NA	NA	Inf	0.044554	386	0	0
ASYM	X11.5248232.rs334.HBB..1.A	A	T	0.088235	389	14	0	0.01737	0.7227	0.091168	309	10	0	0.015674	0.7761	0.076923	80	4	0	0.02381	0.82312	0.11307	3.1638	0.81612	12.265	0.11307	3.1638	0.81612	12.265	NA	NA	NA	NA	0.11307	3.1638	0.81612	12.265	0.11307	3.1638	0.81612	12.265	NA	NA	NA	0.11307	0.012376	392	7	0
ASYM	X11.5718517.rs7935564.TRIM5.1.G	G	A	0.13348	132	188	63	0.40992	0.77426	0.1339	104	149	51	0.41283	0.84801	0.13187	28	39	12	0.39873	0.79266	0.85399	0.96449	0.65612	1.4178	0.91867	0.97135	0.55616	1.6965	0.83177	0.9247	0.44771	1.9099	0.95237	1.0163	0.59753	1.7286	0.97706	0.98928	0.54938	1.7814	0.91887	0.41159	2.0513	0.83177	0.074257	120	202	52
ASYM	X11.59863104.rs569108.MS4A2.1.A	A	G	0.081448	257	132	17	0.20443	0.9922	0.08547	200	105	16	0.2134	0.64576	0.065934	57	27	1	0.17059	0.25864	0.049594	0.62921	0.39108	1.0123	0.18506	0.6909	0.39759	1.2006	0.011864	0.12594	0.015676	1.0119	0.76319	0.91799	0.52547	1.6037	0.033288	0.82066	0.46615	1.4448	0.11727	0.014447	0.95197	0.011864	0.009901	297	97	6
ASYM	X11.63487386.rs542998.RTN3.1.T	T	C	0.1448	206	149	23	0.25794	0.56365	0.1567	163	117	16	0.25169	0.39592	0.098901	43	32	7	0.28049	0.76396	0.20292	1.3192	0.86274	2.0173	0.30772	1.3191	0.77456	2.2466	0.26307	1.8063	0.65623	4.9718	0.63745	1.14	0.66163	1.9641	0.41291	1.2282	0.70167	2.1498	1.9647	0.69409	5.5615	0.20292	0.049505	160	176	48
ASYM	X12.57490378.rs3024978.STAT6.1.G	G	NA	0.079186	407	0	0	0	NaN	0.08547	321	0	0	0	NaN	0.054945	86	0	0	0	NaN	NA	NA	NA	NA	NA	NA	NA	NA	NA	NA	NA	NA	NA	NA	NA	NA	NA	NA	NA	NA	NA	NA	NA	Inf	0.009901	400	0	0
ASYM	X12.57492308.rs12314983.STAT6.1.G	G	A	0.08371	381	24	0	0.02963	0.53889	0.088319	300	20	0	0.03125	0.56391	0.065934	81	4	0	0.023529	0.82419	0.31876	0.57351	0.18286	1.7987	0.31876	0.57351	0.18286	1.7987	NA	NA	NA	NA	0.31876	0.57351	0.18286	1.7987	0.31876	0.57351	0.18286	1.7987	NA	NA	NA	0.31876	0.012376	388	11	0
ASYM	X12.57493602.rs35182390.STAT6.1.G	G	NA	0.079186	407	0	0	0	NaN	0.08547	321	0	0	0	NaN	0.054945	86	0	0	0	NaN	NA	NA	NA	NA	NA	NA	NA	NA	NA	NA	NA	NA	NA	NA	NA	NA	NA	NA	NA	NA	NA	NA	NA	Inf	0.0074257	401	0	0
ASYM	X12.57500112.rs3024952.STAT6.1.A	A	NA	0.079186	407	0	0	0	NaN	0.08547	321	0	0	0	NaN	0.054945	86	0	0	0	NaN	NA	NA	NA	NA	NA	NA	NA	NA	NA	NA	NA	NA	NA	NA	NA	NA	NA	NA	NA	NA	NA	NA	NA	Inf	0.009901	400	0	0
ASYM	X12.57500509.rs2626577.STAT6.1.C	C	NA	0.081448	406	0	0	0	NaN	0.088319	320	0	0	0	NaN	0.054945	86	0	0	0	NaN	NA	NA	NA	NA	NA	NA	NA	NA	NA	NA	NA	NA	NA	NA	NA	NA	NA	NA	NA	NA	NA	NA	NA	Inf	0.0074257	401	0	0
ASYM	X12.68548223.rs2069727.IFNG..1.A	A	G	0.085973	320	75	9	0.1151	0.074764	0.088319	256	59	5	0.10781	0.45678	0.076923	64	16	4	0.14286	0.04168	0.32729	1.3019	0.77288	2.1931	0.59837	1.1842	0.63353	2.2137	0.11361	3.4237	0.76881	15.247	0.91157	0.96278	0.4924	1.8825	0.28601	1.0042	0.51194	1.97	3.4263	0.76563	15.333	0.11361	0.009901	200	179	21
ASYM	X12.68548756.rs2234687.IFNG..1.C	C	T	0.079186	399	8	0	0.009828	0.84129	0.08547	315	6	0	0.0093458	0.86578	0.054945	84	2	0	0.011628	0.91312	0.56363	1.7129	0.29134	10.071	0.56363	1.7129	0.29134	10.071	NA	NA	NA	NA	0.56363	1.7129	0.29134	10.071	0.56363	1.7129	0.29134	10.071	NA	NA	NA	0.56363	0.012376	398	1	0
ASYM	X12.68550162.rs2069718.IFNG..1.T	T	C	0.11991	199	164	26	0.27763	0.31377	0.11111	163	131	18	0.26763	0.20927	0.15385	36	33	8	0.31818	0.91443	0.37614	1.218	0.78822	1.8822	0.76606	1.0854	0.63273	1.8618	0.12767	2.1816	0.82222	5.7884	0.62029	0.87182	0.50615	1.5017	0.31138	0.96773	0.54951	1.7042	2.1476	0.78004	5.9125	0.12767	0.029703	109	218	65
ASYM	X12.68551196.rs1861493.IFNG..1.T	T	C	0.081448	355	48	3	0.066502	0.33561	0.08547	279	39	3	0.070093	0.22306	0.065934	76	9	0	0.052941	0.60629	0.39234	0.72442	0.33897	1.5482	0.51488	0.76775	0.34189	1.7241	0.19243	5.53E-07	0	Inf	0.70338	0.85473	0.37802	1.9326	0.3922	0.84244	0.37235	1.906	5.42E-07	0	Inf	0.19243	0.014851	345	51	2
ASYM	X12.68555011.rs2069705.IFNG..1.C	C	T	0.081448	137	201	68	0.41502	0.69294	0.088319	103	164	53	0.42188	0.3649	0.054945	34	37	15	0.38953	0.37642	0.65381	0.91844	0.63287	1.3328	0.3957	0.79313	0.46539	1.3517	0.79647	1.0945	0.55246	2.1684	0.31436	0.76761	0.45798	1.2866	0.59185	0.74981	0.42456	1.3242	0.92909	0.43747	1.9732	0.31436	0.012376	154	187	58
ASYM	X12.68642647.rs2227507.IL22.1.T	T	C	0.1448	369	8	1	0.013228	0.00023328	0.14815	293	5	1	0.011706	1.63E-06	0.13187	76	3	0	0.018987	0.86341	0.63257	1.3875	0.37354	5.1536	0.44518	1.8453	0.39826	8.5503	0.4542	1.45E-06	0	Inf	0.30665	2.3733	0.4731	11.905	0.45054	2.3624	0.47091	11.852	1.49E-06	0	Inf	0.30665	0.054455	378	4	0
ASYM	X12.68644618.rs1012356.IL22.1.A	T	A	0.09276	106	207	88	0.47756	0.48961	0.094017	87	168	63	0.46226	0.26385	0.087912	19	39	25	0.53614	0.61437	0.23816	1.2573	0.8586	1.8413	0.81152	1.0772	0.58375	1.9876	0.09871	1.6575	0.91638	2.9981	0.22786	0.72634	0.43163	1.2223	0.24498	0.90658	0.47312	1.7372	1.5501	0.74032	3.2455	0.09871	0.019802	141	186	69
ASYM	X12.68646521.rs2227491.IL22.1.T	C	T	0.10407	209	152	35	0.2803	0.333	0.10256	169	119	27	0.2746	0.35842	0.10989	40	33	8	0.30247	0.75621	0.79999	1.0532	0.70563	1.572	0.83691	1.0568	0.62472	1.7876	0.8286	1.1046	0.45091	2.7059	0.93481	1.0226	0.59819	1.7483	0.96686	1.0415	0.59719	1.8164	1.1246	0.44408	2.848	0.79999	0.027228	111	188	94
ASYM	X12.68647713.rs2227485.IL22.1.G	A	G	0.095023	130	194	76	0.4325	0.81043	0.094017	108	150	60	0.42453	0.53713	0.098901	22	44	16	0.46341	0.47467	0.42131	1.165	0.8029	1.6903	0.24842	1.4004	0.78504	2.4982	0.93666	1.0273	0.52899	1.995	0.31636	1.306	0.77403	2.2034	0.48988	1.4428	0.78521	2.651	1.2932	0.5975	2.799	0.24842	0.019802	173	176	47
ASYM	X12.68648622.rs2227478.IL22.1.G	A	G	0.095023	211	155	34	0.27875	0.46782	0.094017	173	120	25	0.2673	0.51389	0.098901	38	35	9	0.32317	0.82578	0.38539	1.1935	0.80178	1.7766	0.45019	1.2233	0.72484	2.0647	0.51399	1.3463	0.55803	3.2479	0.70012	1.1102	0.65254	1.889	0.68438	1.177	0.67688	2.0465	1.4483	0.57949	3.6196	0.38539	0.019802	135	177	84
ASYM	X14.65263300.rs229587.SPTB.1.T	T	C	0.11086	160	164	69	0.38422	0.019209	0.10826	120	133	60	0.40415	0.037248	0.12088	40	31	9	0.30625	0.43087	0.029861	0.65522	0.44383	0.96728	0.027619	0.55012	0.32296	0.93706	0.22209	0.62269	0.28366	1.3669	0.1867	0.69684	0.40596	1.1961	0.079705	0.57837	0.32638	1.0249	0.47609	0.20743	1.0927	0.027619	0.024752	147	192	55
ASYM	X16.27374180.rs1805015.IL4R.1.T	T	C	0.097285	145	178	76	0.41353	0.10887	0.099715	119	138	59	0.40506	0.09502	0.087912	26	40	17	0.44578	0.82212	0.3926	1.1681	0.81817	1.6676	0.23782	1.3915	0.79992	2.4205	0.88044	1.0518	0.54554	2.0278	0.30678	1.3153	0.77794	2.2238	0.47476	1.4394	0.79585	2.6034	1.2881	0.61426	2.7011	0.23782	0.017327	203	157	37
ASYM	X16.4033436.rs2230739.ADCY9..1.A	A	G	0.09276	284	106	11	0.1596	0.76993	0.094017	223	86	9	0.16352	0.83859	0.087912	61	20	2	0.14458	0.81402	0.70501	0.90734	0.54694	1.5052	0.74139	0.90668	0.5058	1.6253	0.76757	0.7846	0.15235	4.0406	0.81838	0.93182	0.50921	1.7052	0.92592	0.92345	0.50346	1.6938	0.76971	0.14859	3.9872	0.70501	0.019802	217	168	11
ASYM	X16.4079823.rs10775349.ADCY9..1.C	C	G	0.13348	298	75	10	0.12402	0.053282	0.1453	235	57	8	0.12167	0.054493	0.087912	63	18	2	0.13253	0.60471	0.54202	1.1807	0.69579	2.0034	0.42316	1.2996	0.68789	2.4551	0.8626	0.86626	0.16733	4.4846	0.36062	1.368	0.70336	2.6607	0.65578	1.3641	0.69932	2.6607	0.92729	0.17812	4.8275	0.36062	0.059406	140	172	68
ASYM	X16.72088421.rs5470.HP.1.C	C	G	0.079186	258	138	11	0.19656	0.13808	0.08547	205	109	7	0.19159	0.084793	0.054945	53	29	4	0.21512	0.98963	0.35458	1.2482	0.78273	1.9904	0.51075	1.1977	0.70053	2.0476	0.28747	2.1271	0.54914	8.2397	0.79197	1.0765	0.62314	1.8596	0.51954	1.127	0.64755	1.9616	2.2255	0.5655	8.758	0.28747	0.009901	279	114	7
ASYM	X17.15861332.rs2535611.ADORA2B.1.T	T	C	0.090498	383	19	0	0.023632	0.62747	0.094017	301	17	0	0.02673	0.62431	0.076923	82	2	0	0.011905	0.91207	0.46565	0.57294	0.11843	2.7718	0.46565	0.57294	0.11843	2.7718	NA	NA	NA	NA	0.46565	0.57294	0.11843	2.7718	0.46565	0.57294	0.11843	2.7718	NA	NA	NA	0.46565	0.012376	341	57	1
ASYM	X17.26096597.rs2297518.NOS2.1.G	A	G	0.090498	331	70	1	0.089552	0.1737	0.094017	264	54	0	0.084906	0.098012	0.076923	67	16	1	0.10714	0.96751	0.23387	1.4755	0.78358	2.7783	0.30495	1.4178	0.73372	2.7396	0.16039	3690800	0	Inf	0.40974	1.3299	0.68017	2.6003	0.26163	1.3387	0.68474	2.6171	3787000	0	Inf	0.16039	0.014851	240	142	16
ASYM	X17.26128509.rs1800482.NOS2..1.G	C	G	0.1448	315	61	2	0.085979	0.60315	0.1453	248	50	2	0.09	0.76179	0.14286	67	11	0	0.070513	0.50286	0.54363	0.80314	0.39186	1.6461	0.6663	0.84853	0.39949	1.8023	0.21941	3.87E-07	0	Inf	0.82382	0.91759	0.42884	1.9634	0.45866	0.91676	0.42849	1.9614	3.87E-07	0	Inf	0.21941	0.054455	322	59	1
ASYM	X17.26128581.rs2779249.NOS2A..1.G	G	T	0.085973	105	207	92	0.48391	0.60385	0.088319	84	165	71	0.47969	0.55552	0.076923	21	42	21	0.5	1	0.60004	1.1044	0.76191	1.6008	0.83355	1.0656	0.58859	1.929	0.51724	1.2225	0.66815	2.2369	0.71683	0.90881	0.54207	1.5237	0.81083	1.0003	0.53345	1.8758	1.2228	0.58645	2.5497	0.51724	0.017327	176	181	40
ASYM	X17.26128728.rs9282799.NOS2..1.C	T	C	0.090498	348	49	5	0.073383	0.037565	0.091168	276	39	4	0.073668	0.062676	0.087912	72	10	1	0.072289	0.35402	0.95621	0.9809	0.49236	1.9542	0.83708	0.9235	0.43106	1.9785	0.61467	1.892	0.17768	20.146	0.71698	0.8646	0.39116	1.9111	0.82968	0.86999	0.39318	1.925	1.8643	0.17468	19.897	0.61467	0.009901	381	19	0
ASYM	X17.26129212.rs8078340.NOS2..1.C	T	C	0.13122	171	181	32	0.31901	0.096347	0.1396	132	145	25	0.32285	0.08819	0.098901	39	36	7	0.30488	0.74587	0.47991	0.86083	0.56692	1.3071	0.42191	0.8048	0.47372	1.3673	0.86007	0.92016	0.36316	2.3315	0.48531	0.82854	0.48795	1.4069	0.72345	0.80163	0.46125	1.3932	0.82152	0.31114	2.1691	0.42191	0.054455	138	204	40
ASYM	X19.10394792.rs1799969.ICAM1.1.G	G	NA	0.095023	400	0	0	0	NaN	0.099715	316	0	0	0	NaN	0.076923	84	0	0	0	NaN	NA	NA	NA	NA	NA	NA	NA	NA	NA	NA	NA	NA	NA	NA	NA	NA	NA	NA	NA	NA	NA	NA	NA	Inf	0.014851	392	6	0
ASYM	X19.10395683.rs5498.ICAM1.1.A	A	G	0.090498	300	92	10	0.1393	0.36032	0.091168	238	72	9	0.14107	0.2204	0.087912	62	20	1	0.13253	0.66203	0.77225	0.92359	0.53773	1.5863	0.81173	0.93053	0.51381	1.6852	0.78048	0.74228	0.085229	6.4648	0.87241	0.95163	0.51905	1.7447	0.9461	0.94525	0.51488	1.7353	0.73181	0.083565	6.4087	0.77225	0.019802	232	146	18
ASYM	X19.6919624.rs373533.EMR1..1.G	G	T	0.19683	123	175	57	0.40704	0.68939	0.20228	92	149	39	0.40536	0.0823	0.17582	31	26	18	0.41333	0.013518	0.69931	0.92598	0.6265	1.3686	0.11717	0.63631	0.36232	1.1175	0.21183	1.5593	0.78394	3.1014	0.012966	0.49475	0.28183	0.86852	0.044746	0.50767	0.27368	0.9417	1.0801	0.5067	2.3025	0.012966	0.10396	161	174	27
ASYM	X19.6919753.rs461645.EMR1..1.T	C	T	0.14253	129	184	66	0.41689	0.97776	0.14815	96	156	47	0.41806	0.21138	0.12088	33	28	19	0.4125	0.012938	0.64893	0.91668	0.63	1.3338	0.10305	0.63373	0.36711	1.094	0.24109	1.4889	0.77161	2.8731	0.01239	0.50335	0.29176	0.86839	0.043679	0.50899	0.27918	0.928	1.0328	0.49989	2.1338	0.01239	0.049505	173	177	34
ASYM	X19.7754284.rs35825847.FCER2.1.C	C	T	0.085973	401	3	0	0.0037129	0.94029	0.091168	317	2	0	0.0031348	0.95521	0.065934	84	1	0	0.0058824	0.95649	0.50103	2.5373	0.18781	34.278	0.50103	2.5373	0.18781	34.278	NA	NA	NA	NA	0.50103	2.5373	0.18781	34.278	0.50103	2.5373	0.18781	34.278	NA	NA	NA	0.50103	0.017327	388	9	0
ASYM	X20.57485812.rs8386.GNAS.1.C	C	T	0.095023	279	108	13	0.1675	0.52389	0.099715	220	84	12	0.17089	0.27105	0.076923	59	24	1	0.15476	0.39865	0.65519	0.89217	0.53903	1.4767	0.87238	0.9547	0.54186	1.6821	0.28836	0.354	0.041316	3.0332	0.84939	1.0575	0.59434	1.8817	0.567	1.0259	0.57532	1.8295	0.35668	0.041349	3.0767	0.28836	0.014851	307	81	10
ASYM	X22.24179132.rs1128127.DERL3.1.G	A	G	0.14706	104	191	82	0.47082	0.74538	0.1567	79	154	63	0.47297	0.45329	0.10989	25	37	19	0.46296	0.46392	0.94529	0.98658	0.67061	1.4514	0.38029	0.76916	0.42944	1.3776	0.391	1.3288	0.69776	2.5305	0.13486	0.66396	0.38708	1.1389	0.32541	0.67455	0.36079	1.2612	1.0382	0.49132	2.194	0.13486	0.074257	114	195	65
ASYM	X.135729609.rs3092945.CD40LG.1.T	T	C	0.14932	162	124	90	0.40426	9.70E-10	0.15385	125	92	80	0.42424	2.86E-10	0.13187	37	32	10	0.32911	0.46215	0.071457	0.7296	0.51538	1.0329	0.57899	0.85905	0.50253	1.4685	0.0048034	0.36603	0.17293	0.77476	0.067472	1.6834	0.96548	2.9351	0.013221	1.288	0.71196	2.33	0.40892	0.18449	0.90636	0.0048034	0.066832	179	111	87
ASYM	X.135730555.rs1126535.CD40LG.1.T	T	C	0.14027	337	33	10	0.069737	1.15E-10	0.151	263	26	9	0.073826	4.13E-10	0.098901	74	7	1	0.054878	0.10886	0.38186	0.73818	0.36475	1.4939	0.43461	0.71629	0.30463	1.6843	0.48347	0.48989	0.05671	4.2318	0.60616	0.7874	0.31315	1.9798	0.67329	0.77578	0.30841	1.9514	0.47845	0.05528	4.141	0.38186	0.049505	229	94	61
ASYM	X.153763492.rs1050829.G6PD.1.T	T	C	0.099548	199	118	81	0.35176	2.95E-12	0.10256	159	91	65	0.35079	8.51E-11	0.087912	40	27	16	0.35542	0.0082331	0.37549	1.1625	0.83404	1.6202	0.21514	1.3954	0.82249	2.3675	0.84542	1.0679	0.55266	2.0635	0.23043	1.423	0.8026	2.5228	0.40701	1.5112	0.82269	2.7759	1.2405	0.61582	2.499	0.21514	0.022277	196	103	96
ASYM	X.153764217.rs1050828.G6PD.1.C	C	T	0.090498	355	36	11	0.072139	3.19E-11	0.094017	290	20	8	0.056604	2.28E-13	0.076923	65	16	3	0.13095	0.13487	0.0115	2.0122	1.1785	3.4358	0.0011703	3.321	1.6263	6.7816	0.79356	1.213	0.29018	5.0703	0.00045367	4.2975	1.9167	9.6353	0.0019134	4.3492	1.9368	9.7663	1.4228	0.3363	6.0193	0.00045367	0.009901	397	0	3
ANY_MAL	X1.159174683.rs2814778.DARC..1.A	G	NA	0.091787	376	0	0	0	NaN	0.099715	316	0	0	0	NaN	0.047619	60	0	0	0	NaN	NA	NA	NA	NA	NA	NA	NA	NA	NA	NA	NA	NA	NA	NA	NA	NA	NA	NA	NA	NA	NA	NA	NA	Inf	0.016901	349	0	0
ANY_MAL	X1.159272060.rs2251746.FCER1A.1.T	T	C	0.07971	347	33	1	0.045932	0.81858	0.088319	292	27	1	0.045312	0.65762	0.031746	55	6	0	0.04918	0.68623	0.7606	1.177	0.41669	3.3248	0.69811	1.2433	0.41755	3.7019	0.61082	2.29E-08	0	Inf	0.64401	1.2999	0.43184	3.9129	0.79219	1.2943	0.43032	3.893	2.35E-08	0	Inf	0.61082	0.0084507	269	81	2
ANY_MAL	X1.161479745.rs1801274.FCGR2a..1.T	C	T	0.07971	165	165	51	0.35039	0.34192	0.088319	142	136	42	0.34375	0.29941	0.031746	23	29	9	0.38525	0.97702	0.46459	1.1894	0.74776	1.8918	0.47812	1.2696	0.65519	2.4602	0.64944	1.237	0.49751	3.0758	0.70318	1.1345	0.59322	2.1697	0.75774	1.2356	0.61175	2.4954	1.3825	0.51638	3.7013	0.46459	0.0056338	94	171	88
ANY_MAL	X1.161518333.rs10127939.CD16.1.A	A	C	0.077295	279	103	0	0.13482	0.0023225	0.08547	228	93	0	0.14486	0.0024051	0.031746	51	10	0	0.081967	0.48559	0.13279	0.54436	0.24096	1.2298	0.13279	0.54436	0.24096	1.2298	NA	NA	NA	NA	0.13279	0.54436	0.24096	1.2298	0.13279	0.54436	0.24096	1.2298	NA	NA	NA	0.13279	0.0084507	270	82	0
ANY_MAL	X1.206940831.rs3024500.IL10.1.A	A	G	0.094203	128	188	59	0.408	0.46414	0.10256	110	153	52	0.40794	0.92198	0.047619	18	35	7	0.40833	0.10843	0.75588	0.93018	0.58921	1.4685	0.36137	1.382	0.68571	2.7852	0.085456	0.45748	0.18008	1.1622	0.029081	2.0887	1.0678	4.0857	0.065037	1.8082	0.85954	3.8039	0.64564	0.22887	1.8213	0.029081	0.011268	200	124	27
ANY_MAL	X1.206944861.rs1518110.IL10.1.C	A	C	0.07971	101	192	88	0.48294	0.8598	0.088319	86	157	77	0.48594	0.74782	0.031746	15	35	11	0.46721	0.23364	0.93234	0.98091	0.62864	1.5306	0.25289	1.5345	0.72885	3.2309	0.17818	0.58676	0.26537	1.2974	0.030121	2.0629	1.0621	4.0067	0.093281	1.9712	0.89321	4.35	0.90529	0.34902	2.3482	0.030121	0.011268	96	165	90
ANY_MAL	X1.206946407.rs1800872.IL10.1.G	T	G	0.082126	101	193	86	0.48026	0.73484	0.091168	86	158	75	0.48276	0.88321	0.031746	15	35	11	0.46721	0.23364	0.93234	0.98091	0.62864	1.5306	0.25289	1.5345	0.72885	3.2309	0.17818	0.58676	0.26537	1.2974	0.030121	2.0629	1.0621	4.0067	0.093281	1.9712	0.89321	4.35	0.90529	0.34902	2.3482	0.030121	0.011268	96	164	91
ANY_MAL	X1.206946634.rs1800871.IL10.1.G	A	G	0.084541	101	191	87	0.48153	0.85644	0.094017	86	156	76	0.48428	0.74962	0.031746	15	35	11	0.46721	0.23364	0.93234	0.98091	0.62864	1.5306	0.25289	1.5345	0.72885	3.2309	0.17818	0.58676	0.26537	1.2974	0.030121	2.0629	1.0621	4.0067	0.093281	1.9712	0.89321	4.35	0.90529	0.34902	2.3482	0.030121	0.011268	96	165	90
ANY_MAL	X1.206946897.rs1800896.IL10.1.T	T	C	0.089372	138	188	51	0.38462	0.29937	0.096866	118	154	45	0.38486	0.64318	0.047619	20	34	6	0.38333	0.12398	0.93493	1.0195	0.6409	1.6219	0.22084	1.5288	0.76903	3.0393	0.13133	0.47981	0.17711	1.2999	0.023872	2.1383	1.0946	4.1772	0.062427	1.9346	0.93548	4.0006	0.69483	0.23447	2.059	0.023872	0.011268	213	113	25
ANY_MAL	X1.206949365.rs1800890.IL10.1.A	A	T	0.086957	238	132	8	0.19577	0.034078	0.094017	197	113	8	0.20283	0.077947	0.047619	41	19	0	0.15833	0.14507	0.3283	0.72782	0.38239	1.3853	0.54097	0.805	0.40075	1.617	0.06477	1.49E-08	0	Inf	0.88067	0.94772	0.4699	1.9114	0.17223	0.88909	0.43921	1.7998	1.43E-08	0	Inf	0.06477	0.0084507	257	87	8
ANY_MAL	X1.207782856.rs17047660.CR1.1.A	A	G	0.13043	151	165	44	0.35139	0.91699	0.1453	122	141	37	0.35833	0.70255	0.047619	29	24	7	0.31667	0.55743	0.3357	0.78414	0.47644	1.2906	0.27395	0.68638	0.34948	1.3481	0.73815	0.84147	0.304	2.3292	0.38675	0.74313	0.37864	1.4585	0.5495	0.68425	0.33453	1.3996	0.69402	0.23578	2.0428	0.27395	0.04507	143	157	39
ANY_MAL	X1.207782889.rs17047661.CR1.1.A	G	A	0.10386	219	124	28	0.24259	0.081406	0.10826	188	102	23	0.23642	0.084786	0.079365	31	22	5	0.27586	0.7	0.79455	0.93339	0.55484	1.5702	0.72597	0.88711	0.45353	1.7352	0.97985	1.0157	0.3041	3.3922	0.70646	0.87535	0.43701	1.7533	0.92976	0.87093	0.42694	1.7766	0.96173	0.27852	3.3208	0.70646	0.014085	137	161	52
ANY_MAL	X1.89582690.rs1803632.GBP7.1.G	G	C	0.12319	98	170	95	0.49587	0.22783	0.14245	79	143	79	0.5	0.38727	0.015873	19	27	16	0.47581	0.31736	0.75112	1.0742	0.69011	1.672	0.83597	1.079	0.52449	2.2199	0.74615	1.1323	0.53461	2.3981	0.92516	0.96865	0.49835	1.8828	0.94524	1.036	0.47359	2.2663	1.1563	0.47781	2.7985	0.74615	0.056338	113	176	46
ANY_MAL	X2.113537223.rs17561.IL1A..1.G	G	T	0.089372	236	113	28	0.22414	0.0072893	0.096866	203	93	21	0.21293	0.026358	0.047619	33	20	7	0.28333	0.1651	0.11588	1.4697	0.91007	2.3736	0.087327	1.7897	0.91578	3.4976	0.45279	1.5051	0.52433	4.3206	0.17991	1.6289	0.79993	3.3169	0.23169	1.7784	0.85391	3.7036	1.823	0.61114	5.4378	0.087327	0.0084507	164	163	25
ANY_MAL	X2.113542960.rs1800587.IL1A..1.C	C	T	0.089372	129	154	94	0.45358	0.00063602	0.099715	114	126	76	0.43987	0.00069315	0.031746	15	28	18	0.52459	0.53342	0.057824	1.5152	0.98139	2.3393	0.035362	2.1578	1.0325	4.5093	0.28856	1.4854	0.71753	3.075	0.30805	1.4027	0.73213	2.6873	0.10596	2.0786	0.93888	4.6016	2.2969	0.94685	5.572	0.035362	0.0084507	86	191	75
ANY_MAL	X2.113590390.rs1143634.IL1B..1.C	C	T	0.1256	260	92	10	0.1547	0.591	0.1396	219	77	6	0.14735	0.7986	0.047619	41	15	4	0.19167	0.13454	0.21231	1.4613	0.80603	2.6493	0.34652	1.4185	0.68626	2.932	0.19331	2.9201	0.58642	14.541	0.70268	1.1614	0.53971	2.4992	0.37046	1.2399	0.57122	2.6914	3.0934	0.61021	15.682	0.19331	0.050704	189	139	9
ANY_MAL	X3.52231737.rs352140.TLR9..1.A	G	A	0.13043	207	134	19	0.23889	0.65438	0.14245	172	114	15	0.2392	0.48146	0.063492	35	20	4	0.23729	0.62577	0.99338	1.0023	0.5771	1.7409	0.8898	0.9534	0.48531	1.873	0.74887	1.266	0.30124	5.3201	0.76596	0.89913	0.446	1.8126	0.9212	0.91394	0.44887	1.8609	1.2275	0.28645	5.2601	0.74887	0.04507	168	135	36
ANY_MAL	X3.52261031.rs187084.TLR9..1.C	T	C	0.091787	204	147	25	0.26197	0.83022	0.096866	168	129	20	0.26656	0.46831	0.063492	36	18	5	0.23729	0.22742	0.80478	0.93394	0.54266	1.6074	0.37521	0.74232	0.38332	1.4375	0.22247	2.2881	0.62183	8.4191	0.12951	0.58963	0.29519	1.1778	0.20202	0.62714	0.30957	1.2705	1.9171	0.50921	7.2179	0.12951	0.014085	186	138	26
ANY_MAL	X3.57138419.rs6780995.IL17RD.1.G	A	G	0.11836	145	174	46	0.36438	0.57778	0.1339	122	145	37	0.3602	0.54342	0.031746	23	29	9	0.38525	0.97702	0.66194	1.1146	0.68583	1.8113	0.94532	1.0235	0.52694	1.988	0.43861	1.4637	0.56324	3.8039	0.65443	0.86238	0.45052	1.6507	0.72961	0.93942	0.46638	1.8923	1.4143	0.5051	3.9599	0.43861	0.053521	122	155	59
ANY_MAL	X3.9960070.rs708567.IL17RE..1.G	G	A	0.14976	96	187	69	0.46165	0.19685	0.17094	82	148	61	0.46392	0.70102	0.031746	14	39	8	0.45082	0.022954	0.73738	1.0897	0.65958	1.8002	0.26816	1.5281	0.71398	3.2704	0.45734	0.70731	0.27985	1.7877	0.12228	1.6978	0.86175	3.345	0.30287	1.7087	0.77828	3.7512	1.0174	0.34573	2.9943	0.12228	0.064789	106	174	52
ANY_MAL	X4.38799710.rs4833095.TLR1.1.C	C	T	0.14976	286	63	3	0.098011	0.81813	0.17094	235	53	3	0.10137	0.99515	0.031746	51	10	0	0.081967	0.48559	0.46246	0.73154	0.31322	1.7085	0.51153	0.74788	0.31136	1.7964	0.45464	3.95E-08	0	Inf	0.58204	0.78158	0.32262	1.8934	0.64401	0.77623	0.32077	1.8784	3.81E-08	0	Inf	0.45464	0.092958	237	78	7
ANY_MAL	X4.38800214.rs5743611.TLR1..1.G	G	NA	0.12319	363	0	0	0	NaN	0.1396	302	0	0	0	NaN	0.031746	61	0	0	0	NaN	NA	NA	NA	NA	NA	NA	NA	NA	NA	NA	NA	NA	NA	NA	NA	NA	NA	NA	NA	NA	NA	NA	NA	Inf	0.056338	335	0	0
ANY_MAL	X4.38830350.rs5743810.TLR6..1.C	C	NA	0.13768	357	0	0	0	NaN	0.15385	297	0	0	0	NaN	0.047619	60	0	0	0	NaN	NA	NA	NA	NA	NA	NA	NA	NA	NA	NA	NA	NA	NA	NA	NA	NA	NA	NA	NA	NA	NA	NA	NA	Inf	0.087324	276	41	7
ANY_MAL	X4.38830514.rs5743809.TLR6..1.T	T	C	0.14251	317	35	3	0.057746	0.076468	0.1567	266	27	3	0.055743	0.021612	0.063492	51	8	0	0.067797	0.57642	0.48882	1.4081	0.54463	3.6408	0.3806	1.6122	0.56007	4.6409	0.49246	4.72E-08	0	Inf	0.30624	1.7703	0.59862	5.2356	0.47416	1.7563	0.59492	5.1848	5.01E-08	0	Inf	0.30624	0.067606	299	31	1
ANY_MAL	X4.74606024.rs4073.IL8.1.A	A	T	0.07971	322	54	5	0.08399	0.12361	0.08547	274	44	3	0.077882	0.41316	0.047619	48	10	2	0.11667	0.13824	0.063452	2.1149	0.95689	4.6742	0.082207	2.249	0.91102	5.5519	0.24444	4.6015	0.31644	66.911	0.16729	1.9716	0.76202	5.101	0.17719	2.044	0.78896	5.2956	5.1421	0.35093	75.346	0.063452	0.014085	257	79	14
ANY_MAL	X5.110407507.rs2289276.TSLP.1.C	C	T	0.077295	301	70	11	0.12042	0.0083435	0.08547	251	61	9	0.12305	0.032273	0.031746	50	9	2	0.10656	0.078701	0.63835	0.85124	0.43221	1.6765	0.50888	0.76093	0.33546	1.726	0.82312	1.2414	0.18914	8.1475	0.42195	0.70109	0.29075	1.6906	0.71488	0.70491	0.29162	1.704	1.1703	0.17729	7.7256	0.42195	0.0084507	198	144	10
ANY_MAL	X5.131391749.rs3091336.IL3.1.A	G	A	0.077295	198	164	20	0.26702	0.058555	0.08547	169	138	14	0.25857	0.029839	0.031746	29	26	6	0.31148	0.96097	0.45317	1.2224	0.72344	2.0655	0.74444	1.1145	0.58038	2.1403	0.24213	2.0949	0.61568	7.128	0.77819	0.90963	0.47046	1.7588	0.50455	1	0.50507	1.98	2.0949	0.59116	7.4238	0.24213	0.014085	224	105	21
ANY_MAL	X5.131396406.rs35415145.IL3.1.C	C	T	0.084541	363	16	0	0.021108	0.67464	0.094017	308	10	0	0.015723	0.77575	0.031746	55	6	0	0.04918	0.68623	0.047159	4.1897	0.99557	17.632	0.047159	4.1897	0.99557	17.632	NA	NA	NA	NA	0.047159	4.1897	0.99557	17.632	0.047159	4.1897	0.99557	17.632	NA	NA	NA	0.047159	0.014085	329	21	0
ANY_MAL	X5.131396478.rs40401.IL3.1.T	T	C	0.084541	92	202	85	0.49077	0.19662	0.091168	76	172	71	0.49216	0.16018	0.047619	16	30	14	0.48333	0.99313	0.90787	1.0278	0.64644	1.634	0.90698	1.0446	0.5018	2.1747	0.94408	1.0283	0.47169	2.2418	0.96383	1.0151	0.53017	1.9437	0.99262	1.0401	0.47907	2.2581	1.0551	0.41623	2.6743	0.90698	0.0084507	190	127	35
ANY_MAL	X5.131396676.rs35482671.IL3.1.A	A	NA	0.091787	376	0	0	0	NaN	0.096866	317	0	0	0	NaN	0.063492	59	0	0	0	NaN	NA	NA	NA	NA	NA	NA	NA	NA	NA	NA	NA	NA	NA	NA	NA	NA	NA	NA	NA	NA	NA	NA	NA	Inf	0.022535	347	0	0
ANY_MAL	X5.131396709.rs13166954.IL3.1.C	C	NA	0.07971	381	0	0	0	NaN	0.088319	320	0	0	0	NaN	0.031746	61	0	0	0	NaN	NA	NA	NA	NA	NA	NA	NA	NA	NA	NA	NA	NA	NA	NA	NA	NA	NA	NA	NA	NA	NA	NA	NA	Inf	0.011268	351	0	0
ANY_MAL	X5.131397202.rs31481.IL3.1.G	G	A	0.082126	313	66	1	0.089474	0.19849	0.091168	263	55	1	0.089342	0.2873	0.031746	50	11	0	0.090164	0.43894	0.26481	1.6495	0.69046	3.9406	0.26481	1.6495	0.69046	3.9406	0.99999	0.5924	0	Inf	0.26481	1.6495	0.69046	3.9406	0.53702	1.6495	0.69046	3.9406	0.63156	0	Inf	0.26481	0.0084507	309	42	1
ANY_MAL	X5.131402450.rs168681.IL3.1.G	G	A	0.089372	242	125	10	0.19231	0.19115	0.096866	209	100	8	0.18297	0.32641	0.047619	33	25	2	0.24167	0.28932	0.25551	1.4138	0.78136	2.5582	0.34711	1.3722	0.71025	2.651	0.32146	2.7453	0.41232	18.279	0.52295	1.243	0.63863	2.4195	0.45893	1.2988	0.66162	2.5496	3.0196	0.44641	20.425	0.25551	0.025352	241	95	10
ANY_MAL	X5.131407601.rs2069614.CSF2.1.C	C	T	0.086957	99	200	79	0.47354	0.23432	0.091168	84	170	65	0.47022	0.21367	0.063492	15	30	14	0.49153	0.89464	0.51759	1.1709	0.7256	1.8896	0.84551	1.0768	0.51097	2.269	0.38273	1.4233	0.64785	3.127	0.58668	0.83381	0.43289	1.606	0.68095	0.96788	0.44023	2.1279	1.3928	0.54157	3.5819	0.38273	0.0056338	108	163	82
ANY_MAL	X5.131409768.rs10072253.CSF2.1.C	C	NA	0.074879	383	0	0	0	NaN	0.082621	322	0	0	0	NaN	0.031746	61	0	0	0	NaN	NA	NA	NA	NA	NA	NA	NA	NA	NA	NA	NA	NA	NA	NA	NA	NA	NA	NA	NA	NA	NA	NA	NA	Inf	0.0084507	352	0	0
ANY_MAL	X5.131411454.rs2069640.CSF2.1.C	C	NA	0.1715	343	0	0	0	NaN	0.17664	289	0	0	0	NaN	0.14286	54	0	0	0	NaN	NA	NA	NA	NA	NA	NA	NA	NA	NA	NA	NA	NA	NA	NA	NA	NA	NA	NA	NA	NA	NA	NA	NA	Inf	0.076056	328	0	0
ANY_MAL	X5.131411460.rs25882.CSF2.1.T	T	C	0.082126	211	136	33	0.26579	0.10565	0.091168	176	114	29	0.26959	0.098244	0.031746	35	22	4	0.2459	0.82972	0.80057	0.93558	0.55734	1.5705	0.68744	0.87596	0.45914	1.6712	0.86492	1.1156	0.31876	3.9044	0.61352	0.84184	0.43059	1.6459	0.87798	0.84594	0.42702	1.6758	1.0481	0.292	3.7624	0.61352	0.0056338	191	139	23
ANY_MAL	X5.131416061.rs25887.CSF2.1.C	C	A	0.07971	97	204	80	0.47769	0.15417	0.088319	80	172	68	0.48125	0.17109	0.031746	17	32	12	0.45902	0.66027	0.85998	0.95748	0.59074	1.5519	0.66412	0.84941	0.4075	1.7705	0.856	1.0784	0.47799	2.4331	0.5951	0.83689	0.43383	1.6144	0.86204	0.81613	0.3766	1.7686	0.94292	0.36157	2.459	0.5951	0.0028169	138	149	67
ANY_MAL	X5.131528153.rs3805685.P4HA2.1.T	T	G	0.077295	337	43	2	0.061518	0.62325	0.08547	281	38	2	0.065421	0.56758	0.031746	56	5	0	0.040984	0.73855	0.48016	0.69666	0.24876	1.951	0.60374	0.74909	0.24699	2.2719	0.2604	1.16E-08	0	Inf	0.78505	0.85641	0.27841	2.6344	0.51052	0.8532	0.27723	2.6258	1.15E-08	0	Inf	0.2604	0.0084507	346	6	0
ANY_MAL	X5.131532634.rs156029.P4HA2.1.A	A	G	0.089372	108	186	83	0.46684	0.86274	0.096866	91	155	71	0.46845	0.74626	0.047619	17	31	12	0.45833	0.75339	0.82861	0.94968	0.59494	1.5159	0.94139	0.9735	0.47595	1.9912	0.76994	0.88566	0.39127	2.0047	0.86697	1.057	0.55225	2.0232	0.95793	1.008	0.47409	2.1431	0.89017	0.3446	2.2995	0.76994	0.0028169	155	149	50
ANY_MAL	X5.131540053.rs159903.P4HA2.1.C	C	T	0.07971	210	140	31	0.26509	0.26646	0.08547	174	123	24	0.26636	0.72607	0.047619	36	17	7	0.25833	0.043528	0.89283	1.0348	0.62919	1.7019	0.69608	0.87725	0.45429	1.694	0.32426	1.7586	0.5797	5.335	0.31292	0.69874	0.34608	1.4108	0.44123	0.74259	0.36145	1.5256	1.5834	0.50804	4.935	0.31292	0.011268	191	139	21
ANY_MAL	X5.131567924.rs11955347.P4HA2.1.G	G	A	0.091787	204	157	15	0.24867	0.022762	0.10256	172	130	13	0.24762	0.056182	0.031746	32	27	2	0.2541	0.19035	0.82197	1.066	0.61148	1.8582	0.63855	1.1681	0.61083	2.2338	0.60557	0.64674	0.11803	3.5439	0.49559	1.2542	0.6541	2.4049	0.73325	1.2227	0.63051	2.3713	0.71065	0.12605	4.0066	0.49559	0.011268	113	160	78
ANY_MAL	X5.131592870.rs3900945.PDLIM4.1.C	C	T	0.096618	93	216	65	0.46257	0.0017779	0.10256	82	177	56	0.45873	0.019584	0.063492	11	39	9	0.48305	0.012945	0.58578	1.1668	0.66972	2.0328	0.61197	1.2403	0.53646	2.8674	0.73606	1.1693	0.4731	2.8901	0.86489	1.0621	0.53049	2.1264	0.85602	1.2136	0.51406	2.8653	1.3544	0.44261	4.1445	0.58578	0.019718	219	110	19
ANY_MAL	X5.131597392.rs10463891.PDLIM4.1.G	G	A	0.084541	94	217	68	0.4657	0.0033834	0.094017	82	178	58	0.46226	0.024749	0.031746	12	39	10	0.48361	0.028715	0.58304	1.1634	0.67745	1.9979	0.69851	1.1739	0.51953	2.6523	0.63204	1.2419	0.51439	2.9983	0.96912	0.9866	0.49842	1.9529	0.85649	1.1288	0.48773	2.6123	1.3589	0.46069	4.0084	0.58304	0.0056338	221	113	19
ANY_MAL	X5.131606632.rs17851430.PDLIM4.1.C	C	NA	0.082126	380	0	0	0	NaN	0.091168	319	0	0	0	NaN	0.031746	61	0	0	0	NaN	NA	NA	NA	NA	NA	NA	NA	NA	NA	NA	NA	NA	NA	NA	NA	NA	NA	NA	NA	NA	NA	NA	NA	Inf	0.0056338	353	0	0
ANY_MAL	X5.131610232.rs156112.PDLIM4.1.C	C	T	0.089372	236	127	14	0.20557	0.5424	0.094017	195	111	12	0.21226	0.43498	0.063492	41	16	2	0.16949	0.77782	0.36572	0.76033	0.41648	1.3881	0.36631	0.72224	0.35457	1.4712	0.67988	0.70528	0.1293	3.8471	0.45389	0.75679	0.3629	1.5782	0.65655	0.73503	0.34984	1.5444	0.63719	0.11474	3.5386	0.36572	0.025352	328	17	1
ANY_MAL	X5.131647902.rs398064.SLC22A4.1.C	C	NA	0.077295	382	0	0	0	NaN	0.082621	322	0	0	0	NaN	0.047619	60	0	0	0	NaN	NA	NA	NA	NA	NA	NA	NA	NA	NA	NA	NA	NA	NA	NA	NA	NA	NA	NA	NA	NA	NA	NA	NA	Inf	0.014085	350	0	0
ANY_MAL	X5.131647954.rs11568510.SLC22A4.1.A	A	NA	0.082126	380	0	0	0	NaN	0.094017	318	0	0	0	NaN	0.015873	62	0	0	0	NaN	NA	NA	NA	NA	NA	NA	NA	NA	NA	NA	NA	NA	NA	NA	NA	NA	NA	NA	NA	NA	NA	NA	NA	Inf	0.0084507	351	1	0
ANY_MAL	X5.131649300.rs11568499.SLC22A4.1.T	T	NA	0.07971	381	0	0	0	NaN	0.088319	320	0	0	0	NaN	0.031746	61	0	0	0	NaN	NA	NA	NA	NA	NA	NA	NA	NA	NA	NA	NA	NA	NA	NA	NA	NA	NA	NA	NA	NA	NA	NA	NA	Inf	0.0084507	352	0	0
ANY_MAL	X5.131649306.rs455649.SLC22A4.1.G	G	NA	0.072464	384	0	0	0	NaN	0.082621	322	0	0	0	NaN	0.015873	62	0	0	0	NaN	NA	NA	NA	NA	NA	NA	NA	NA	NA	NA	NA	NA	NA	NA	NA	NA	NA	NA	NA	NA	NA	NA	NA	Inf	0.0056338	353	0	0
ANY_MAL	X5.131663062.rs272893.SLC22A4..1.A	G	A	0.07971	246	122	13	0.19423	0.65317	0.088319	208	101	11	0.19219	0.76792	0.031746	38	21	2	0.20492	0.65904	0.86469	1.0508	0.59486	1.8561	0.73923	1.1199	0.5755	2.1792	0.73347	0.7406	0.12798	4.2858	0.63203	1.1819	0.59738	2.3382	0.85758	1.1664	0.58602	2.3216	0.77944	0.13261	4.5814	0.63203	0.011268	139	163	49
ANY_MAL	X5.131667548.rs2304081.SLC22A4.1.G	G	A	0.077295	368	14	0	0.018325	0.71523	0.08547	311	10	0	0.015576	0.7768	0.031746	57	4	0	0.032787	0.7912	0.15788	3.144	0.65246	15.15	0.15788	3.144	0.65246	15.15	NA	NA	NA	NA	0.15788	3.144	0.65246	15.15	0.15788	3.144	0.65246	15.15	NA	NA	NA	0.15788	0.014085	241	97	12
ANY_MAL	X5.131671634.rs4646201.SLC22A4.1.G	G	NA	0.077295	382	0	0	0	NaN	0.08547	321	0	0	0	NaN	0.031746	61	0	0	0	NaN	NA	NA	NA	NA	NA	NA	NA	NA	NA	NA	NA	NA	NA	NA	NA	NA	NA	NA	NA	NA	NA	NA	NA	Inf	0.014085	350	0	0
ANY_MAL	X5.131681057.rs272867.SLC22A4.1.G	A	G	0.084541	157	178	44	0.35092	0.54667	0.094017	130	149	39	0.35692	0.71215	0.031746	27	29	5	0.31967	0.46768	0.99037	1.0031	0.6043	1.6652	0.83722	1.071	0.55658	2.0608	0.74297	0.82652	0.26195	2.6079	0.69551	1.138	0.59567	2.174	0.90425	1.1119	0.56385	2.1925	0.87442	0.26201	2.9183	0.69551	0.014085	135	166	49
ANY_MAL	X5.131706005.rs11544587.SLC22A5.1.T	T	NA	0.07971	381	0	0	0	NaN	0.088319	320	0	0	0	NaN	0.031746	61	0	0	0	NaN	NA	NA	NA	NA	NA	NA	NA	NA	NA	NA	NA	NA	NA	NA	NA	NA	NA	NA	NA	NA	NA	NA	NA	Inf	0.016901	349	0	0
ANY_MAL	X5.131714106.rs10040427.SLC22A5.1.C	C	T	0.10145	323	48	1	0.067204	0.57378	0.10826	271	41	1	0.06869	0.67352	0.063492	52	7	0	0.059322	0.6281	0.16819	0.53434	0.21182	1.3479	0.21829	0.55304	0.20949	1.46	0.23327	2.97E-09	0	Inf	0.31242	0.61243	0.23127	1.6218	0.28242	0.59933	0.22569	1.5915	2.72E-09	0	Inf	0.16819	0.025352	318	28	0
ANY_MAL	X5.131719999.rs4551059.SLC22A5.1.G	G	NA	0.077295	382	0	0	0	NaN	0.08547	321	0	0	0	NaN	0.031746	61	0	0	0	NaN	NA	NA	NA	NA	NA	NA	NA	NA	NA	NA	NA	NA	NA	NA	NA	NA	NA	NA	NA	NA	NA	NA	NA	Inf	0.0084507	352	0	0
ANY_MAL	X5.131729935.rs11568525.SLC22A5.1.C	C	T	0.082126	271	105	4	0.14868	0.074507	0.088319	223	93	4	0.15781	0.094997	0.047619	48	12	0	0.1	0.38942	0.47927	0.76176	0.35488	1.6351	0.52421	0.77698	0.35494	1.7008	0.47075	5.98E-08	0	Inf	0.58534	0.80455	0.36619	1.7677	0.6557	0.79726	0.36312	1.7504	5.66E-08	0	Inf	0.47075	0.0056338	349	4	0
ANY_MAL	X5.131744790.rs7704457.LOC441108.1.T	T	C	0.12802	254	99	8	0.15928	0.64884	0.14245	213	81	7	0.15781	0.82973	0.047619	41	18	1	0.16667	0.53547	0.69629	0.88238	0.46953	1.6582	0.71495	0.87993	0.44208	1.7514	0.82907	0.76547	0.065249	8.9801	0.75777	0.89605	0.44527	1.8032	0.92554	0.88918	0.44069	1.7941	0.73864	0.062383	8.7458	0.69629	0.0084507	262	79	11
ANY_MAL	X5.131778716.rs6874639.LOC441108.1.A	A	G	0.07971	158	183	40	0.34514	0.22211	0.08547	132	159	30	0.34112	0.06786	0.047619	26	24	10	0.36667	0.28246	0.72128	1.091	0.67628	1.7601	0.79277	0.91581	0.47527	1.7647	0.26225	1.7385	0.66755	4.5278	0.30852	0.70915	0.36484	1.3784	0.42147	0.78142	0.38599	1.5819	1.5417	0.55862	4.2547	0.26225	0.019718	192	122	34
ANY_MAL	X5.131797578.rs2522051.LOC441108.1.C	T	C	0.14734	124	157	72	0.42635	0.088184	0.15385	104	131	62	0.42929	0.085309	0.11111	20	26	10	0.41071	0.75988	0.98679	0.99607	0.62506	1.5873	0.89545	1.048	0.52035	2.1108	0.84764	0.91897	0.38713	2.1814	0.78217	1.0994	0.56162	2.1521	0.95953	1.0849	0.51356	2.292	0.96215	0.36739	2.5197	0.78217	0.039437	237	82	22
ANY_MAL	X5.131805735.rs2706379.LOC441108.1.C	C	T	0.084541	157	179	43	0.3496	0.4529	0.091168	134	147	38	0.34953	0.81071	0.047619	23	32	5	0.35	0.18235	0.68295	0.9025	0.55115	1.4778	0.82762	1.0763	0.55478	2.0882	0.22897	0.51853	0.17105	1.5718	0.33431	1.3769	0.71825	2.6394	0.40836	1.2289	0.6163	2.4504	0.58117	0.17962	1.8804	0.22897	0.0084507	245	94	13
ANY_MAL	X5.131810619.rs2706381.LOC441108.1.C	C	T	0.07971	163	175	43	0.34252	0.69915	0.091168	139	143	37	0.34013	0.98082	0.015873	24	32	6	0.35484	0.31627	0.98473	1.0048	0.61826	1.6328	0.63317	1.1717	0.61048	2.2489	0.47423	0.68271	0.23582	1.9765	0.36082	1.3476	0.70988	2.5582	0.59971	1.2805	0.64888	2.5269	0.78112	0.25302	2.4114	0.36082	0.0056338	255	90	8
ANY_MAL	X5.131819921.rs2070729.IRF1.1.A	A	C	0.07971	182	168	31	0.30184	0.36692	0.088319	155	138	27	0.3	0.63183	0.031746	27	30	4	0.31148	0.25216	0.72358	0.91397	0.55463	1.5061	0.78542	1.094	0.57282	2.0894	0.20137	0.46586	0.13697	1.5844	0.31648	1.3906	0.72907	2.6522	0.35579	1.2537	0.63968	2.4572	0.52298	0.14659	1.8659	0.20137	0.0028169	108	167	79
ANY_MAL	X5.131822072.rs2070724.IRF1.1.G	G	A	0.082126	118	194	68	0.43421	0.44662	0.091168	101	160	58	0.4326	0.69834	0.031746	17	34	10	0.44262	0.31133	0.51492	0.85083	0.52249	1.3855	0.66039	0.85041	0.41345	1.7492	0.53617	0.76508	0.32464	1.8031	0.9332	1.028	0.53936	1.9592	0.79453	0.89896	0.42465	1.903	0.71177	0.26283	1.9275	0.51492	0.011268	127	163	61
ANY_MAL	X5.131824486.rs2070722.IRF1..1.G	G	T	0.10628	116	187	67	0.43378	0.57887	0.11111	99	155	58	0.43429	0.84526	0.079365	17	32	9	0.43103	0.3417	0.45798	0.8301	0.50671	1.3599	0.65559	0.8477	0.41077	1.7494	0.43748	0.70754	0.29164	1.7165	0.8501	1.0652	0.5534	2.0502	0.71935	0.913	0.42965	1.9401	0.66583	0.2404	1.8442	0.43748	0.019718	127	162	59
ANY_MAL	X5.131826880.rs2706384.IRF1..1.C	C	A	0.1401	133	170	53	0.38764	0.91211	0.15385	111	141	45	0.38889	0.98377	0.063492	22	29	8	0.38136	0.74871	0.59748	0.87476	0.53159	1.4395	0.56666	0.81674	0.40886	1.6315	0.81933	0.89433	0.34168	2.3409	0.69648	0.87606	0.45032	1.7043	0.84717	0.82213	0.3977	1.6995	0.79779	0.27895	2.2816	0.56666	0.078873	117	153	57
ANY_MAL	X5.131831058.rs2548999.IRF1.1.G	G	T	0.077295	133	189	60	0.40445	0.59722	0.08547	112	158	51	0.40498	0.70268	0.031746	21	31	9	0.40164	0.65443	0.61174	0.88476	0.5508	1.4212	0.72064	0.88344	0.44822	1.7413	0.62863	0.80353	0.32864	1.9646	0.98758	1.0051	0.52916	1.9091	0.86836	0.92319	0.45294	1.8816	0.76567	0.28401	2.0642	0.61174	0.0084507	93	176	83
ANY_MAL	X5.131873073.rs739718.IL5.1.T	T	C	0.07971	169	187	25	0.31102	0.0045886	0.091168	133	164	22	0.32602	0.0024154	0.015873	36	23	3	0.23387	0.7816	0.23302	0.71357	0.40748	1.2496	0.14347	0.61744	0.32297	1.1804	0.88552	1.1125	0.26302	4.7056	0.12291	0.59676	0.30804	1.1561	0.29997	0.59025	0.30112	1.157	0.88282	0.2043	3.8148	0.12291	0.016901	208	134	7
ANY_MAL	X5.131877524.rs2069818.IL5..1.C	C	A	0.077295	335	46	1	0.062827	0.65899	0.08547	282	38	1	0.062305	0.81412	0.031746	53	8	0	0.065574	0.58363	0.64169	0.80891	0.32861	1.9912	0.79779	0.88279	0.33871	2.3008	0.23327	2.97E-09	0	Inf	0.98866	0.99302	0.37788	2.6095	0.49088	0.97646	0.37073	2.5719	2.96E-09	0	Inf	0.23327	0.0028169	252	94	8
ANY_MAL	X5.131877699.rs2069823.IL5.1.T	T	NA	0.077295	382	0	0	0	NaN	0.08547	321	0	0	0	NaN	0.031746	61	0	0	0	NaN	NA	NA	NA	NA	NA	NA	NA	NA	NA	NA	NA	NA	NA	NA	NA	NA	NA	NA	NA	NA	NA	NA	NA	Inf	0.0084507	352	0	0
ANY_MAL	X5.131892979.rs4526098.RAD50.1.G	A	G	0.074879	218	138	27	0.25065	0.42423	0.082621	183	116	23	0.25155	0.4373	0.031746	35	22	4	0.2459	0.82972	0.43253	0.81414	0.48551	1.3652	0.64085	0.85452	0.44097	1.6559	0.32369	0.54074	0.15354	1.9044	0.93413	1.0287	0.52546	2.0141	0.606	0.94277	0.47128	1.886	0.52698	0.14435	1.9239	0.32369	0.0084507	325	26	1
ANY_MAL	X5.131905810.rs2706348.RAD50.1.A	A	G	0.13285	97	181	81	0.47772	0.84433	0.1396	80	152	70	0.48344	0.89317	0.095238	17	29	11	0.44737	0.82702	0.94245	1.0182	0.62467	1.6595	0.95312	0.9782	0.46926	2.0391	0.84761	1.086	0.46904	2.5146	0.83923	0.93403	0.48314	1.8057	0.97454	0.95352	0.44145	2.0596	1.0524	0.39471	2.8061	0.83923	0.047887	104	167	67
ANY_MAL	X5.131915022.rs28903086.RAD50.1.G	G	NA	0.072464	384	0	0	0	NaN	0.082621	322	0	0	0	NaN	0.015873	62	0	0	0	NaN	NA	NA	NA	NA	NA	NA	NA	NA	NA	NA	NA	NA	NA	NA	NA	NA	NA	NA	NA	NA	NA	NA	NA	Inf	0.0084507	352	0	0
ANY_MAL	X5.131915673.rs28903088.RAD50.1.G	G	NA	0.14493	354	0	0	0	NaN	0.15385	297	0	0	0	NaN	0.095238	57	0	0	0	NaN	NA	NA	NA	NA	NA	NA	NA	NA	NA	NA	NA	NA	NA	NA	NA	NA	NA	NA	NA	NA	NA	NA	NA	Inf	0.067606	331	0	0
ANY_MAL	X5.131917726.rs10479007.RAD50.1.A	A	G	0.07971	277	98	6	0.14436	0.42111	0.088319	233	81	6	0.14531	0.7333	0.031746	44	17	0	0.13934	0.20604	0.64776	1.1809	0.58046	2.4025	0.60934	1.2089	0.58556	2.4956	0.60927	2.14E-07	0	Inf	0.57668	1.2309	0.59521	2.5457	0.75589	1.2254	0.59269	2.5334	2.26E-07	0	Inf	0.57668	0.011268	298	51	2
ANY_MAL	X5.131923673.rs28903090.RAD50.1.G	G	NA	0.07971	381	0	0	0	NaN	0.088319	320	0	0	0	NaN	0.031746	61	0	0	0	NaN	NA	NA	NA	NA	NA	NA	NA	NA	NA	NA	NA	NA	NA	NA	NA	NA	NA	NA	NA	NA	NA	NA	NA	Inf	0.011268	351	0	0
ANY_MAL	X5.131930613.rs1047380.RAD50.1.A	A	NA	0.077295	382	0	0	0	NaN	0.08547	321	0	0	0	NaN	0.031746	61	0	0	0	NaN	NA	NA	NA	NA	NA	NA	NA	NA	NA	NA	NA	NA	NA	NA	NA	NA	NA	NA	NA	NA	NA	NA	NA	Inf	0.0084507	352	0	0
ANY_MAL	X5.131931385.rs1047382.RAD50.1.T	T	NA	0.077295	382	0	0	0	NaN	0.08547	321	0	0	0	NaN	0.031746	61	0	0	0	NaN	NA	NA	NA	NA	NA	NA	NA	NA	NA	NA	NA	NA	NA	NA	NA	NA	NA	NA	NA	NA	NA	NA	NA	Inf	0.0084507	352	0	0
ANY_MAL	X5.131931472.rs28903092.RAD50.1.G	G	NA	0.077295	382	0	0	0	NaN	0.08547	321	0	0	0	NaN	0.031746	61	0	0	0	NaN	NA	NA	NA	NA	NA	NA	NA	NA	NA	NA	NA	NA	NA	NA	NA	NA	NA	NA	NA	NA	NA	NA	NA	Inf	0.0056338	353	0	0
ANY_MAL	X5.131940498.rs28903093.RAD50.1.T	T	NA	0.07971	381	0	0	0	NaN	0.091168	319	0	0	0	NaN	0.015873	62	0	0	0	NaN	NA	NA	NA	NA	NA	NA	NA	NA	NA	NA	NA	NA	NA	NA	NA	NA	NA	NA	NA	NA	NA	NA	NA	Inf	0.0056338	353	0	0
ANY_MAL	X5.131944869.rs1047386.RAD50.1.T	T	NA	0.082126	380	0	0	0	NaN	0.091168	319	0	0	0	NaN	0.031746	61	0	0	0	NaN	NA	NA	NA	NA	NA	NA	NA	NA	NA	NA	NA	NA	NA	NA	NA	NA	NA	NA	NA	NA	NA	NA	NA	Inf	0.0084507	352	0	0
ANY_MAL	X5.131951770.rs1047387.RAD50.1.A	A	NA	0.077295	382	0	0	0	NaN	0.08547	321	0	0	0	NaN	0.031746	61	0	0	0	NaN	NA	NA	NA	NA	NA	NA	NA	NA	NA	NA	NA	NA	NA	NA	NA	NA	NA	NA	NA	NA	NA	NA	NA	Inf	0.0084507	352	0	0
ANY_MAL	X5.131952405.rs17772565.RAD50.1.C	C	T	0.082126	194	161	25	0.27763	0.27248	0.091168	159	139	21	0.2837	0.19775	0.031746	35	22	4	0.2459	0.82972	0.46775	0.81981	0.47773	1.4068	0.30582	0.71221	0.37102	1.3671	0.77249	1.2134	0.33092	4.4489	0.23732	0.67125	0.34468	1.3072	0.49723	0.67276	0.34008	1.3309	1.0209	0.269	3.8745	0.23732	0.014085	294	55	1
ANY_MAL	X5.131965179.rs3798134.RAD50.1.G	G	A	0.099034	173	173	27	0.30429	0.06527	0.10826	150	141	22	0.29553	0.1474	0.047619	23	32	5	0.35	0.18235	0.20552	1.4074	0.82841	2.391	0.1789	1.5669	0.81088	3.0279	0.67356	1.312	0.37387	4.6041	0.2628	1.448	0.75637	2.7722	0.40323	1.5543	0.78881	3.0625	1.6591	0.448	6.144	0.1789	0.025352	123	165	58
ANY_MAL	X5.131976461.rs35861031.RAD50.1.G	G	NA	0.082126	380	0	0	0	NaN	0.091168	319	0	0	0	NaN	0.031746	61	0	0	0	NaN	NA	NA	NA	NA	NA	NA	NA	NA	NA	NA	NA	NA	NA	NA	NA	NA	NA	NA	NA	NA	NA	NA	NA	Inf	0.0084507	352	0	0
ANY_MAL	X5.131978166.rs1804669.RAD50.1.G	G	NA	0.074879	383	0	0	0	NaN	0.08547	321	0	0	0	NaN	0.015873	62	0	0	0	NaN	NA	NA	NA	NA	NA	NA	NA	NA	NA	NA	NA	NA	NA	NA	NA	NA	NA	NA	NA	NA	NA	NA	NA	Inf	0.0084507	352	0	0
ANY_MAL	X5.131982808.rs4621555.RAD50.1.C	T	C	0.07971	288	88	5	0.12861	0.55176	0.091168	241	73	5	0.13009	0.84355	0.015873	47	15	0	0.12097	0.27855	0.7956	1.1027	0.5276	2.3045	0.7559	1.1271	0.53123	2.3913	0.61082	1.78E-07	0	Inf	0.71972	1.1486	0.54027	2.4417	0.82716	1.1433	0.53798	2.4298	1.84E-07	0	Inf	0.61082	0.011268	298	52	1
ANY_MAL	X5.131992409.rs1881457.IL13..1.T	T	G	0.096618	256	110	8	0.16845	0.33488	0.10541	220	88	6	0.15924	0.40827	0.047619	36	22	2	0.21667	0.53447	0.36007	1.3243	0.72826	2.408	0.40908	1.3293	0.67748	2.6081	0.55139	1.8218	0.2654	12.505	0.52428	1.25	0.63021	2.4795	0.64937	1.2871	0.6446	2.5699	1.9905	0.2862	13.844	0.36007	0.016901	239	97	13
ANY_MAL	X5.131994669.rs2069744.IL13.1.C	C	T	0.07971	203	148	30	0.27297	0.67739	0.088319	169	122	29	0.28125	0.30785	0.031746	34	26	1	0.22951	0.10907	0.057306	0.58639	0.33252	1.0341	0.20475	0.65021	0.33262	1.271	0.019459	0.12812	0.014823	1.1073	0.84621	0.93541	0.47603	1.8381	0.051823	0.78861	0.39594	1.5707	0.11533	0.013029	1.0209	0.019459	0.0084507	300	47	5
ANY_MAL	X5.131995964.rs20541.IL13..1.C	C	T	0.16425	180	129	37	0.29335	0.060978	0.17949	150	106	32	0.29514	0.050209	0.079365	30	23	5	0.28448	0.8435	0.47918	1.2138	0.71041	2.0739	0.61216	1.1923	0.60366	2.355	0.46145	1.6116	0.46209	5.6206	0.9017	1.045	0.5198	2.1009	0.73091	1.1126	0.54199	2.2841	1.6835	0.46551	6.088	0.46145	0.08169	275	51	0
ANY_MAL	X5.131996500.rs848.IL13..1.T	G	T	0.089372	100	209	68	0.45756	0.023339	0.094017	78	180	60	0.4717	0.015515	0.063492	22	29	8	0.38136	0.74871	0.14348	0.69009	0.41803	1.1392	0.11966	0.57217	0.28417	1.152	0.49107	0.72587	0.28781	1.8307	0.34658	0.72934	0.37794	1.4075	0.28925	0.58805	0.28254	1.2239	0.52171	0.18688	1.4565	0.11966	0.011268	191	136	24
ANY_MAL	X5.132001065.rs2243206.IL13.1.C	C	T	0.086957	233	131	14	0.21032	0.39955	0.096866	195	108	14	0.21451	0.84494	0.031746	38	23	0	0.18852	0.0696	0.80401	0.92702	0.50902	1.6883	0.76689	1.1059	0.56887	2.1498	0.031197	2.11E-08	0	Inf	0.37663	1.3563	0.69089	2.6625	0.076611	1.2762	0.64786	2.5141	8.37E-09	0	Inf	0.031197	0.022535	290	55	2
ANY_MAL	X5.132008644.rs2243248.IL4.1.T	T	G	0.086957	291	84	3	0.11905	0.24767	0.094017	247	68	3	0.11635	0.47659	0.047619	44	16	0	0.13333	0.23338	0.81875	0.9196	0.44827	1.8865	0.95602	0.97926	0.46473	2.0635	0.24496	1.61E-08	0	Inf	0.89726	1.0506	0.49733	2.2192	0.50694	1.0323	0.48783	2.1845	1.62E-08	0	Inf	0.24496	0.019718	227	111	10
ANY_MAL	X5.132009154.rs2243250.IL4.1.C	T	C	0.14251	265	83	7	0.13662	0.86638	0.1567	219	70	7	0.14189	0.61938	0.063492	46	13	0	0.11017	0.3416	0.32655	0.68281	0.31344	1.4875	0.3774	0.69853	0.31178	1.565	0.36533	7.02E-08	0	Inf	0.45878	0.73732	0.32649	1.6651	0.49318	0.72875	0.32314	1.6435	6.61E-08	0	Inf	0.32655	0.10423	125	129	64
ANY_MAL	X5.132009787.rs2243251.IL4..1.T	T	C	0.077295	170	171	41	0.33115	0.83698	0.08547	150	136	35	0.32087	0.61743	0.031746	20	35	6	0.38525	0.098805	0.056648	1.6136	0.98377	2.6467	0.014027	2.3045	1.1649	4.559	0.89634	1.0734	0.37119	3.104	0.019324	2.1664	1.1251	4.1714	0.041378	2.433	1.2015	4.9267	1.7614	0.5575	5.5652	0.014027	0.0056338	338	15	0
ANY_MAL	X5.132009821.rs4986964.IL4.1.T	T	NA	0.086957	378	0	0	0	NaN	0.094017	318	0	0	0	NaN	0.047619	60	0	0	0	NaN	NA	NA	NA	NA	NA	NA	NA	NA	NA	NA	NA	NA	NA	NA	NA	NA	NA	NA	NA	NA	NA	NA	NA	Inf	0.0056338	353	0	0
ANY_MAL	X5.132014109.rs2243270.IL4..1.C	C	T	0.082126	256	112	12	0.17895	0.95311	0.094017	212	95	11	0.18396	0.9291	0.015873	44	17	1	0.15323	0.6556	0.4609	0.79396	0.42727	1.4753	0.60739	0.83173	0.4106	1.6848	0.35164	0.37206	0.038953	3.5538	0.85511	0.9352	0.4551	1.9218	0.62099	0.89778	0.43473	1.8541	0.35973	0.03723	3.4758	0.35164	0.0084507	107	175	70
ANY_MAL	X5.132016593.rs2243283.IL4.1.C	C	G	0.082126	250	116	14	0.18947	0.90484	0.088319	206	102	12	0.19688	0.88667	0.047619	44	14	2	0.15	0.51044	0.097907	0.59616	0.31741	1.1197	0.056948	0.50674	0.24779	1.0363	0.99956	0.9995	0.16721	5.9745	0.049625	0.48382	0.2298	1.0186	0.14169	0.47913	0.22658	1.0131	0.80863	0.13269	4.9277	0.049625	0.014085	222	117	11
ANY_MAL	X5.158742950.rs3212227.IL12B.1.T	T	G	0.086957	155	181	42	0.35053	0.31525	0.091168	137	146	36	0.34169	0.75674	0.063492	18	35	6	0.39831	0.06795	0.078005	1.557	0.94908	2.5543	0.0099432	2.4738	1.218	5.0245	0.79929	0.87201	0.30135	2.5233	0.0065885	2.5533	1.2803	5.092	0.019711	2.7913	1.3299	5.8589	1.5078	0.47374	4.7988	0.0065885	0.014085	178	138	34
ANY_MAL	X5.158747564.rs919766.IL12B.1.A	A	C	0.07971	222	139	20	0.23491	0.77031	0.08547	186	117	18	0.23832	0.9433	0.047619	36	22	2	0.21667	0.53447	0.91685	0.97146	0.56382	1.6738	0.72787	1.125	0.57986	2.1825	0.28797	0.42986	0.082572	2.2378	0.39507	1.3454	0.68	2.6619	0.44831	1.2756	0.63929	2.5451	0.46761	0.088177	2.4798	0.28797	0.0084507	187	140	25
ANY_MAL	X5.158752978.rs3181216.IL12B.1.A	A	T	0.084541	213	145	21	0.2467	0.56785	0.088319	177	126	17	0.25	0.37109	0.063492	36	19	4	0.22881	0.50149	0.82045	0.93799	0.5391	1.632	0.61345	0.84082	0.42833	1.6505	0.62531	1.423	0.3498	5.7888	0.45018	0.76543	0.38089	1.5382	0.70562	0.7834	0.38525	1.593	1.2988	0.31132	5.4181	0.45018	0.014085	285	59	6
ANY_MAL	X5.158756227.rs730691.IL12B.1.T	T	C	0.096618	165	170	39	0.33155	0.62213	0.11111	137	139	36	0.33814	0.93425	0.015873	28	31	3	0.29839	0.12631	0.57944	0.86993	0.53054	1.4264	0.64689	1.1651	0.60546	2.2421	0.038531	0.27472	0.071481	1.0558	0.093879	1.763	0.90511	3.4342	0.059985	1.5013	0.75378	2.9902	0.33078	0.082663	1.3236	0.038531	0.0084507	109	169	74
ANY_MAL	X5.35874575.rs6897932.IL7R.1.C	C	T	0.077295	302	74	6	0.11257	0.55253	0.088319	249	65	6	0.12031	0.46996	0.015873	53	9	0	0.072581	0.53774	0.045932	0.45691	0.20287	1.029	0.063865	0.46336	0.19889	1.0795	0.17546	2.23E-08	0	Inf	0.11166	0.51261	0.21895	1.2001	0.1015	0.49883	0.21281	1.1693	1.94E-08	0	Inf	0.045932	0.0056338	310	43	0
ANY_MAL	X5.35876274.rs3194051.IL7R.1.A	A	G	0.07971	170	158	53	0.34646	0.10009	0.08547	144	135	42	0.34112	0.24848	0.047619	26	23	11	0.375	0.1581	0.77904	1.0678	0.67562	1.6875	0.80125	0.91894	0.4759	1.7744	0.37455	1.4924	0.62171	3.5823	0.36333	0.73516	0.37738	1.4321	0.55355	0.79512	0.38828	1.6282	1.3339	0.52018	3.4203	0.36333	0.011268	196	141	14
ANY_MAL	X5.41199959.rs1801033.C6..1.A	A	C	0.13527	100	181	77	0.46788	0.77128	0.15385	83	153	61	0.46296	0.53513	0.031746	17	28	16	0.4918	0.52331	0.69722	1.0975	0.68703	1.7531	0.88353	0.94685	0.45625	1.965	0.41055	1.3952	0.63402	3.0704	0.41393	0.75796	0.38922	1.476	0.64269	0.834	0.38187	1.8214	1.246	0.49404	3.1425	0.41055	0.050704	130	166	41
ANY_MAL	X6.137325847.rs1555498.IL20RA.1.C	C	T	0.091787	144	172	60	0.3883	0.47254	0.099715	122	144	50	0.38608	0.49146	0.047619	22	28	10	0.4	0.82964	0.90915	0.97291	0.6069	1.5597	0.80428	0.91829	0.46805	1.8016	0.91061	1.0526	0.431	2.5705	0.74894	0.8993	0.46922	1.7236	0.94985	0.89638	0.43913	1.8297	0.98919	0.37123	2.6358	0.74894	0.014085	105	164	81
ANY_MAL	X6.137540425.rs11575936.IFNGR1.1.C	C	NA	0.074879	383	0	0	0	NaN	0.082621	322	0	0	0	NaN	0.031746	61	0	0	0	NaN	NA	NA	NA	NA	NA	NA	NA	NA	NA	NA	NA	NA	NA	NA	NA	NA	NA	NA	NA	NA	NA	NA	NA	Inf	0.0084507	352	0	0
ANY_MAL	X6.31540141.rs2239704.LTA..1.G	G	T	0.094203	177	159	39	0.316	0.71043	0.099715	152	131	33	0.31171	0.54705	0.063492	25	28	6	0.33898	0.65056	0.74879	0.91745	0.54083	1.5563	0.56895	0.82154	0.41738	1.617	0.78953	1.1669	0.37789	3.6035	0.47438	0.78412	0.40181	1.5302	0.77362	0.78769	0.38919	1.5942	1.0245	0.31078	3.3775	0.47438	0.016901	108	156	85
ANY_MAL	X6.31540313.rs909253.LTA..1.T	C	T	0.091787	100	188	88	0.48404	0.98423	0.099715	87	155	74	0.47943	0.75811	0.047619	13	33	14	0.50833	0.43718	0.70973	0.91227	0.56224	1.4802	0.78203	0.8951	0.409	1.9589	0.74646	0.88004	0.40435	1.9154	0.96459	1.015	0.52523	1.9616	0.9324	0.92408	0.40664	2.0999	0.83235	0.31585	2.1935	0.70973	0.022535	184	138	25
ANY_MAL	X6.31542308.rs1799964.TNF.1.T	T	C	0.089372	283	86	8	0.13528	0.62792	0.096866	237	73	7	0.13722	0.62485	0.047619	46	13	1	0.125	0.94119	0.55548	0.80727	0.3927	1.6595	0.40585	0.7237	0.33464	1.5651	0.47064	2.5238	0.24535	25.961	0.29256	0.65692	0.29661	1.4549	0.45947	0.66502	0.29941	1.4771	2.3489	0.22758	24.243	0.29256	0.014085	224	116	10
ANY_MAL	X6.31542963.rs1800750.TNF.1.G	G	A	0.16184	331	16	0	0.023055	0.66023	0.17949	273	15	0	0.026042	0.65	0.063492	58	1	0	0.0084746	0.94766	0.59974	0.55604	0.055909	5.53	0.59974	0.55604	0.055909	5.53	NA	NA	NA	NA	0.59974	0.55604	0.055909	5.53	0.59974	0.55604	0.055909	5.53	NA	NA	NA	0.59974	0.090141	297	26	0
ANY_MAL	X6.31543031.rs1800629.TNF.1.G	A	G	0.12319	273	86	4	0.12948	0.3315	0.1396	228	70	4	0.12914	0.5959	0.031746	45	16	0	0.13115	0.23844	0.8923	1.0502	0.51733	2.1319	0.69614	1.1616	0.54897	2.4579	0.18454	1.53E-08	0	Inf	0.51876	1.2842	0.60274	2.736	0.34813	1.2581	0.58966	2.6841	1.61E-08	0	Inf	0.18454	0.04507	328	10	1
ANY_MAL	X6.31543101.rs361525.TNF.1.G	A	G	0.084541	339	39	1	0.05409	0.91299	0.091168	284	34	1	0.056426	0.98685	0.047619	55	5	0	0.041667	0.73628	0.74339	0.82712	0.26275	2.6037	0.74339	0.82712	0.26275	2.6037	0.99998	3.4494	0	Inf	0.74339	0.82712	0.26275	2.6037	0.94783	0.82712	0.26275	2.6037	3.378	0	Inf	0.74339	0.011268	322	29	0
ANY_MAL	X6.31544189.rs3093662.TNF.1.A	G	A	0.091787	331	44	1	0.06117	0.7148	0.094017	278	39	1	0.064465	0.76496	0.079365	53	5	0	0.043103	0.73156	0.40964	0.63041	0.20486	1.9399	0.40964	0.63041	0.20486	1.9399	0.99997	3.5787	0	Inf	0.40964	0.63041	0.20486	1.9399	0.71182	0.63041	0.20486	1.9399	3.4397	0	Inf	0.40964	0.025352	292	52	2
ANY_MAL	X6.31839309.rs2242665.CTL4..1.G	G	A	0.13043	169	154	37	0.31667	0.82649	0.1453	143	126	31	0.31333	0.67812	0.047619	26	28	6	0.33333	0.69854	0.99318	0.99772	0.59135	1.6833	0.72852	0.88845	0.45536	1.7335	0.55754	1.4114	0.45133	4.4137	0.49615	0.79326	0.40611	1.5495	0.7306	0.82708	0.41074	1.6654	1.2826	0.38822	4.2377	0.49615	0.042254	179	143	18
ANY_MAL	X7.117230283.rs17140229.CFTR.1.T	C	T	0.1401	102	183	71	0.45646	0.49764	0.14815	83	157	59	0.45987	0.32451	0.095238	19	26	12	0.4386	0.57766	0.2819	0.75493	0.45103	1.2636	0.059867	0.4746	0.21815	1.0325	0.79743	1.117	0.48091	2.5944	0.061647	0.5165	0.25634	1.0407	0.11626	0.42246	0.18506	0.96441	0.63313	0.23278	1.722	0.059867	0.059155	195	116	23
ANY_MAL	X7.30492237.rs2075820.NOD1..1.G	A	G	0.1256	174	159	29	0.29972	0.37807	0.1453	146	133	21	0.29167	0.20645	0.015873	28	26	8	0.33871	0.61497	0.41524	1.2315	0.74669	2.0311	0.71229	1.1301	0.5899	2.1649	0.23774	1.9451	0.65085	5.8131	0.74921	0.89856	0.46602	1.7325	0.49807	1.0036	0.50511	1.994	1.9484	0.62174	6.106	0.23774	0.050704	103	162	72
ANY_MAL	X7.80300449.rs3211938.CD36.1.T	T	G	0.089372	185	146	46	0.31565	0.044249	0.094017	157	125	36	0.30975	0.1499	0.063492	28	21	10	0.34746	0.098526	0.24103	1.3192	0.83048	2.0955	0.41579	1.3106	0.68228	2.5175	0.21647	1.8269	0.7101	4.7003	0.98715	0.99445	0.50516	1.9577	0.43699	1.1392	0.55822	2.3247	1.9297	0.71474	5.2098	0.21647	0.011268	321	28	2
ANY_MAL	X7.80302110.hCD36_G1439C.CD36.1.G	G	C	0.099034	370	3	0	0.0040214	0.93784	0.10826	310	3	0	0.0047923	0.93211	0.047619	60	0	0	0	NaN	0.46881	4.18E-08	0	Inf	0.46881	4.18E-08	0	Inf	NA	NA	NA	NA	0.46881	4.18E-08	0	Inf	0.46881	4.18E-08	0	Inf	NA	NA	NA	0.46881	0.028169	344	1	0
ANY_MAL	X9.120475302.rs4986790.TLR4.1.A	G	A	0.096618	310	61	3	0.089572	0.99966	0.10541	264	47	3	0.084395	0.5771	0.047619	46	14	0	0.11667	0.30628	0.80858	0.91727	0.45526	1.8481	0.77369	1.1226	0.51167	2.4628	0.049934	3.46E-09	0	Inf	0.38261	1.4313	0.64382	3.1821	0.11065	1.3617	0.60932	3.0431	3.70E-09	0	Inf	0.049934	0.0084507	323	28	1
ANY_MAL	X9.120475602.rs4986791.TLR4.1.C	C	T	0.084541	372	7	0	0.0092348	0.85601	0.091168	313	6	0	0.0094044	0.86535	0.047619	59	1	0	0.0083333	0.9481	0.51708	0.46791	0.042683	5.1294	0.51708	0.46791	0.042683	5.1294	NA	NA	NA	NA	0.51708	0.46791	0.042683	5.1294	0.51708	0.46791	0.042683	5.1294	NA	NA	NA	0.51708	0.011268	349	2	0
ANY_MAL	X9.136131322.rs8176746.ABO..1.C	C	A	0.13285	208	135	16	0.23259	0.31171	0.14245	181	109	11	0.21761	0.27072	0.079365	27	26	5	0.31034	0.71912	0.16968	1.4588	0.85035	2.5028	0.13656	1.6702	0.84892	3.2859	0.65317	1.3519	0.36471	5.0108	0.19904	1.5692	0.78903	3.1208	0.33015	1.6678	0.82244	3.3823	1.6834	0.43768	6.4746	0.13656	0.059155	259	66	9
ANY_MAL	X9.136132909.rs8176719.ABO..1.I	D	I	0.084541	160	174	45	0.34828	0.82561	0.091168	138	146	35	0.33856	0.69572	0.047619	22	28	10	0.4	0.82964	0.1781	1.3944	0.85861	2.2646	0.33888	1.3804	0.71068	2.6811	0.1884	1.9256	0.73209	5.0649	0.93553	1.0272	0.53637	1.9671	0.35746	1.2267	0.6085	2.4732	2.1463	0.75952	6.0649	0.1781	0.0084507	196	129	27
ANY_MAL	X11.5248173.rs33950507.HBB..1.G	G	NA	0.12319	363	0	0	0	NaN	0.14245	301	0	0	0	NaN	0.015873	62	0	0	0	NaN	NA	NA	NA	NA	NA	NA	NA	NA	NA	NA	NA	NA	NA	NA	NA	NA	NA	NA	NA	NA	NA	NA	NA	Inf	0.042254	340	0	0
ANY_MAL	X11.5248232.rs334.HBB..1.A	A	T	0.084541	366	13	0	0.01715	0.73408	0.091168	309	10	0	0.015674	0.7761	0.047619	57	3	0	0.025	0.84256	0.25211	2.9367	0.47345	18.215	0.25211	2.9367	0.47345	18.215	NA	NA	NA	NA	0.25211	2.9367	0.47345	18.215	0.25211	2.9367	0.47345	18.215	NA	NA	NA	0.25211	0.011268	344	7	0
ANY_MAL	X11.5718517.rs7935564.TRIM5.1.G	G	A	0.11836	131	178	56	0.39726	0.72607	0.1339	104	149	51	0.41283	0.84801	0.031746	27	29	5	0.31967	0.46768	0.20716	0.72194	0.43302	1.2036	0.2518	0.67471	0.34458	1.3211	0.40118	0.63539	0.2141	1.8857	0.55943	0.82157	0.42421	1.5911	0.45085	0.7139	0.35409	1.4394	0.52775	0.16682	1.6696	0.20716	0.070423	101	188	41
ANY_MAL	X11.59863104.rs569108.MS4A2.1.A	A	G	0.077295	241	121	20	0.21073	0.35034	0.08547	200	105	16	0.2134	0.64576	0.031746	41	16	4	0.19672	0.18409	0.12126	0.663	0.3898	1.1277	0.11501	0.58151	0.29343	1.1524	0.4202	0.60303	0.17128	2.1232	0.23392	0.64996	0.31676	1.3336	0.28033	0.60166	0.28864	1.2541	0.50868	0.14093	1.8361	0.11501	0.0084507	265	83	4
ANY_MAL	X11.63487386.rs542998.RTN3.1.T	T	C	0.13768	194	145	18	0.2535	0.16693	0.1567	163	117	16	0.25169	0.39592	0.031746	31	28	2	0.2623	0.14606	0.65557	1.1335	0.65439	1.9635	0.40714	1.3204	0.68449	2.5472	0.48107	0.56007	0.10472	2.9953	0.25281	1.4749	0.75842	2.8681	0.45756	1.4282	0.72668	2.8069	0.65228	0.11897	3.5764	0.25281	0.047887	140	156	42
ANY_MAL	X12.57490378.rs3024978.STAT6.1.G	G	NA	0.077295	382	0	0	0	NaN	0.08547	321	0	0	0	NaN	0.031746	61	0	0	0	NaN	NA	NA	NA	NA	NA	NA	NA	NA	NA	NA	NA	NA	NA	NA	NA	NA	NA	NA	NA	NA	NA	NA	NA	Inf	0.0084507	352	0	0
ANY_MAL	X12.57492308.rs12314983.STAT6.1.G	G	A	0.07971	357	24	0	0.031496	0.52558	0.088319	300	20	0	0.03125	0.56391	0.031746	57	4	0	0.032787	0.7912	0.55319	0.69151	0.19931	2.3992	0.55319	0.69151	0.19931	2.3992	NA	NA	NA	NA	0.55319	0.69151	0.19931	2.3992	0.55319	0.69151	0.19931	2.3992	NA	NA	NA	0.55319	0.011268	340	11	0
ANY_MAL	X12.57493602.rs35182390.STAT6.1.G	G	NA	0.077295	382	0	0	0	NaN	0.08547	321	0	0	0	NaN	0.031746	61	0	0	0	NaN	NA	NA	NA	NA	NA	NA	NA	NA	NA	NA	NA	NA	NA	NA	NA	NA	NA	NA	NA	NA	NA	NA	NA	Inf	0.0056338	353	0	0
ANY_MAL	X12.57500112.rs3024952.STAT6.1.A	A	NA	0.077295	382	0	0	0	NaN	0.08547	321	0	0	0	NaN	0.031746	61	0	0	0	NaN	NA	NA	NA	NA	NA	NA	NA	NA	NA	NA	NA	NA	NA	NA	NA	NA	NA	NA	NA	NA	NA	NA	NA	Inf	0.0084507	352	0	0
ANY_MAL	X12.57500509.rs2626577.STAT6.1.C	C	NA	0.07971	381	0	0	0	NaN	0.088319	320	0	0	0	NaN	0.031746	61	0	0	0	NaN	NA	NA	NA	NA	NA	NA	NA	NA	NA	NA	NA	NA	NA	NA	NA	NA	NA	NA	NA	NA	NA	NA	NA	Inf	0.0056338	353	0	0
ANY_MAL	X12.68548223.rs2069727.IFNG..1.A	A	G	0.07971	302	73	6	0.11155	0.5151	0.088319	256	59	5	0.10781	0.45678	0.031746	46	14	1	0.13115	0.95593	0.72912	1.1347	0.55704	2.3112	0.79447	1.1098	0.50792	2.4248	0.67199	1.8051	0.126	25.858	0.88412	1.0615	0.4761	2.3669	0.90114	1.0723	0.4801	2.3951	1.8296	0.12735	26.286	0.67199	0.0084507	189	146	17
ANY_MAL	X12.68548756.rs2234687.IFNG..1.C	C	T	0.077295	375	7	0	0.0091623	0.85658	0.08547	315	6	0	0.0093458	0.86578	0.031746	60	1	0	0.0081967	0.94853	0.80262	0.73428	0.062638	8.6077	0.80262	0.73428	0.062638	8.6077	NA	NA	NA	NA	0.80262	0.73428	0.062638	8.6077	0.80262	0.73428	0.062638	8.6077	NA	NA	NA	0.80262	0.014085	349	1	0
ANY_MAL	X12.68550162.rs2069718.IFNG..1.T	T	C	0.10628	188	159	23	0.27703	0.16138	0.11111	163	131	18	0.26763	0.20927	0.079365	25	28	5	0.32759	0.46556	0.40171	1.2681	0.72822	2.2084	0.46705	1.2924	0.64624	2.5846	0.56023	1.4582	0.41579	5.1139	0.68385	1.1511	0.58477	2.2659	0.7017	1.2472	0.61099	2.5459	1.6515	0.44198	6.1709	0.40171	0.025352	104	193	49
ANY_MAL	X12.68551196.rs1861493.IFNG..1.T	T	C	0.074879	337	43	3	0.063969	0.22144	0.08547	279	39	3	0.070093	0.22306	0.015873	58	4	0	0.032258	0.79296	0.083693	0.40048	0.12873	1.2459	0.10698	0.3978	0.12076	1.3104	0.2261	1.23E-08	0	Inf	0.17439	0.44889	0.1332	1.5129	0.18956	0.44762	0.1329	1.5076	1.21E-08	0	Inf	0.083693	0.011268	300	49	2
ANY_MAL	X12.68555011.rs2069705.IFNG..1.C	C	T	0.077295	119	199	64	0.42801	0.21141	0.088319	103	164	53	0.42188	0.3649	0.015873	16	35	11	0.45968	0.28273	0.35412	1.2469	0.78154	1.9892	0.19683	1.6008	0.77571	3.3034	0.89416	1.0588	0.45687	2.4539	0.27155	1.4476	0.74729	2.804	0.4145	1.6634	0.77501	3.5704	1.4469	0.54807	3.8196	0.19683	0.0084507	137	161	54
ANY_MAL	X12.68642647.rs2227507.IL22.1.T	T	C	0.13285	352	6	1	0.011142	4.72E-06	0.14815	293	5	1	0.011706	1.63E-06	0.047619	59	1	0	0.0083333	0.9481	0.35266	0.36375	0.035195	3.7594	0.37002	0.35762	0.032902	3.8871	0.61605	2.36E-08	0	Inf	0.42065	0.38445	0.033694	4.3867	0.63722	0.38418	0.033686	4.3816	2.35E-08	0	Inf	0.35266	0.050704	332	5	0
ANY_MAL	X12.68644618.rs1012356.IL22.1.A	T	A	0.089372	108	194	75	0.45623	0.47102	0.094017	87	168	63	0.46226	0.26385	0.063492	21	26	12	0.42373	0.45323	0.3006	0.7803	0.48683	1.2507	0.13567	0.58453	0.2898	1.179	0.92795	0.96332	0.42811	2.1677	0.19619	0.65107	0.33915	1.2499	0.3003	0.55355	0.26227	1.1683	0.66785	0.26398	1.6896	0.13567	0.016901	121	165	63
ANY_MAL	X12.68646521.rs2227491.IL22.1.T	C	T	0.094203	202	139	34	0.276	0.16023	0.10256	169	119	27	0.2746	0.35842	0.047619	33	20	7	0.28333	0.1651	0.71108	1.0964	0.67415	1.7831	0.8427	1.0687	0.55451	2.0596	0.62279	1.307	0.45369	3.7651	0.9161	0.964	0.48721	1.9074	0.88587	1.0072	0.49677	2.0422	1.3108	0.43819	3.9209	0.62279	0.028169	97	163	85
ANY_MAL	X12.68647713.rs2227485.IL22.1.G	A	G	0.089372	120	183	74	0.43899	0.77821	0.094017	108	150	60	0.42453	0.53713	0.063492	12	33	14	0.51695	0.35694	0.084517	1.5062	0.94228	2.4076	0.026947	2.3159	1.0712	5.0071	0.58974	1.2499	0.55807	2.7993	0.11211	1.7164	0.87552	3.365	0.084549	2.3828	1.0564	5.3743	2.168	0.81516	5.7658	0.026947	0.019718	153	153	42
ANY_MAL	X12.68648622.rs2227478.IL22.1.G	A	G	0.089372	197	147	33	0.28249	0.45897	0.094017	173	120	25	0.2673	0.51389	0.063492	24	27	8	0.36441	0.92599	0.098528	1.5042	0.92515	2.4456	0.071235	1.8352	0.94239	3.5737	0.48938	1.4447	0.51343	4.0651	0.16052	1.6153	0.82493	3.1627	0.19594	1.8186	0.89615	3.6904	1.8971	0.6355	5.663	0.071235	0.016901	119	152	78
ANY_MAL	X14.65263300.rs229587.SPTB.1.T	T	C	0.099034	146	157	70	0.39812	0.018738	0.10826	120	133	60	0.40415	0.037248	0.047619	26	24	10	0.36667	0.28246	0.59515	0.88278	0.55669	1.3999	0.34841	0.72979	0.37799	1.409	0.81497	1.1115	0.46005	2.6853	0.2667	0.68699	0.35268	1.3382	0.5297	0.66964	0.32763	1.3687	0.91116	0.35343	2.349	0.2667	0.025352	130	170	46
ANY_MAL	X16.27374180.rs1805015.IL4R.1.T	T	C	0.091787	138	167	71	0.4109	0.10935	0.099715	119	138	59	0.40506	0.09502	0.047619	19	29	12	0.44167	0.87692	0.63602	1.111	0.71872	1.7173	0.40129	1.3354	0.67708	2.6337	0.89541	0.94746	0.42312	2.1216	0.35585	1.3598	0.70866	2.6093	0.62304	1.4311	0.68876	2.9734	1.1521	0.46639	2.8462	0.35585	0.016901	180	135	34
ANY_MAL	X16.4033436.rs2230739.ADCY9..1.A	A	G	0.089372	257	106	14	0.17772	0.46077	0.094017	223	86	9	0.16352	0.83859	0.063492	34	20	5	0.25424	0.41526	0.064049	1.6819	0.96868	2.9201	0.085271	1.8212	0.92024	3.6043	0.22149	2.4443	0.58599	10.195	0.22886	1.5536	0.75996	3.1762	0.18001	1.676	0.81164	3.4609	2.8486	0.6664	12.177	0.064049	0.014085	197	144	9
ANY_MAL	X16.4079823.rs10775349.ADCY9..1.C	C	G	0.12802	280	72	9	0.12465	0.10196	0.1453	235	57	8	0.12167	0.054493	0.031746	45	15	1	0.13934	0.84391	0.59841	1.1986	0.61437	2.3383	0.37794	1.4354	0.64595	3.1895	0.50937	0.47575	0.045935	4.9272	0.23737	1.6528	0.72247	3.7809	0.43215	1.6107	0.70056	3.7034	0.54679	0.052796	5.663	0.23737	0.059155	116	158	60
ANY_MAL	X16.72088421.rs5470.HP.1.C	C	G	0.07971	250	123	8	0.18241	0.10808	0.08547	205	109	7	0.19159	0.084793	0.047619	45	14	1	0.13333	0.94063	0.29812	0.70707	0.36431	1.3723	0.28676	0.67696	0.32762	1.3988	0.7866	0.72259	0.065252	8.0018	0.31757	0.68875	0.32874	1.443	0.56639	0.67953	0.32333	1.4282	0.641	0.057236	7.1788	0.28676	0.0084507	245	102	5
ANY_MAL	X17.15861332.rs2535611.ADORA2B.1.T	T	C	0.086957	352	26	0	0.034392	0.48865	0.094017	301	17	0	0.02673	0.62431	0.047619	51	9	0	0.075	0.52997	0.010362	4.9197	1.4046	17.231	0.010362	4.9197	1.4046	17.231	NA	NA	NA	NA	0.010362	4.9197	1.4046	17.231	0.010362	4.9197	1.4046	17.231	NA	NA	NA	0.010362	0.011268	306	44	1
ANY_MAL	X17.26096597.rs2297518.NOS2.1.G	A	G	0.086957	310	67	1	0.09127	0.18267	0.094017	264	54	0	0.084906	0.098012	0.047619	46	13	1	0.125	0.94119	0.23278	1.5985	0.74721	3.4198	0.38442	1.4264	0.64464	3.1564	0.038829	2425100000	0	Inf	0.60784	1.2365	0.55203	2.7697	0.10017	1.272	0.56481	2.8649	2530600000	0	Inf	0.038829	0.011268	210	128	13
ANY_MAL	X17.26128509.rs1800482.NOS2..1.G	C	G	0.13285	297	60	2	0.089136	0.57953	0.1453	248	50	2	0.09	0.76179	0.063492	49	10	0	0.084746	0.47695	0.82952	0.91345	0.39972	2.0875	0.99518	0.99731	0.41682	2.3862	0.23285	8.08E-09	0	Inf	0.82595	1.1042	0.45763	2.6642	0.48159	1.0919	0.45195	2.6382	8.15E-09	0	Inf	0.23285	0.050704	282	54	1
ANY_MAL	X17.26128581.rs2779249.NOS2A..1.G	G	T	0.077295	97	196	89	0.48953	0.60275	0.088319	84	165	71	0.47969	0.55552	0.015873	13	31	18	0.54032	0.95889	0.34789	1.2575	0.7784	2.0316	0.98012	1.0099	0.46559	2.1905	0.14502	1.743	0.82958	3.662	0.21798	0.66436	0.34548	1.2776	0.31337	0.82963	0.3644	1.8888	1.5309	0.60176	3.8947	0.14502	0.016901	152	160	37
ANY_MAL	X17.26128728.rs9282799.NOS2..1.C	T	C	0.084541	327	48	4	0.073879	0.14706	0.091168	276	39	4	0.073668	0.062676	0.047619	51	9	0	0.075	0.52997	0.87525	0.93113	0.38086	2.2765	0.91621	0.95205	0.38052	2.382	0.61082	1.40E-07	0	Inf	0.96077	0.97713	0.38835	2.4585	0.87718	0.97419	0.38739	2.4499	1.40E-07	0	Inf	0.61082	0.0084507	337	15	0
ANY_MAL	X17.26129212.rs8078340.NOS2..1.C	T	C	0.1256	163	169	30	0.3163	0.13084	0.1396	132	145	25	0.32285	0.08819	0.047619	31	24	5	0.28333	0.90721	0.41321	0.8063	0.47986	1.3548	0.34514	0.72849	0.377	1.4077	0.85429	0.89693	0.27934	2.88	0.39889	0.75195	0.38676	1.462	0.63743	0.72114	0.36159	1.4382	0.76627	0.22798	2.5755	0.34514	0.056338	128	171	36
ANY_MAL	X19.10394792.rs1799969.ICAM1.1.G	G	NA	0.091787	376	0	0	0	NaN	0.099715	316	0	0	0	NaN	0.047619	60	0	0	0	NaN	NA	NA	NA	NA	NA	NA	NA	NA	NA	NA	NA	NA	NA	NA	NA	NA	NA	NA	NA	NA	NA	NA	NA	Inf	0.014085	346	4	0
ANY_MAL	X19.10395683.rs5498.ICAM1.1.A	A	G	0.084541	282	87	10	0.14116	0.29966	0.091168	238	72	9	0.14107	0.2204	0.047619	44	15	1	0.14167	0.82839	0.93845	0.97426	0.50219	1.8901	0.87862	0.9454	0.45944	1.9454	0.80574	1.3722	0.11601	16.231	0.82154	0.91891	0.43997	1.9192	0.9495	0.92482	0.44172	1.9363	1.3443	0.11284	16.016	0.80574	0.019718	207	130	11
ANY_MAL	X19.6919624.rs373533.EMR1..1.G	G	T	0.17874	112	177	51	0.41029	0.16218	0.20228	92	149	39	0.40536	0.0823	0.047619	20	28	12	0.43333	0.69983	0.62178	1.1296	0.69602	1.8334	0.90155	0.95676	0.47515	1.9265	0.28915	1.6077	0.67311	3.8399	0.36438	0.73594	0.37879	1.4298	0.50681	0.83153	0.39511	1.75	1.4406	0.54368	3.8174	0.28915	0.10986	148	147	21
ANY_MAL	X19.6919753.rs461645.EMR1..1.T	C	T	0.13768	116	185	56	0.41597	0.20866	0.14815	96	156	47	0.41806	0.21138	0.079365	20	29	9	0.40517	0.77629	0.70188	0.90761	0.55213	1.492	0.60603	0.82999	0.40932	1.683	0.96673	0.98061	0.39048	2.4626	0.64907	0.85633	0.43887	1.6709	0.86922	0.81859	0.38949	1.7204	0.86851	0.31203	2.4174	0.60603	0.047887	160	151	27
ANY_MAL	X19.7754284.rs35825847.FCER2.1.C	C	T	0.082126	378	2	0	0.0026316	0.95898	0.091168	317	2	0	0.0031348	0.95521	0.031746	61	0	0	0	NaN	0.61082	6.21E-08	0	Inf	0.61082	6.21E-08	0	Inf	NA	NA	NA	NA	0.61082	6.21E-08	0	Inf	0.61082	6.21E-08	0	Inf	NA	NA	NA	0.61082	0.016901	341	8	0
ANY_MAL	X20.57485812.rs8386.GNAS.1.C	C	T	0.091787	263	99	14	0.16888	0.22873	0.099715	220	84	12	0.17089	0.27105	0.047619	43	15	2	0.15833	0.63099	0.47064	0.79767	0.42894	1.4834	0.41842	0.74448	0.362	1.5311	0.93589	0.92766	0.14813	5.8093	0.42187	0.73883	0.35043	1.5577	0.71305	0.73297	0.34579	1.5537	0.84686	0.13304	5.3908	0.41842	0.014085	271	70	9
ANY_MAL	X22.24179132.rs1128127.DERL3.1.G	A	G	0.14734	95	180	78	0.47592	0.67659	0.1567	79	154	63	0.47297	0.45329	0.095238	16	26	15	0.49123	0.50916	0.58384	1.1482	0.69986	1.8839	0.66439	0.84323	0.39119	1.8177	0.17099	1.7652	0.78521	3.9683	0.12581	0.5832	0.29062	1.1704	0.25281	0.67289	0.29401	1.54	1.3676	0.52193	3.5835	0.12581	0.078873	99	171	57
ANY_MAL	X.135729609.rs3092945.CD40LG.1.T	T	C	0.1401	155	103	98	0.41994	1.82E-14	0.15385	125	92	80	0.42424	2.86E-10	0.063492	30	11	18	0.39831	2.69E-06	0.89455	1.0267	0.69582	1.5148	0.90142	0.95835	0.48896	1.8783	0.70182	1.1528	0.55747	2.384	0.5655	0.78723	0.34625	1.7898	0.83227	0.81107	0.33746	1.9493	1.0789	0.49733	2.3407	0.5655	0.070423	159	96	75
ANY_MAL	X.135730555.rs1126535.CD40LG.1.T	T	C	0.13285	321	27	11	0.068245	9.77E-15	0.151	263	26	9	0.073826	4.13E-10	0.031746	58	1	2	0.040984	6.35E-10	0.23606	0.58474	0.22774	1.5014	0.058796	0.30978	0.081951	1.171	0.59378	1.7034	0.251	11.561	0.0086976	0.11194	0.013644	0.91842	0.029182	0.11316	0.013779	0.92928	1.5357	0.22423	10.517	0.0086976	0.053521	205	76	55
ANY_MAL	X.153763492.rs1050829.G6PD.1.T	T	C	0.096618	190	99	85	0.35963	2.22E-16	0.10256	159	91	65	0.35079	8.51E-11	0.063492	31	8	20	0.40678	3.33E-08	0.089183	1.4035	0.94867	2.0763	0.47531	1.2694	0.65903	2.445	0.013941	2.5619	1.2096	5.4264	0.07737	0.4666	0.19328	1.1264	0.026358	0.60041	0.23867	1.5104	2.2459	1.0284	4.9048	0.013941	0.019718	171	90	87
ANY_MAL	X.153764217.rs1050828.G6PD.1.C	C	T	0.086957	341	25	12	0.064815	0	0.094017	290	20	8	0.056604	2.28E-13	0.047619	51	5	4	0.10833	1.06E-05	0.093364	1.7893	0.91333	3.5053	0.082281	2.4894	0.90235	6.8677	0.22964	2.5555	0.56675	11.523	0.23115	2.2317	0.61639	8.0803	0.2186	2.3447	0.64377	8.54	2.7099	0.59542	12.333	0.082281	0.0084507	348	2	2
SPLEEN_ENL	X1.159174683.rs2814778.DARC..1.A	G	NA	0.089109	460	0	0	0	NaN	0.086768	421	0	0	0	NaN	0.11364	39	0	0	0	NaN	NA	NA	NA	NA	NA	NA	NA	NA	NA	NA	NA	NA	NA	NA	NA	NA	NA	NA	NA	NA	NA	NA	NA	Inf	0.016129	427	0	0
SPLEEN_ENL	X1.159272060.rs2251746.FCER1A.1.T	T	C	0.075248	425	41	1	0.046039	0.99145	0.073753	389	37	1	0.045667	0.90324	0.090909	36	4	0	0.05	0.73923	0.81147	1.1423	0.38921	3.3525	0.77278	1.1802	0.39044	3.5676	0.69572	5.92E-06	0	Inf	0.73856	1.212	0.40042	3.6686	0.87758	1.2086	0.39929	3.6583	6.05E-06	0	Inf	0.69572	0.0092166	321	107	2
SPLEEN_ENL	X1.161479745.rs1801274.FCGR2a..1.T	C	T	0.077228	204	206	56	0.3412	0.71853	0.075922	182	191	53	0.34859	0.7923	0.090909	22	15	3	0.2625	0.8422	0.12921	0.6718	0.39663	1.1378	0.13736	0.60645	0.31288	1.1755	0.39989	0.60818	0.17825	2.0751	0.32316	0.71257	0.36142	1.4049	0.30746	0.63545	0.31628	1.2767	0.49429	0.14008	1.7441	0.12921	0.0069124	123	207	101
SPLEEN_ENL	X1.161518333.rs10127939.CD16.1.A	A	C	0.073267	338	130	0	0.13889	0.00048439	0.071584	310	118	0	0.13785	0.00094011	0.090909	28	12	0	0.15	0.26438	0.65649	1.1796	0.57319	2.4276	0.65649	1.1796	0.57319	2.4276	NA	NA	NA	NA	0.65649	1.1796	0.57319	2.4276	0.65649	1.1796	0.57319	2.4276	NA	NA	NA	0.65649	0.011521	337	92	0
SPLEEN_ENL	X1.206940831.rs3024500.IL10.1.A	A	G	0.093069	159	225	74	0.40721	0.70672	0.091106	148	204	67	0.40334	0.8131	0.11364	11	21	7	0.44872	0.58103	0.43436	1.2074	0.75357	1.9347	0.29251	1.4746	0.70461	3.086	0.88418	1.0672	0.4468	2.5492	0.37908	1.3496	0.69091	2.6362	0.56273	1.511	0.69734	3.2742	1.3746	0.50264	3.759	0.29251	0.011521	244	150	35
SPLEEN_ENL	X1.206944861.rs1518110.IL10.1.C	A	C	0.077228	121	239	106	0.48391	0.56269	0.075922	111	219	96	0.48239	0.54336	0.090909	10	20	10	0.5	1	0.64422	1.1159	0.70071	1.7771	0.67045	1.1787	0.54835	2.5338	0.74257	1.1373	0.53132	2.4342	0.92474	1.0323	0.53368	1.9968	0.89573	1.1478	0.5102	2.5822	1.2455	0.48865	3.1748	0.64422	0.011521	122	200	107
SPLEEN_ENL	X1.206946407.rs1800872.IL10.1.G	T	G	0.079208	123	238	104	0.47957	0.58436	0.078091	113	218	94	0.47765	0.56466	0.090909	10	20	10	0.5	1	0.59129	1.1356	0.71405	1.8059	0.60489	1.2209	0.56783	2.625	0.71885	1.1517	0.53763	2.4671	0.87981	1.0523	0.5435	2.0374	0.85784	1.1888	0.52816	2.6757	1.2899	0.50591	3.289	0.59129	0.011521	122	200	107
SPLEEN_ENL	X1.206946634.rs1800871.IL10.1.G	A	G	0.081188	123	236	105	0.4806	0.68591	0.08026	113	216	95	0.47877	0.66982	0.090909	10	20	10	0.5	1	0.60267	1.1309	0.71176	1.7969	0.60614	1.22	0.56751	2.6226	0.73737	1.1404	0.53272	2.4412	0.86502	1.059	0.54707	2.0498	0.86277	1.192	0.52964	2.6828	1.2795	0.50212	3.2603	0.60267	0.013825	122	200	106
SPLEEN_ENL	X1.206946897.rs1800896.IL10.1.T	T	C	0.089109	173	224	63	0.38043	0.47932	0.086768	158	204	59	0.38242	0.59586	0.11364	15	20	4	0.35897	0.4754	0.72722	0.91696	0.56245	1.4949	0.92317	1.0345	0.51915	2.0613	0.39907	0.64236	0.21819	1.8912	0.50271	1.2579	0.64285	2.4613	0.65193	1.1491	0.5602	2.3572	0.69401	0.21872	2.2021	0.39907	0.011521	258	144	27
SPLEEN_ENL	X1.206949365.rs1800890.IL10.1.A	A	T	0.085149	290	161	11	0.19805	0.036967	0.08243	264	149	10	0.19976	0.036385	0.11364	26	12	1	0.17949	0.7804	0.72007	0.89063	0.47026	1.6868	0.69125	0.8667	0.42609	1.7629	0.9923	0.98971	0.12073	8.1133	0.68846	0.86315	0.41832	1.781	0.92126	0.86104	0.41535	1.785	0.9405	0.11322	7.8125	0.68846	0.0092166	320	102	8
SPLEEN_ENL	X1.207782856.rs17047660.CR1.1.A	A	G	0.12079	188	205	51	0.34572	0.66436	0.11931	174	184	48	0.34483	0.95168	0.13636	14	21	3	0.35526	0.20337	0.72397	1.0962	0.65949	1.8221	0.37182	1.3744	0.67928	2.7807	0.50035	0.66761	0.19486	2.2872	0.19903	1.5615	0.78888	3.0909	0.42349	1.5098	0.73165	3.1154	0.84165	0.22795	3.1077	0.19903	0.043779	171	195	49
SPLEEN_ENL	X1.207782889.rs17047661.CR1.1.A	G	A	0.10297	261	157	35	0.25055	0.10059	0.099783	243	140	32	0.24578	0.066485	0.13636	18	17	3	0.30263	0.71201	0.45542	1.2167	0.73125	2.0245	0.32114	1.4106	0.71487	2.7835	0.97403	0.97946	0.28005	3.4256	0.29946	1.4434	0.72519	2.8728	0.57057	1.471	0.72212	2.9964	1.1537	0.31638	4.2073	0.29946	0.016129	169	196	62
SPLEEN_ENL	X1.89582690.rs1803632.GBP7.1.G	C	G	0.11881	116	213	116	0.5	0.36776	0.11931	106	199	101	0.49384	0.69355	0.11364	10	14	15	0.5641	0.091703	0.28184	1.2885	0.81037	2.0488	0.96513	1.0172	0.47296	2.1877	0.095446	1.8324	0.91301	3.6775	0.13139	0.58978	0.29391	1.1835	0.19927	0.74418	0.31479	1.7593	1.5284	0.64685	3.6115	0.095446	0.052995	142	213	56
SPLEEN_ENL	X2.113537223.rs17561.IL1A..1.G	G	T	0.089109	294	135	31	0.21413	0.0060461	0.086768	268	123	30	0.21734	0.0037598	0.11364	26	12	1	0.17949	0.7804	0.47865	0.81821	0.46398	1.4429	0.79324	0.91049	0.45035	1.8408	0.17813	0.30992	0.040709	2.3595	0.68402	1.1637	0.56387	2.4015	0.39547	1.0797	0.52074	2.2388	0.31712	0.041145	2.4442	0.17813	0.0092166	199	196	35
SPLEEN_ENL	X2.113542960.rs1800587.IL1A..1.C	C	T	0.089109	159	189	112	0.44891	0.00027547	0.084599	148	172	102	0.4455	0.00032363	0.13636	11	17	10	0.48684	0.51889	0.46726	1.1798	0.75565	1.8421	0.42713	1.345	0.63978	2.8276	0.67912	1.1783	0.54584	2.5434	0.6944	1.1466	0.58041	2.2649	0.72547	1.3229	0.59156	2.9583	1.384	0.55743	3.4364	0.42713	0.0092166	115	228	87
SPLEEN_ENL	X2.113590390.rs1143634.IL1B..1.C	C	T	0.12277	327	106	10	0.14221	0.68526	0.11931	301	95	10	0.14163	0.4485	0.15909	26	11	0	0.14865	0.2882	0.89321	1.0466	0.53997	2.0285	0.59226	1.2294	0.58227	2.5959	0.1466	5.76E-07	0	Inf	0.34738	1.4441	0.68135	3.0608	0.2443	1.39	0.65552	2.9475	6.28E-07	0	Inf	0.1466	0.048387	231	166	16
SPLEEN_ENL	X3.52231737.rs352140.TLR9..1.A	G	A	0.12871	246	169	25	0.24886	0.56599	0.12798	230	150	22	0.24129	0.70179	0.13636	16	19	3	0.32895	0.41388	0.093394	1.5739	0.93422	2.6515	0.062768	1.9036	0.96093	3.7711	0.62568	1.3926	0.38424	5.0474	0.098993	1.7772	0.89956	3.511	0.17691	1.9106	0.94117	3.8785	1.8611	0.48712	7.1106	0.062768	0.046083	191	178	45
SPLEEN_ENL	X3.52261031.rs187084.TLR9..1.C	T	C	0.093069	251	175	32	0.26092	0.84242	0.088937	232	159	29	0.25833	0.80472	0.13636	19	16	3	0.28947	0.88448	0.4344	1.2357	0.73121	2.0884	0.42313	1.3169	0.67176	2.5817	0.72302	1.2624	0.35933	4.4352	0.52625	1.2482	0.63091	2.4696	0.72018	1.3004	0.64315	2.6294	1.4123	0.38605	5.1664	0.42313	0.018433	220	172	34
SPLEEN_ENL	X3.57138419.rs6780995.IL17RD.1.G	A	G	0.11485	174	218	55	0.36689	0.29246	0.1128	158	201	50	0.36797	0.25272	0.13636	16	17	5	0.35526	0.88515	0.82496	0.94296	0.55979	1.5884	0.5862	0.82567	0.41546	1.6409	0.70795	1.2156	0.44586	3.3145	0.43701	0.76365	0.38608	1.5105	0.73533	0.77389	0.37363	1.6029	1.0585	0.3627	3.0893	0.43701	0.050691	149	188	75
SPLEEN_ENL	X3.9960070.rs708567.IL17RE..1.G	G	A	0.14455	118	230	84	0.46065	0.13752	0.14317	107	212	76	0.46076	0.11153	0.15909	11	18	8	0.45946	0.90034	0.9449	1.0182	0.6102	1.6991	0.7137	0.86838	0.41096	1.8349	0.58828	1.2686	0.54362	2.9605	0.44897	0.7668	0.38556	1.525	0.73837	0.79533	0.35906	1.7616	1.0958	0.4114	2.9188	0.44897	0.057604	131	212	66
SPLEEN_ENL	X4.38799710.rs4833095.TLR1.1.C	C	T	0.14851	356	71	3	0.089535	0.7914	0.15184	321	67	3	0.09335	0.80772	0.11364	35	4	0	0.051282	0.73569	0.21988	0.54097	0.18773	1.5589	0.23708	0.54378	0.18488	1.5994	0.52625	2.56E-06	0	Inf	0.27092	0.56493	0.19164	1.6653	0.44048	0.56176	0.19058	1.6558	2.39E-06	0	Inf	0.21988	0.09447	289	95	9
SPLEEN_ENL	X4.38800214.rs5743611.TLR1..1.G	G	NA	0.12277	443	0	0	0	NaN	0.12364	404	0	0	0	NaN	0.11364	39	0	0	0	NaN	NA	NA	NA	NA	NA	NA	NA	NA	NA	NA	NA	NA	NA	NA	NA	NA	NA	NA	NA	NA	NA	NA	NA	Inf	0.0553	410	0	0
SPLEEN_ENL	X4.38830350.rs5743810.TLR6..1.C	C	NA	0.13465	437	0	0	0	NaN	0.13449	399	0	0	0	NaN	0.13636	38	0	0	0	NaN	NA	NA	NA	NA	NA	NA	NA	NA	NA	NA	NA	NA	NA	NA	NA	NA	NA	NA	NA	NA	NA	NA	NA	Inf	0.080645	337	53	9
SPLEEN_ENL	X4.38830514.rs5743809.TLR6..1.T	T	C	0.14455	383	46	3	0.060185	0.22217	0.14534	350	42	2	0.058376	0.54685	0.13636	33	4	1	0.078947	0.088652	0.50474	1.3656	0.56401	3.3062	0.7637	1.1696	0.42739	3.201	0.15206	8.2965	0.66651	103.27	0.89374	0.92832	0.30908	2.7882	0.3571	0.95109	0.31585	2.8639	8.256	0.66178	103	0.15206	0.064516	366	39	1
SPLEEN_ENL	X4.74606024.rs4073.IL8.1.A	A	T	0.077228	391	66	9	0.090129	0.0032226	0.078091	361	58	6	0.082353	0.045377	0.068182	30	8	3	0.17073	0.046493	0.03225	1.9773	1.0951	3.5702	0.064439	2.1128	0.98894	4.5137	0.077006	4.2201	0.97663	18.236	0.26668	1.6382	0.70763	3.7925	0.094139	1.7656	0.75806	4.1125	4.6657	1.0673	20.396	0.03225	0.018433	313	97	16
SPLEEN_ENL	X5.110407507.rs2289276.TSLP.1.C	C	T	0.073267	372	84	12	0.11538	0.0089825	0.071584	339	78	11	0.11682	0.015653	0.090909	33	6	1	0.1	0.29184	0.6242	0.83628	0.40221	1.7388	0.57014	0.78383	0.3322	1.8495	0.98101	0.97481	0.1185	8.0189	0.55567	0.7651	0.30705	1.9065	0.83878	0.76353	0.30582	1.9063	0.93199	0.11277	7.7026	0.55567	0.0092166	246	167	17
SPLEEN_ENL	X5.131391749.rs3091336.IL3.1.A	G	A	0.073267	234	199	35	0.28739	0.40947	0.071584	214	185	29	0.28388	0.19167	0.090909	20	14	6	0.325	0.20078	0.62285	1.137	0.68338	1.8918	0.8018	0.91896	0.47503	1.7778	0.14018	2.1773	0.82217	5.766	0.24871	0.67027	0.33643	1.3354	0.24902	0.75206	0.36517	1.5488	1.9193	0.69246	5.3199	0.14018	0.013825	265	136	27
SPLEEN_ENL	X5.131396406.rs35415145.IL3.1.C	C	T	0.083168	447	16	0	0.017279	0.70519	0.08243	407	16	0	0.018913	0.69176	0.090909	40	0	0	0	NaN	0.070083	2.18E-07	0	Inf	0.070083	2.18E-07	0	Inf	NA	NA	NA	NA	0.070083	2.18E-07	0	Inf	0.070083	2.18E-07	0	Inf	NA	NA	NA	0.070083	0.013825	403	25	0
SPLEEN_ENL	X5.131396478.rs40401.IL3.1.T	T	C	0.083168	125	240	98	0.47084	0.38639	0.08243	113	220	90	0.47281	0.37346	0.090909	12	20	8	0.45	0.94906	0.78973	0.9376	0.58365	1.5062	0.79053	0.90624	0.43991	1.8669	0.87111	0.93464	0.41127	2.124	0.9139	0.96429	0.49881	1.8641	0.9622	0.91565	0.42633	1.9666	0.88356	0.34111	2.2886	0.78973	0.0092166	226	160	44
SPLEEN_ENL	X5.131396676.rs35482671.IL3.1.A	A	NA	0.085149	462	0	0	0	NaN	0.084599	422	0	0	0	NaN	0.090909	40	0	0	0	NaN	NA	NA	NA	NA	NA	NA	NA	NA	NA	NA	NA	NA	NA	NA	NA	NA	NA	NA	NA	NA	NA	NA	NA	Inf	0.020737	425	0	0
SPLEEN_ENL	X5.131396709.rs13166954.IL3.1.C	C	NA	0.075248	467	0	0	0	NaN	0.073753	427	0	0	0	NaN	0.090909	40	0	0	0	NaN	NA	NA	NA	NA	NA	NA	NA	NA	NA	NA	NA	NA	NA	NA	NA	NA	NA	NA	NA	NA	NA	NA	NA	Inf	0.011521	429	0	0
SPLEEN_ENL	X5.131397202.rs31481.IL3.1.G	G	A	0.079208	382	80	3	0.092473	0.58953	0.078091	350	73	2	0.090588	0.38106	0.090909	32	7	1	0.1125	0.43427	0.36364	1.4394	0.67246	3.0809	0.53747	1.3054	0.56908	2.9946	0.17257	7.1098	0.61495	82.199	0.7852	1.1297	0.47414	2.6917	0.37179	1.1676	0.48844	2.7912	7.3345	0.63009	85.375	0.17257	0.0092166	378	50	2
SPLEEN_ENL	X5.131402450.rs168681.IL3.1.G	G	A	0.085149	308	143	11	0.17857	0.23652	0.084599	280	131	11	0.18128	0.34689	0.090909	28	12	0	0.15	0.26438	0.39509	0.75005	0.38078	1.4775	0.51287	0.78892	0.38454	1.6185	0.20887	8.71E-07	0	Inf	0.69467	0.86653	0.42154	1.7812	0.40486	0.83991	0.40858	1.7266	8.26E-07	0	Inf	0.20887	0.029954	285	124	12
SPLEEN_ENL	X5.131407601.rs2069614.CSF2.1.C	C	T	0.081188	125	251	88	0.46013	0.055717	0.08026	114	228	82	0.46226	0.092779	0.090909	11	23	6	0.4375	0.28727	0.7283	0.91624	0.55901	1.5018	0.95581	0.97936	0.46876	2.0461	0.58413	0.78011	0.314	1.9381	0.71384	1.132	0.58273	2.1989	0.85646	1.0403	0.48474	2.2324	0.80109	0.2814	2.2805	0.58413	0.0069124	130	204	97
SPLEEN_ENL	X5.131409768.rs10072253.CSF2.1.C	C	NA	0.071287	469	0	0	0	NaN	0.069414	429	0	0	0	NaN	0.090909	40	0	0	0	NaN	NA	NA	NA	NA	NA	NA	NA	NA	NA	NA	NA	NA	NA	NA	NA	NA	NA	NA	NA	NA	NA	NA	NA	Inf	0.0092166	430	0	0
SPLEEN_ENL	X5.131411454.rs2069640.CSF2.1.C	C	NA	0.16436	422	0	0	0	NaN	0.16486	385	0	0	0	NaN	0.15909	37	0	0	0	NaN	NA	NA	NA	NA	NA	NA	NA	NA	NA	NA	NA	NA	NA	NA	NA	NA	NA	NA	NA	NA	NA	NA	NA	Inf	0.071429	403	0	0
SPLEEN_ENL	X5.131411460.rs25882.CSF2.1.T	T	C	0.079208	251	173	41	0.27419	0.15927	0.078091	228	159	38	0.27647	0.18113	0.090909	23	14	3	0.25	0.67329	0.72547	0.90976	0.53482	1.5476	0.6387	0.85351	0.43979	1.6564	0.95746	1.0347	0.29674	3.608	0.60826	0.83622	0.41998	1.665	0.87548	0.83269	0.41206	1.6827	0.96364	0.26898	3.4523	0.60826	0.0069124	240	166	25
SPLEEN_ENL	X5.131416061.rs25887.CSF2.1.C	C	A	0.075248	122	256	89	0.46467	0.027718	0.073753	109	232	86	0.47307	0.063469	0.090909	13	24	3	0.375	0.076581	0.1151	0.66374	0.39614	1.1121	0.40622	0.73565	0.36012	1.5028	0.059106	0.35918	0.10732	1.2022	0.56384	1.2186	0.62082	2.3921	0.15817	0.87545	0.42139	1.8187	0.32884	0.089724	1.2052	0.059106	0.0046083	160	185	87
SPLEEN_ENL	X5.131528153.rs3805685.P4HA2.1.T	T	G	0.073267	403	63	2	0.071581	0.78192	0.071584	368	59	1	0.071262	0.39142	0.090909	35	4	1	0.075	0.077343	0.82353	1.108	0.4542	2.703	0.86509	0.91815	0.34003	2.4792	0.11357	14.239	0.65997	307.21	0.54757	0.72472	0.24467	2.1467	0.24416	0.73927	0.24919	2.1931	13.826	0.64247	297.54	0.11357	0.0092166	422	8	0
SPLEEN_ENL	X5.131532634.rs156029.P4HA2.1.A	A	G	0.089109	137	222	101	0.46087	0.53629	0.088937	125	198	97	0.46667	0.278	0.090909	12	24	4	0.4	0.11385	0.28807	0.77802	0.48808	1.2402	0.94386	1.026	0.50114	2.1007	0.038171	0.36492	0.1255	1.0611	0.099134	1.7463	0.89385	3.4116	0.088233	1.3207	0.63145	2.7624	0.43549	0.13472	1.4077	0.038171	0.0046083	181	184	67
SPLEEN_ENL	X5.131540053.rs159903.P4HA2.1.C	C	T	0.077228	258	170	38	0.26395	0.18697	0.075922	235	154	37	0.26761	0.10848	0.090909	23	16	1	0.225	0.35267	0.514	0.83952	0.49266	1.4306	0.95463	0.98087	0.50409	1.9086	0.10849	0.25909	0.034223	1.9614	0.45619	1.2945	0.65967	2.5402	0.25034	1.166	0.5898	2.3052	0.27526	0.035669	2.1241	0.10849	0.011521	242	164	23
SPLEEN_ENL	X5.131567924.rs11955347.P4HA2.1.G	G	A	0.087129	253	187	21	0.24837	0.063476	0.086768	225	176	20	0.25653	0.048949	0.090909	28	11	1	0.1625	0.94789	0.048615	0.5443	0.28803	1.0286	0.051672	0.50393	0.24726	1.027	0.38521	0.44523	0.057455	3.4503	0.10441	0.55659	0.26831	1.1546	0.14011	0.52389	0.25134	1.092	0.35452	0.045203	2.7804	0.048615	0.013825	136	196	96
SPLEEN_ENL	X5.131592870.rs3900945.PDLIM4.1.C	C	T	0.09505	121	250	86	0.46171	0.031599	0.095445	112	227	78	0.45923	0.049916	0.090909	9	23	8	0.4875	0.34047	0.68116	1.1098	0.67521	1.8242	0.64202	1.2024	0.54722	2.6422	0.85413	1.0808	0.47426	2.4633	0.79836	1.0905	0.5606	2.1211	0.89608	1.1947	0.52764	2.7052	1.2252	0.44546	3.3701	0.64202	0.020737	265	139	21
SPLEEN_ENL	X5.131597392.rs10463891.PDLIM4.1.G	G	A	0.079208	123	252	90	0.46452	0.053993	0.08026	114	229	81	0.46108	0.073979	0.068182	9	23	9	0.5	0.43488	0.50178	1.1813	0.72646	1.921	0.53159	1.2786	0.58396	2.7997	0.65279	1.2015	0.54577	2.6451	0.85902	1.0612	0.55063	2.0452	0.79017	1.238	0.54696	2.8021	1.3948	0.52227	3.7249	0.50178	0.0069124	267	143	21
SPLEEN_ENL	X5.131606632.rs17851430.PDLIM4.1.C	C	NA	0.079208	465	0	0	0	NaN	0.078091	425	0	0	0	NaN	0.090909	40	0	0	0	NaN	NA	NA	NA	NA	NA	NA	NA	NA	NA	NA	NA	NA	NA	NA	NA	NA	NA	NA	NA	NA	NA	NA	NA	Inf	0.0069124	431	0	0
SPLEEN_ENL	X5.131610232.rs156112.PDLIM4.1.C	C	T	0.085149	287	158	17	0.20779	0.40474	0.084599	257	150	15	0.21327	0.22365	0.090909	30	8	2	0.15	0.17253	0.17483	0.646	0.33493	1.246	0.080783	0.52173	0.24429	1.1143	0.69521	1.3736	0.29637	6.3667	0.046704	0.45698	0.20178	1.0349	0.13734	0.45971	0.20179	1.0473	1.101	0.23489	5.1609	0.046704	0.025346	404	18	1
SPLEEN_ENL	X5.131647902.rs398064.SLC22A4.1.C	C	NA	0.075248	467	0	0	0	NaN	0.073753	427	0	0	0	NaN	0.090909	40	0	0	0	NaN	NA	NA	NA	NA	NA	NA	NA	NA	NA	NA	NA	NA	NA	NA	NA	NA	NA	NA	NA	NA	NA	NA	NA	Inf	0.013825	428	0	0
SPLEEN_ENL	X5.131647954.rs11568510.SLC22A4.1.A	A	NA	0.081188	464	0	0	0	NaN	0.08243	423	0	0	0	NaN	0.068182	41	0	0	0	NaN	NA	NA	NA	NA	NA	NA	NA	NA	NA	NA	NA	NA	NA	NA	NA	NA	NA	NA	NA	NA	NA	NA	NA	Inf	0.0092166	429	1	0
SPLEEN_ENL	X5.131649300.rs11568499.SLC22A4.1.T	T	NA	0.077228	466	0	0	0	NaN	0.075922	426	0	0	0	NaN	0.090909	40	0	0	0	NaN	NA	NA	NA	NA	NA	NA	NA	NA	NA	NA	NA	NA	NA	NA	NA	NA	NA	NA	NA	NA	NA	NA	NA	Inf	0.0092166	430	0	0
SPLEEN_ENL	X5.131649306.rs455649.SLC22A4.1.G	G	NA	0.069307	470	0	0	0	NaN	0.069414	429	0	0	0	NaN	0.068182	41	0	0	0	NaN	NA	NA	NA	NA	NA	NA	NA	NA	NA	NA	NA	NA	NA	NA	NA	NA	NA	NA	NA	NA	NA	NA	NA	Inf	0.0069124	431	0	0
SPLEEN_ENL	X5.131663062.rs272893.SLC22A4..1.A	G	A	0.077228	300	145	21	0.20064	0.51768	0.075922	278	130	18	0.19484	0.57223	0.090909	22	15	3	0.2625	0.8422	0.21892	1.3959	0.82916	2.3499	0.21713	1.525	0.78422	2.9655	0.53974	1.5231	0.41904	5.5362	0.33064	1.41	0.71152	2.7941	0.45372	1.4864	0.73826	2.9927	1.7584	0.46948	6.5861	0.21713	0.011521	177	194	58
SPLEEN_ENL	X5.131667548.rs2304081.SLC22A4.1.G	G	A	0.073267	452	16	0	0.017094	0.70674	0.071584	414	14	0	0.016355	0.73086	0.090909	38	2	0	0.025	0.87117	0.57387	1.5943	0.33943	7.4887	0.57387	1.5943	0.33943	7.4887	NA	NA	NA	NA	0.57387	1.5943	0.33943	7.4887	0.57387	1.5943	0.33943	7.4887	NA	NA	NA	0.57387	0.013825	308	106	14
SPLEEN_ENL	X5.131671634.rs4646201.SLC22A4.1.G	G	NA	0.073267	468	0	0	0	NaN	0.071584	428	0	0	0	NaN	0.090909	40	0	0	0	NaN	NA	NA	NA	NA	NA	NA	NA	NA	NA	NA	NA	NA	NA	NA	NA	NA	NA	NA	NA	NA	NA	NA	NA	Inf	0.013825	428	0	0
SPLEEN_ENL	X5.131681057.rs272867.SLC22A4.1.G	A	G	0.081188	194	209	61	0.35668	0.69032	0.08026	181	189	54	0.35024	0.67108	0.090909	13	20	7	0.425	0.88425	0.14536	1.4173	0.88891	2.2599	0.14374	1.6668	0.82815	3.3547	0.39661	1.4813	0.61452	3.5706	0.40193	1.3255	0.68615	2.5605	0.31887	1.5943	0.76215	3.3349	1.9176	0.71591	5.1365	0.14374	0.013825	171	199	58
SPLEEN_ENL	X5.131706005.rs11544587.SLC22A5.1.T	T	NA	0.075248	467	0	0	0	NaN	0.073753	427	0	0	0	NaN	0.090909	40	0	0	0	NaN	NA	NA	NA	NA	NA	NA	NA	NA	NA	NA	NA	NA	NA	NA	NA	NA	NA	NA	NA	NA	NA	NA	NA	Inf	0.016129	427	0	0
SPLEEN_ENL	X5.131714106.rs10040427.SLC22A5.1.C	C	T	0.093069	398	57	3	0.068777	0.54311	0.093275	363	52	3	0.069378	0.45416	0.090909	35	5	0	0.0625	0.67329	0.6358	0.80204	0.31377	2.0502	0.74347	0.84886	0.31321	2.3005	0.36318	1.18E-06	0	Inf	0.88675	0.93041	0.34243	2.528	0.65202	0.91812	0.33772	2.496	1.17E-06	0	Inf	0.36318	0.029954	391	30	0
SPLEEN_ENL	X5.131719999.rs4551059.SLC22A5.1.G	G	NA	0.073267	468	0	0	0	NaN	0.071584	428	0	0	0	NaN	0.090909	40	0	0	0	NaN	NA	NA	NA	NA	NA	NA	NA	NA	NA	NA	NA	NA	NA	NA	NA	NA	NA	NA	NA	NA	NA	NA	NA	Inf	0.0092166	430	0	0
SPLEEN_ENL	X5.131729935.rs11568525.SLC22A5.1.C	C	T	0.077228	335	126	5	0.14592	0.067286	0.075922	306	116	4	0.14554	0.050329	0.090909	29	10	1	0.15	0.90131	0.6498	1.1753	0.58979	2.3423	0.82599	1.0869	0.51877	2.2774	0.29919	3.9102	0.40759	37.511	0.96692	0.98406	0.4602	2.1043	0.58308	1.0126	0.4717	2.1736	3.9238	0.40489	38.026	0.29919	0.0069124	425	6	0
SPLEEN_ENL	X5.131744790.rs7704457.LOC441108.1.T	T	C	0.12475	310	124	8	0.15837	0.27079	0.12148	282	116	7	0.16049	0.2056	0.15909	28	8	1	0.13514	0.64824	0.49404	0.78071	0.37827	1.6113	0.37404	0.70382	0.31865	1.5545	0.64052	1.7411	0.19398	15.627	0.29107	0.6505	0.28544	1.4824	0.53309	0.65862	0.28811	1.5056	1.5625	0.17235	14.165	0.29107	0.0092166	315	100	15
SPLEEN_ENL	X5.131778716.rs6874639.LOC441108.1.A	A	G	0.077228	195	223	48	0.34227	0.1749	0.075922	172	207	47	0.35329	0.19077	0.090909	23	16	1	0.225	0.35267	0.015813	0.5156	0.29363	0.90537	0.047876	0.51307	0.26371	0.9982	0.037842	0.19092	0.025352	1.4379	0.38163	0.74323	0.38068	1.451	0.039039	0.60233	0.30539	1.188	0.15001	0.019507	1.1537	0.015813	0.018433	226	155	45
SPLEEN_ENL	X5.131797578.rs2522051.LOC441108.1.C	T	C	0.13861	148	198	89	0.43218	0.13001	0.141	139	178	79	0.42424	0.11189	0.11364	9	20	10	0.51282	0.86946	0.11489	1.4491	0.91282	2.3006	0.10628	1.857	0.8488	4.0629	0.33323	1.4807	0.68146	3.2172	0.48446	1.2697	0.65015	2.4796	0.24741	1.7539	0.76607	4.0157	2.1031	0.80698	5.4808	0.10628	0.041475	282	108	26
SPLEEN_ENL	X5.131805735.rs2706379.LOC441108.1.C	C	T	0.081188	187	222	55	0.35776	0.37531	0.08026	171	203	50	0.35731	0.38213	0.090909	16	19	5	0.3625	0.86082	0.98728	1.004	0.61336	1.6435	0.99651	1.0015	0.51146	1.9611	0.97934	1.0133	0.37284	2.754	0.98984	0.99572	0.51503	1.9251	0.99966	0.99866	0.4929	2.0233	1.0126	0.34702	2.9546	0.97934	0.0092166	294	120	16
SPLEEN_ENL	X5.131810619.rs2706381.LOC441108.1.C	C	T	0.077228	194	217	55	0.35086	0.63045	0.078091	177	199	49	0.34941	0.53778	0.068182	17	18	6	0.36585	0.73026	0.82736	1.0552	0.65153	1.709	0.99307	0.99707	0.51454	1.9321	0.65182	1.2456	0.4886	3.1755	0.75496	0.90092	0.46742	1.7365	0.8912	0.94291	0.4663	1.9067	1.208	0.4426	3.2968	0.65182	0.0069124	304	116	11
SPLEEN_ENL	X5.131819921.rs2070729.IRF1.1.A	A	C	0.079208	224	204	37	0.29892	0.31396	0.078091	209	182	34	0.29412	0.51831	0.090909	15	22	3	0.35	0.18666	0.38704	1.2491	0.75722	2.0606	0.18277	1.5746	0.801	3.0952	0.71152	0.79396	0.22658	2.7822	0.126	1.6719	0.8637	3.2363	0.30944	1.6844	0.84161	3.3711	1.048	0.28064	3.9137	0.126	0.0046083	126	212	94
SPLEEN_ENL	X5.131822072.rs2070724.IRF1.1.G	G	A	0.079208	143	239	83	0.43548	0.32799	0.078091	134	215	76	0.43176	0.52323	0.090909	9	24	7	0.475	0.19917	0.57251	1.1496	0.70862	1.865	0.32067	1.4689	0.67372	3.2025	0.87907	0.93514	0.39231	2.2291	0.31576	1.405	0.71962	2.743	0.55153	1.5422	0.68942	3.45	1.2579	0.44268	3.5746	0.31576	0.011521	152	207	70
SPLEEN_ENL	X5.131824486.rs2070722.IRF1..1.G	G	T	0.09703	142	232	82	0.43421	0.44878	0.095445	133	209	75	0.43046	0.65071	0.11364	9	23	7	0.47436	0.25415	0.54021	1.1644	0.71572	1.8944	0.32016	1.4719	0.67309	3.2187	0.94436	0.96955	0.40589	2.316	0.3445	1.3815	0.70402	2.711	0.56934	1.5336	0.6825	3.446	1.2952	0.4556	3.6821	0.32016	0.020737	152	205	68
SPLEEN_ENL	X5.131826880.rs2706384.IRF1..1.C	C	A	0.13069	163	211	65	0.38838	0.80648	0.12798	149	192	61	0.39055	0.94722	0.15909	14	19	4	0.36486	0.51138	0.60522	0.87486	0.52573	1.4558	0.8346	0.92746	0.45817	1.8774	0.46466	0.67766	0.2285	2.0097	0.76656	1.1089	0.56025	2.195	0.76539	1.0038	0.4821	2.0902	0.67916	0.21145	2.1814	0.46466	0.073733	138	198	66
SPLEEN_ENL	X5.131831058.rs2548999.IRF1.1.G	G	T	0.073267	165	228	75	0.40385	0.7989	0.071584	150	210	68	0.40421	0.69884	0.090909	15	18	7	0.4	0.69263	0.86112	0.95818	0.59339	1.5472	0.67872	0.86508	0.43714	1.7119	0.83585	1.0969	0.46051	2.6127	0.58203	0.83094	0.42912	1.609	0.85894	0.82651	0.39875	1.7131	0.98357	0.37751	2.5626	0.58203	0.0092166	111	221	98
SPLEEN_ENL	X5.131873073.rs739718.IL5.1.T	T	C	0.075248	208	227	32	0.31156	0.0040231	0.075922	189	210	27	0.30986	0.0016351	0.068182	19	17	5	0.32927	0.69478	0.55424	1.1757	0.68916	2.0058	0.90368	0.9604	0.49931	1.8473	0.11758	2.4532	0.86434	6.9629	0.33685	0.72453	0.37394	1.4038	0.25109	0.81962	0.40881	1.6432	2.2232	0.74446	6.6391	0.11758	0.018433	253	163	10
SPLEEN_ENL	X5.131877524.rs2069818.IL5..1.C	C	A	0.073267	408	58	2	0.066239	0.96815	0.071584	377	49	2	0.061916	0.76497	0.090909	31	9	0	0.1125	0.42272	0.2152	1.6552	0.76993	3.5582	0.14307	1.8886	0.83591	4.267	0.4163	9.56E-07	0	Inf	0.10524	2.0282	0.89727	4.5847	0.20183	2.005	0.88636	4.5353	1.11E-06	0	Inf	0.10524	0.0046083	314	108	10
SPLEEN_ENL	X5.131877699.rs2069823.IL5.1.T	T	NA	0.073267	468	0	0	0	NaN	0.071584	428	0	0	0	NaN	0.090909	40	0	0	0	NaN	NA	NA	NA	NA	NA	NA	NA	NA	NA	NA	NA	NA	NA	NA	NA	NA	NA	NA	NA	NA	NA	NA	NA	Inf	0.0092166	430	0	0
SPLEEN_ENL	X5.131892979.rs4526098.RAD50.1.G	A	G	0.071287	265	170	34	0.25373	0.35334	0.069414	244	152	33	0.25408	0.17653	0.090909	21	18	1	0.25	0.2059	0.86765	0.95662	0.56688	1.6143	0.60053	1.1937	0.61591	2.3136	0.1216	0.26725	0.035022	2.0394	0.19853	1.5526	0.79811	3.0202	0.18431	1.4095	0.71801	2.767	0.30969	0.039643	2.4193	0.1216	0.0092166	394	34	2
SPLEEN_ENL	X5.131905810.rs2706348.RAD50.1.A	A	G	0.12277	120	224	99	0.4763	0.77526	0.12364	110	206	88	0.47277	0.64625	0.11364	10	18	11	0.51282	0.63365	0.43431	1.2103	0.74956	1.9544	0.77351	1.1181	0.51992	2.4047	0.32178	1.4776	0.69377	3.147	0.55816	0.81816	0.41752	1.6032	0.61132	0.97894	0.43023	2.2274	1.4574	0.57927	3.6669	0.32178	0.050691	127	198	87
SPLEEN_ENL	X5.131915022.rs28903086.RAD50.1.G	G	NA	0.069307	470	0	0	0	NaN	0.069414	429	0	0	0	NaN	0.068182	41	0	0	0	NaN	NA	NA	NA	NA	NA	NA	NA	NA	NA	NA	NA	NA	NA	NA	NA	NA	NA	NA	NA	NA	NA	NA	NA	Inf	0.0092166	430	0	0
SPLEEN_ENL	X5.131915673.rs28903088.RAD50.1.G	G	NA	0.13465	437	0	0	0	NaN	0.13015	401	0	0	0	NaN	0.18182	36	0	0	0	NaN	NA	NA	NA	NA	NA	NA	NA	NA	NA	NA	NA	NA	NA	NA	NA	NA	NA	NA	NA	NA	NA	NA	NA	Inf	0.069124	404	0	0
SPLEEN_ENL	X5.131917726.rs10479007.RAD50.1.A	A	G	0.077228	337	122	7	0.14592	0.27731	0.075922	307	112	7	0.14789	0.37304	0.090909	30	10	0	0.125	0.36626	0.69503	0.86615	0.41861	1.7922	0.78142	0.89916	0.4222	1.915	0.39082	1.19E-06	0	Inf	0.88532	0.946	0.44372	2.0169	0.68081	0.933	0.43767	1.9889	1.17E-06	0	Inf	0.39082	0.011521	361	66	2
SPLEEN_ENL	X5.131923673.rs28903090.RAD50.1.G	G	NA	0.075248	467	0	0	0	NaN	0.073753	427	0	0	0	NaN	0.090909	40	0	0	0	NaN	NA	NA	NA	NA	NA	NA	NA	NA	NA	NA	NA	NA	NA	NA	NA	NA	NA	NA	NA	NA	NA	NA	NA	Inf	0.011521	429	0	0
SPLEEN_ENL	X5.131930613.rs1047380.RAD50.1.A	A	NA	0.073267	468	0	0	0	NaN	0.071584	428	0	0	0	NaN	0.090909	40	0	0	0	NaN	NA	NA	NA	NA	NA	NA	NA	NA	NA	NA	NA	NA	NA	NA	NA	NA	NA	NA	NA	NA	NA	NA	NA	Inf	0.011521	429	0	0
SPLEEN_ENL	X5.131931385.rs1047382.RAD50.1.T	T	NA	0.073267	468	0	0	0	NaN	0.071584	428	0	0	0	NaN	0.090909	40	0	0	0	NaN	NA	NA	NA	NA	NA	NA	NA	NA	NA	NA	NA	NA	NA	NA	NA	NA	NA	NA	NA	NA	NA	NA	NA	Inf	0.0092166	430	0	0
SPLEEN_ENL	X5.131931472.rs28903092.RAD50.1.G	G	NA	0.073267	468	0	0	0	NaN	0.071584	428	0	0	0	NaN	0.090909	40	0	0	0	NaN	NA	NA	NA	NA	NA	NA	NA	NA	NA	NA	NA	NA	NA	NA	NA	NA	NA	NA	NA	NA	NA	NA	NA	Inf	0.0069124	431	0	0
SPLEEN_ENL	X5.131940498.rs28903093.RAD50.1.T	T	NA	0.077228	466	0	0	0	NaN	0.078091	425	0	0	0	NaN	0.068182	41	0	0	0	NaN	NA	NA	NA	NA	NA	NA	NA	NA	NA	NA	NA	NA	NA	NA	NA	NA	NA	NA	NA	NA	NA	NA	NA	Inf	0.0069124	431	0	0
SPLEEN_ENL	X5.131944869.rs1047386.RAD50.1.T	T	NA	0.077228	466	0	0	0	NaN	0.075922	426	0	0	0	NaN	0.090909	40	0	0	0	NaN	NA	NA	NA	NA	NA	NA	NA	NA	NA	NA	NA	NA	NA	NA	NA	NA	NA	NA	NA	NA	NA	NA	NA	Inf	0.0092166	430	0	0
SPLEEN_ENL	X5.131951770.rs1047387.RAD50.1.A	A	NA	0.073267	468	0	0	0	NaN	0.071584	428	0	0	0	NaN	0.090909	40	0	0	0	NaN	NA	NA	NA	NA	NA	NA	NA	NA	NA	NA	NA	NA	NA	NA	NA	NA	NA	NA	NA	NA	NA	NA	NA	Inf	0.0092166	430	0	0
SPLEEN_ENL	X5.131952405.rs17772565.RAD50.1.C	C	T	0.077228	240	200	26	0.27039	0.058137	0.075922	223	181	22	0.26408	0.054607	0.090909	17	19	4	0.3375	0.69406	0.1279	1.5144	0.89303	2.5681	0.22307	1.5084	0.77566	2.9334	0.20309	2.2174	0.70874	6.9372	0.55599	1.2195	0.63069	2.3582	0.29116	1.3847	0.69215	2.7702	2.6008	0.78574	8.6084	0.1279	0.013825	357	70	1
SPLEEN_ENL	X5.131965179.rs3798134.RAD50.1.G	G	A	0.093069	216	210	32	0.29913	0.045333	0.093275	192	196	30	0.30622	0.034242	0.090909	24	14	2	0.225	0.98191	0.11205	0.63521	0.35714	1.1298	0.099852	0.5718	0.29179	1.1205	0.56484	0.65892	0.14785	2.9366	0.16736	0.62006	0.31126	1.2352	0.25583	0.57982	0.28779	1.1682	0.52102	0.11416	2.3778	0.099852	0.029954	149	200	72
SPLEEN_ENL	X5.131976461.rs35861031.RAD50.1.G	G	NA	0.077228	466	0	0	0	NaN	0.075922	426	0	0	0	NaN	0.090909	40	0	0	0	NaN	NA	NA	NA	NA	NA	NA	NA	NA	NA	NA	NA	NA	NA	NA	NA	NA	NA	NA	NA	NA	NA	NA	NA	Inf	0.0092166	430	0	0
SPLEEN_ENL	X5.131978166.rs1804669.RAD50.1.G	G	NA	0.071287	469	0	0	0	NaN	0.071584	428	0	0	0	NaN	0.068182	41	0	0	0	NaN	NA	NA	NA	NA	NA	NA	NA	NA	NA	NA	NA	NA	NA	NA	NA	NA	NA	NA	NA	NA	NA	NA	NA	Inf	0.0092166	430	0	0
SPLEEN_ENL	X5.131982808.rs4621555.RAD50.1.C	T	C	0.077228	351	109	6	0.12983	0.44697	0.078091	319	100	6	0.13176	0.5588	0.068182	32	9	0	0.10976	0.42986	0.7293	0.87616	0.4107	1.8691	0.80576	0.90679	0.41349	1.9886	0.43405	1.24E-06	0	Inf	0.89603	0.94911	0.43231	2.0837	0.72713	0.93842	0.42749	2.06	1.22E-06	0	Inf	0.43405	0.011521	361	67	1
SPLEEN_ENL	X5.131992409.rs1881457.IL13..1.T	T	G	0.093069	322	127	9	0.1583	0.38511	0.091106	290	120	9	0.16468	0.4014	0.11364	32	7	0	0.089744	0.53809	0.044637	0.46097	0.20262	1.0487	0.059333	0.4631	0.19732	1.0869	0.20905	7.05E-07	0	Inf	0.10411	0.51189	0.21786	1.2028	0.10623	0.49604	0.21101	1.1661	5.95E-07	0	Inf	0.044637	0.023041	287	118	19
SPLEEN_ENL	X5.131994669.rs2069744.IL13.1.C	C	T	0.075248	243	187	37	0.27944	0.90257	0.073753	225	167	35	0.27752	0.60986	0.090909	18	20	2	0.3	0.22833	0.74539	1.0894	0.65125	1.8223	0.43839	1.2986	0.66962	2.5185	0.47204	0.59931	0.13543	2.652	0.24969	1.4781	0.76125	2.8699	0.46276	1.4208	0.71948	2.8058	0.70603	0.15357	3.2459	0.24969	0.0092166	357	67	6
SPLEEN_ENL	X5.131995964.rs20541.IL13..1.C	C	T	0.16238	228	154	41	0.27896	0.050721	0.16052	209	138	40	0.28165	0.019465	0.18182	19	16	1	0.25	0.26652	0.71407	0.90293	0.52085	1.5653	0.8199	1.084	0.54156	2.1698	0.15064	0.28863	0.037753	2.2066	0.34352	1.4067	0.6974	2.8375	0.28452	1.2753	0.62722	2.5929	0.31934	0.040782	2.5005	0.15064	0.078341	339	60	1
SPLEEN_ENL	X5.131996500.rs848.IL13..1.T	G	T	0.085149	126	250	86	0.45671	0.051942	0.08243	112	231	80	0.46217	0.042812	0.11364	14	19	6	0.39744	0.91467	0.39033	0.80297	0.48545	1.3282	0.34086	0.70707	0.34994	1.4287	0.71604	0.84552	0.33762	2.1175	0.54364	0.81263	0.41602	1.5873	0.63339	0.71381	0.34003	1.4985	0.68675	0.24871	1.8963	0.34086	0.011521	224	176	29
SPLEEN_ENL	X5.132001065.rs2243206.IL13.1.C	C	T	0.085149	285	159	18	0.21104	0.4716	0.084599	259	148	15	0.2109	0.27012	0.090909	26	11	3	0.2125	0.25936	0.77485	1.0888	0.60965	1.9447	0.82407	0.92514	0.46495	1.8408	0.19367	2.6366	0.68462	10.154	0.42009	0.74374	0.35782	1.5459	0.35306	0.79083	0.37631	1.6619	2.4467	0.62445	9.5865	0.19367	0.020737	352	70	3
SPLEEN_ENL	X5.132008644.rs2243248.IL4.1.T	T	G	0.083168	352	106	5	0.12527	0.3366	0.08026	321	98	5	0.12736	0.41202	0.11364	31	8	0	0.10256	0.4754	0.38051	0.71022	0.32214	1.5658	0.4421	0.73043	0.3215	1.6595	0.35709	7.54E-07	0	Inf	0.53687	0.77554	0.34066	1.7656	0.52916	0.76493	0.33603	1.7413	7.15E-07	0	Inf	0.35709	0.018433	283	131	12
SPLEEN_ENL	X5.132009154.rs2243250.IL4.1.C	T	C	0.14455	320	102	10	0.1412	0.58223	0.14534	288	96	10	0.14721	0.55742	0.13636	32	6	0	0.078947	0.59724	0.094462	0.50237	0.20931	1.2058	0.11981	0.50657	0.20366	1.26	0.24963	9.51E-07	0	Inf	0.18588	0.55651	0.2228	1.39	0.19995	0.54442	0.21811	1.3589	8.51E-07	0	Inf	0.094462	0.10369	158	152	79
SPLEEN_ENL	X5.132009787.rs2243251.IL4..1.T	T	C	0.073267	222	200	46	0.31197	0.92229	0.071584	203	182	43	0.31308	0.81401	0.090909	19	18	3	0.3	0.65145	0.96047	0.98716	0.59207	1.6459	0.90862	1.0393	0.53783	2.0084	0.74867	0.82092	0.23881	2.822	0.76782	1.1047	0.57078	2.1382	0.9279	1.0787	0.54406	2.1386	0.85154	0.23683	3.0618	0.74867	0.0092166	407	23	0
SPLEEN_ENL	X5.132009821.rs4986964.IL4.1.T	T	NA	0.085149	462	0	0	0	NaN	0.084599	422	0	0	0	NaN	0.090909	40	0	0	0	NaN	NA	NA	NA	NA	NA	NA	NA	NA	NA	NA	NA	NA	NA	NA	NA	NA	NA	NA	NA	NA	NA	NA	NA	Inf	0.0069124	431	0	0
SPLEEN_ENL	X5.132014109.rs2243270.IL4..1.C	C	T	0.077228	314	139	13	0.17704	0.60968	0.078091	282	130	13	0.18353	0.67027	0.068182	32	9	0	0.10976	0.42986	0.10866	0.56861	0.27368	1.1813	0.16219	0.58645	0.26968	1.2753	0.13645	2.72E-07	0	Inf	0.29994	0.67024	0.30775	1.4597	0.17067	0.64254	0.29486	1.4002	2.41E-07	0	Inf	0.10866	0.0092166	126	216	88
SPLEEN_ENL	X5.132016593.rs2243283.IL4.1.C	C	G	0.077228	302	148	16	0.19313	0.68121	0.075922	275	138	13	0.19249	0.38551	0.090909	27	10	3	0.2	0.16651	0.99848	1.0006	0.55402	1.8071	0.57635	0.82048	0.40734	1.6526	0.19324	2.6302	0.68817	10.053	0.24522	0.64772	0.30506	1.3753	0.26391	0.68708	0.32041	1.4733	2.3424	0.60228	9.1102	0.19324	0.013825	279	135	14
SPLEEN_ENL	X5.158742950.rs3212227.IL12B.1.T	T	G	0.083168	184	227	52	0.35745	0.1475	0.08026	172	207	45	0.35024	0.13466	0.11364	12	20	7	0.4359	0.78934	0.089214	1.5397	0.93764	2.5285	0.16402	1.6451	0.8028	3.3712	0.17355	1.9251	0.78471	4.7229	0.66042	1.1614	0.59557	2.2649	0.23368	1.4789	0.69512	3.1465	2.4107	0.87752	6.6229	0.089214	0.013825	215	169	44
SPLEEN_ENL	X5.158747564.rs919766.IL12B.1.A	A	C	0.075248	279	167	21	0.22377	0.52538	0.073753	251	157	19	0.22834	0.37017	0.090909	28	10	2	0.175	0.39602	0.32298	0.74097	0.40264	1.3636	0.21678	0.64446	0.31624	1.3133	0.87492	1.1318	0.24759	5.1735	0.1772	0.60572	0.28581	1.2837	0.40193	0.6043	0.28318	1.2896	0.96577	0.20846	4.4743	0.1772	0.0092166	229	170	31
SPLEEN_ENL	X5.158752978.rs3181216.IL12B.1.A	A	T	0.081188	259	180	25	0.24784	0.38313	0.08026	240	162	22	0.24292	0.42499	0.090909	19	18	3	0.3	0.65145	0.21587	1.3976	0.82888	2.3564	0.21576	1.5165	0.78409	2.9332	0.55851	1.4869	0.41495	5.3283	0.32954	1.3935	0.71788	2.7048	0.44965	1.4816	0.74676	2.9394	1.768	0.47316	6.6059	0.21576	0.013825	348	74	6
SPLEEN_ENL	X5.158756227.rs730691.IL12B.1.T	T	C	0.091089	207	207	45	0.32353	0.5162	0.091106	186	193	40	0.32578	0.3203	0.090909	21	14	5	0.3	0.29184	0.66006	0.89193	0.53418	1.4893	0.35396	0.73119	0.37696	1.4183	0.57028	1.3507	0.49236	3.7052	0.19375	0.63648	0.31868	1.2712	0.42129	0.64927	0.31601	1.334	1.1141	0.3897	3.1849	0.19375	0.0092166	132	205	93
SPLEEN_ENL	X5.35874575.rs6897932.IL7R.1.C	C	T	0.075248	371	89	7	0.11028	0.53338	0.075922	342	77	7	0.10681	0.27705	0.068182	29	12	0	0.14634	0.27234	0.35201	1.3787	0.71452	2.6601	0.21615	1.5986	0.77484	3.2981	0.2793	7.45E-07	0	Inf	0.14007	1.76	0.85012	3.6436	0.20062	1.7279	0.83456	3.5776	8.46E-07	0	Inf	0.14007	0.0069124	377	54	0
SPLEEN_ENL	X5.35876274.rs3194051.IL7R.1.A	A	G	0.077228	209	193	64	0.34442	0.073599	0.075922	194	173	59	0.34155	0.045012	0.090909	15	20	5	0.375	0.67329	0.65211	1.1129	0.70034	1.7685	0.38483	1.3473	0.68391	2.654	0.74706	0.8521	0.31716	2.2893	0.2772	1.4423	0.74594	2.7886	0.55281	1.4557	0.71482	2.9644	1.0382	0.3575	3.0151	0.2772	0.011521	235	174	20
SPLEEN_ENL	X5.41199959.rs1801033.C6..1.A	A	C	0.13267	127	216	95	0.46347	0.86036	0.13232	116	201	83	0.45875	0.81208	0.13636	11	15	12	0.51316	0.19553	0.42768	1.2138	0.75193	1.9592	0.9389	0.97097	0.45767	2.06	0.16706	1.712	0.81471	3.5975	0.20511	0.64177	0.32106	1.2828	0.31772	0.76834	0.33553	1.7594	1.4567	0.59883	3.5433	0.16706	0.050691	151	206	55
SPLEEN_ENL	X6.137325847.rs1555498.IL20RA.1.C	C	T	0.09505	173	214	70	0.38731	0.77555	0.093275	160	197	61	0.38158	0.97715	0.11364	13	17	9	0.44872	0.45763	0.29455	1.2903	0.80213	2.0755	0.60376	1.2029	0.5956	2.4294	0.20438	1.7299	0.76469	3.9133	0.64437	0.85441	0.43737	1.6691	0.44518	1.0347	0.4843	2.2107	1.7635	0.70077	4.4377	0.20438	0.013825	126	202	100
SPLEEN_ENL	X6.137540425.rs11575936.IFNGR1.1.C	C	NA	0.071287	469	0	0	0	NaN	0.069414	429	0	0	0	NaN	0.090909	40	0	0	0	NaN	NA	NA	NA	NA	NA	NA	NA	NA	NA	NA	NA	NA	NA	NA	NA	NA	NA	NA	NA	NA	NA	NA	NA	Inf	0.0092166	430	0	0
SPLEEN_ENL	X6.31540141.rs2239704.LTA..1.G	G	T	0.09505	223	185	49	0.30963	0.25627	0.093275	206	168	44	0.30622	0.26874	0.11364	17	17	5	0.34615	0.81708	0.55581	1.1619	0.70736	1.9086	0.6451	1.1718	0.596	2.3039	0.6023	1.3184	0.47838	3.6334	0.89473	1.0467	0.53242	2.0579	0.83247	1.1196	0.54647	2.2937	1.3935	0.47535	4.085	0.55581	0.016129	125	198	104
SPLEEN_ENL	X6.31540313.rs909253.LTA..1.T	C	T	0.093069	122	224	112	0.48908	0.64747	0.091106	116	204	99	0.47971	0.6139	0.11364	6	20	13	0.58974	0.70889	0.09201	1.5071	0.93105	2.4397	0.13404	1.9217	0.77601	4.7589	0.20286	1.6068	0.78695	3.281	0.92043	1.0347	0.53016	2.0193	0.23072	1.7108	0.65956	4.4375	2.3577	0.85388	6.5098	0.09201	0.020737	230	164	31
SPLEEN_ENL	X6.31542308.rs1799964.TNF.1.T	T	C	0.087129	338	113	10	0.14425	0.87788	0.084599	313	100	9	0.13981	0.76108	0.11364	25	13	1	0.19231	0.6484	0.22564	1.4783	0.80016	2.731	0.20699	1.5899	0.78408	3.2237	0.74373	1.4471	0.17387	12.044	0.23486	1.5637	0.75903	3.2214	0.45089	1.5862	0.76676	3.2812	1.6347	0.194	13.773	0.20699	0.013825	278	138	12
SPLEEN_ENL	X6.31542963.rs1800750.TNF.1.G	G	A	0.14851	413	17	0	0.019767	0.67582	0.15184	375	16	0	0.02046	0.67959	0.11364	38	1	0	0.012821	0.93536	0.82578	0.79713	0.099641	6.3771	0.82578	0.79713	0.099641	6.3771	NA	NA	NA	NA	0.82578	0.79713	0.099641	6.3771	0.82578	0.79713	0.099641	6.3771	NA	NA	NA	0.82578	0.076037	369	32	0
SPLEEN_ENL	X6.31543031.rs1800629.TNF.1.G	A	G	0.11881	334	105	6	0.13146	0.48278	0.11714	306	95	6	0.13145	0.65394	0.13636	28	10	0	0.13158	0.3503	0.96683	0.98497	0.48195	2.013	0.86284	1.0702	0.49739	2.3026	0.27604	6.31E-07	0	Inf	0.69222	1.1695	0.54276	2.52	0.52135	1.1442	0.53079	2.4666	6.53E-07	0	Inf	0.27604	0.043779	399	14	2
SPLEEN_ENL	X6.31543101.rs361525.TNF.1.G	A	G	0.083168	414	48	1	0.053996	0.75023	0.08026	378	45	1	0.055425	0.77903	0.11364	36	3	0	0.038462	0.80274	0.61299	0.73764	0.21707	2.5067	0.62193	0.74128	0.21624	2.5411	0.80056	1.45E-05	0	Inf	0.6341	0.74872	0.21834	2.5675	0.86387	0.74767	0.21802	2.564	1.40E-05	0	Inf	0.61299	0.011521	394	35	0
SPLEEN_ENL	X6.31544189.rs3093662.TNF.1.A	G	A	0.091089	405	53	1	0.059913	0.59149	0.086768	371	49	1	0.06057	0.64093	0.13636	34	4	0	0.052632	0.732	0.89209	0.9284	0.31459	2.7398	0.90505	0.93615	0.3142	2.7892	0.79645	1.39E-05	0	Inf	0.91907	0.94528	0.31717	2.8173	0.96204	0.94393	0.31671	2.8133	1.38E-05	0	Inf	0.79645	0.025346	354	66	3
SPLEEN_ENL	X6.31839309.rs2242665.CTL4..1.G	G	A	0.12871	211	185	44	0.31023	0.71251	0.12798	194	169	39	0.30721	0.80399	0.13636	17	16	5	0.34211	0.6904	0.57776	1.1575	0.69371	1.9315	0.8391	1.073	0.54335	2.1188	0.39054	1.591	0.57581	4.3959	0.74444	0.89215	0.44849	1.7747	0.68974	0.97253	0.47011	2.0119	1.5699	0.53669	4.5925	0.39054	0.039171	216	179	22
SPLEEN_ENL	X7.117230283.rs17140229.CFTR.1.T	C	T	0.13267	123	234	81	0.45205	0.1008	0.13015	114	209	78	0.45511	0.30842	0.15909	9	25	3	0.41892	0.018315	0.45198	0.8207	0.48951	1.376	0.69167	1.1722	0.53019	2.5916	0.057416	0.35223	0.10404	1.1925	0.084662	1.8621	0.90265	3.8415	0.11012	1.4346	0.64042	3.2138	0.45411	0.11716	1.7602	0.057416	0.057604	244	139	26
SPLEEN_ENL	X7.30492237.rs2075820.NOD1..1.G	A	G	0.12277	211	198	34	0.30023	0.1799	0.12364	193	179	32	0.30074	0.28277	0.11364	18	19	2	0.29487	0.28405	0.83512	0.945	0.55394	1.6121	0.90328	1.0425	0.53298	2.0389	0.45158	0.58428	0.13116	2.6027	0.61068	1.1913	0.60763	2.3357	0.71216	1.1252	0.56431	2.2434	0.61831	0.13363	2.861	0.45158	0.050691	123	200	89
SPLEEN_ENL	X7.80300449.rs3211938.CD36.1.T	T	G	0.091089	217	190	52	0.32026	0.29132	0.088937	200	174	46	0.31667	0.3812	0.11364	17	16	6	0.35897	0.49775	0.48884	1.1853	0.73477	1.9122	0.64701	1.1687	0.59874	2.2813	0.45947	1.4409	0.56417	3.68	0.97202	0.988	0.50308	1.9403	0.74386	1.0807	0.52594	2.2208	1.4949	0.55004	4.063	0.45947	0.011521	391	36	2
SPLEEN_ENL	X7.80302110.hCD36_G1439C.CD36.1.G	G	C	0.10099	451	3	0	0.003304	0.94369	0.095445	414	3	0	0.0035971	0.94123	0.15909	37	0	0	0	NaN	0.55277	2.92E-06	0	Inf	0.55277	2.92E-06	0	Inf	NA	NA	NA	NA	0.55277	2.92E-06	0	Inf	0.55277	2.92E-06	0	Inf	NA	NA	NA	0.55277	0.02765	421	1	0
SPLEEN_ENL	X9.120475302.rs4986790.TLR4.1.A	G	A	0.09703	385	67	4	0.082237	0.56975	0.095445	351	62	4	0.083933	0.49865	0.11364	34	5	0	0.064103	0.66884	0.35657	0.65968	0.25944	1.6773	0.43814	0.68602	0.25524	1.8439	0.29864	1.20E-06	0	Inf	0.58024	0.76196	0.28321	2.05	0.48847	0.74704	0.27745	2.0114	1.14E-06	0	Inf	0.29864	0.0092166	399	30	1
SPLEEN_ENL	X9.120475602.rs4986791.TLR4.1.C	C	T	0.085149	455	7	0	0.0075758	0.86967	0.08243	416	7	0	0.0082742	0.86376	0.11364	39	0	0	0	NaN	0.23152	6.07E-07	0	Inf	0.23152	6.07E-07	0	Inf	NA	NA	NA	NA	0.23152	6.07E-07	0	Inf	0.23152	6.07E-07	0	Inf	NA	NA	NA	0.23152	0.011521	427	2	0
SPLEEN_ENL	X9.136131322.rs8176746.ABO..1.C	C	A	0.12277	261	163	19	0.22686	0.30336	0.12364	241	146	17	0.22277	0.38089	0.11364	20	17	2	0.26923	0.50093	0.50221	1.2072	0.70022	2.0812	0.40521	1.3289	0.68136	2.5918	0.96209	0.96383	0.20967	4.4306	0.38538	1.3504	0.68818	2.6498	0.68138	1.3613	0.68416	2.7088	1.0988	0.23165	5.2123	0.38538	0.0553	314	86	10
SPLEEN_ENL	X9.136132909.rs8176719.ABO..1.I	D	I	0.081188	195	211	58	0.35237	0.93719	0.08026	183	189	52	0.34552	0.76671	0.090909	12	22	6	0.425	0.42802	0.18412	1.381	0.85986	2.2179	0.11096	1.7572	0.86244	3.5803	0.68654	1.2159	0.47824	3.0912	0.20367	1.5326	0.79178	2.9665	0.27962	1.7741	0.84571	3.7217	1.6967	0.59639	4.8268	0.11096	0.0092166	237	157	36
SPLEEN_ENL	X11.5248173.rs33950507.HBB..1.G	G	NA	0.11683	446	0	0	0	NaN	0.11714	407	0	0	0	NaN	0.11364	39	0	0	0	NaN	NA	NA	NA	NA	NA	NA	NA	NA	NA	NA	NA	NA	NA	NA	NA	NA	NA	NA	NA	NA	NA	NA	NA	Inf	0.041475	416	0	0
SPLEEN_ENL	X11.5248232.rs334.HBB..1.A	A	T	0.083168	446	17	0	0.018359	0.68738	0.08026	408	16	0	0.018868	0.69212	0.11364	38	1	0	0.012821	0.93536	0.77815	0.74984	0.093704	6.0004	0.77815	0.74984	0.093704	6.0004	NA	NA	NA	NA	0.77815	0.74984	0.093704	6.0004	0.77815	0.74984	0.093704	6.0004	NA	NA	NA	0.77815	0.011521	420	9	0
SPLEEN_ENL	X11.5718517.rs7935564.TRIM5.1.G	G	A	0.12079	159	217	68	0.39752	0.66825	0.12364	142	197	65	0.4047	0.80925	0.090909	17	20	3	0.325	0.37728	0.22477	0.73382	0.44219	1.2178	0.45932	0.77362	0.39355	1.5207	0.16304	0.45508	0.13477	1.5367	0.84405	1.0689	0.55054	2.0752	0.3559	0.88351	0.43937	1.7766	0.42444	0.11844	1.521	0.16304	0.073733	131	217	54
SPLEEN_ENL	X11.59863104.rs569108.MS4A2.1.A	A	G	0.075248	298	148	21	0.20343	0.63252	0.073753	271	135	21	0.20726	0.43379	0.090909	27	13	0	0.1625	0.21977	0.2286	0.69449	0.37544	1.2847	0.51789	0.79341	0.39071	1.6111	0.023806	1.78E-07	0	Inf	0.86524	1.0636	0.52267	2.1645	0.077252	0.95994	0.4704	1.9589	1.76E-07	0	Inf	0.023806	0.0092166	319	105	6
SPLEEN_ENL	X11.63487386.rs542998.RTN3.1.T	T	C	0.13069	237	177	25	0.25854	0.2794	0.12581	220	160	23	0.25558	0.38399	0.18182	17	17	2	0.29167	0.39137	0.44225	1.25	0.7114	2.1963	0.3621	1.383	0.68815	2.7794	0.96379	1.036	0.22605	4.7485	0.36755	1.381	0.68603	2.7801	0.6482	1.4067	0.68603	2.8845	1.2103	0.25379	5.7718	0.3621	0.048387	171	190	52
SPLEEN_ENL	X12.57490378.rs3024978.STAT6.1.G	G	NA	0.073267	468	0	0	0	NaN	0.071584	428	0	0	0	NaN	0.090909	40	0	0	0	NaN	NA	NA	NA	NA	NA	NA	NA	NA	NA	NA	NA	NA	NA	NA	NA	NA	NA	NA	NA	NA	NA	NA	NA	Inf	0.0092166	430	0	0
SPLEEN_ENL	X12.57492308.rs12314983.STAT6.1.G	G	A	0.077228	438	28	0	0.030043	0.50373	0.075922	399	27	0	0.03169	0.49937	0.090909	39	1	0	0.0125	0.93619	0.21422	0.33352	0.04357	2.553	0.21422	0.33352	0.04357	2.553	NA	NA	NA	NA	0.21422	0.33352	0.04357	2.553	0.21422	0.33352	0.04357	2.553	NA	NA	NA	0.21422	0.011521	417	12	0
SPLEEN_ENL	X12.57493602.rs35182390.STAT6.1.G	G	NA	0.073267	468	0	0	0	NaN	0.071584	428	0	0	0	NaN	0.090909	40	0	0	0	NaN	NA	NA	NA	NA	NA	NA	NA	NA	NA	NA	NA	NA	NA	NA	NA	NA	NA	NA	NA	NA	NA	NA	NA	Inf	0.0069124	431	0	0
SPLEEN_ENL	X12.57500112.rs3024952.STAT6.1.A	A	NA	0.073267	468	0	0	0	NaN	0.071584	428	0	0	0	NaN	0.090909	40	0	0	0	NaN	NA	NA	NA	NA	NA	NA	NA	NA	NA	NA	NA	NA	NA	NA	NA	NA	NA	NA	NA	NA	NA	NA	NA	Inf	0.0092166	430	0	0
SPLEEN_ENL	X12.57500509.rs2626577.STAT6.1.C	C	NA	0.075248	467	0	0	0	NaN	0.073753	427	0	0	0	NaN	0.090909	40	0	0	0	NaN	NA	NA	NA	NA	NA	NA	NA	NA	NA	NA	NA	NA	NA	NA	NA	NA	NA	NA	NA	NA	NA	NA	NA	Inf	0.0069124	431	0	0
SPLEEN_ENL	X12.68548223.rs2069727.IFNG..1.A	A	G	0.079208	366	89	10	0.1172	0.10544	0.078091	337	81	7	0.11176	0.40861	0.090909	29	8	3	0.175	0.051906	0.19075	1.5216	0.82998	2.7897	0.47446	1.3195	0.62495	2.7857	0.050175	4.93	1.175	20.685	0.90273	0.94991	0.41527	2.1728	0.14666	1.0263	0.44524	2.3655	4.956	1.1694	21.004	0.050175	0.0092166	217	189	24
SPLEEN_ENL	X12.68548756.rs2234687.IFNG..1.C	C	T	0.073267	459	9	0	0.0096154	0.83364	0.071584	419	9	0	0.010514	0.82601	0.090909	40	0	0	0	NaN	0.21739	7.42E-07	0	Inf	0.21739	7.42E-07	0	Inf	NA	NA	NA	NA	0.21739	7.42E-07	0	Inf	0.21739	7.42E-07	0	Inf	NA	NA	NA	0.21739	0.013825	427	1	0
SPLEEN_ENL	X12.68550162.rs2069718.IFNG..1.T	T	C	0.11485	224	192	31	0.28412	0.23722	0.1128	206	177	26	0.27995	0.13751	0.13636	18	15	5	0.32895	0.51395	0.47084	1.2197	0.71351	2.0851	0.90511	1.0422	0.52792	2.0576	0.16507	2.2172	0.77302	6.3595	0.50496	0.79156	0.39652	1.5802	0.36522	0.89624	0.43309	1.8547	2.1034	0.69451	6.3705	0.16507	0.029954	118	233	70
SPLEEN_ENL	X12.68551196.rs1861493.IFNG..1.T	T	C	0.073267	413	52	3	0.061966	0.33873	0.073753	374	51	2	0.064403	0.85413	0.068182	39	1	1	0.036585	2.82E-05	0.29237	0.55811	0.17141	1.8172	0.11103	0.35606	0.082655	1.5338	0.22403	5.7018	0.46631	69.719	0.028955	0.17985	0.023993	1.3481	0.04706	0.18311	0.024408	1.3737	5.1914	0.42441	63.501	0.028955	0.016129	371	54	2
SPLEEN_ENL	X12.68555011.rs2069705.IFNG..1.C	C	T	0.073267	153	236	79	0.42094	0.45664	0.073753	143	216	68	0.41218	0.36416	0.068182	10	20	11	0.5122	0.87883	0.066864	1.5585	0.96864	2.5076	0.21753	1.5865	0.7456	3.3758	0.078943	2.0242	0.95168	4.3056	0.79132	0.91548	0.47587	1.7612	0.16684	1.3298	0.59554	2.9695	2.4266	0.96385	6.1094	0.066864	0.011521	168	198	63
SPLEEN_ENL	X12.68642647.rs2227507.IL22.1.T	T	C	0.13267	428	9	1	0.012557	0.00033397	0.13232	392	8	0	0.01	0.8399	0.13636	36	1	1	0.039474	5.69E-05	0.11561	3.1132	0.85926	11.279	0.3192	2.4788	0.4733	12.982	0.023371	26592000	0	Inf	0.92324	1.1141	0.12698	9.7746	0.075985	1.1411	0.12957	10.049	26663000	0	Inf	0.023371	0.050691	407	5	0
SPLEEN_ENL	X12.68644618.rs1012356.IL22.1.A	T	A	0.089109	127	233	100	0.47065	0.72269	0.086768	114	215	92	0.47387	0.61988	0.11364	13	18	8	0.4359	0.70094	0.3583	0.80067	0.49737	1.2889	0.31788	0.69186	0.33988	1.4083	0.63921	0.82351	0.36125	1.8773	0.60817	0.84012	0.43128	1.6365	0.60139	0.70533	0.32998	1.5076	0.66271	0.25923	1.6942	0.31788	0.018433	150	199	77
SPLEEN_ENL	X12.68646521.rs2227491.IL22.1.T	C	T	0.09703	242	172	42	0.2807	0.15917	0.093275	219	161	38	0.28349	0.2887	0.13636	23	11	4	0.25	0.15975	0.45575	0.81988	0.48267	1.3927	0.28787	0.69035	0.34652	1.3753	0.89689	1.0763	0.35684	3.2465	0.23438	0.64554	0.30869	1.35	0.48594	0.63576	0.2981	1.3559	0.90656	0.29168	2.8177	0.23438	0.025346	119	200	104
SPLEEN_ENL	X12.68647713.rs2227485.IL22.1.G	A	G	0.091089	142	227	90	0.44336	0.96639	0.088937	128	210	82	0.44524	0.8035	0.11364	14	17	8	0.42308	0.50371	0.55021	0.86504	0.53685	1.3939	0.37554	0.72689	0.3621	1.4592	0.98646	0.99287	0.43419	2.2704	0.41703	0.7584	0.38797	1.4825	0.64415	0.69658	0.32865	1.4764	0.80191	0.31727	2.0268	0.37554	0.018433	186	188	52
SPLEEN_ENL	X12.68648622.rs2227478.IL22.1.G	A	G	0.091089	235	182	42	0.28976	0.43236	0.088937	217	165	38	0.2869	0.4136	0.11364	18	17	4	0.32051	0.99624	0.74249	1.0875	0.6606	1.7904	0.68126	1.1504	0.58921	2.246	0.96566	1.0247	0.33817	3.105	0.69638	1.1439	0.58327	2.2434	0.91503	1.1628	0.57489	2.3519	1.0995	0.34496	3.5048	0.68126	0.018433	144	189	93
SPLEEN_ENL	X14.65263300.rs229587.SPTB.1.T	T	C	0.10297	186	188	79	0.3819	0.010055	0.095445	165	179	73	0.38969	0.046344	0.18182	21	9	6	0.29167	0.0178	0.12022	0.67171	0.40136	1.1242	0.023857	0.44946	0.22314	0.90535	0.93226	1.0412	0.41173	2.633	0.016042	0.3977	0.18002	0.87861	0.040866	0.36245	0.15937	0.82432	0.69078	0.26383	1.8087	0.016042	0.025346	158	209	56
SPLEEN_ENL	X16.27374180.rs1805015.IL4R.1.T	T	C	0.091089	164	207	88	0.41721	0.11978	0.088937	146	189	85	0.42738	0.098548	0.11364	18	18	3	0.30769	0.60277	0.032669	0.59353	0.36272	0.97123	0.13703	0.59909	0.3066	1.1706	0.025748	0.29963	0.08826	1.0172	0.88578	1.0506	0.53573	2.0604	0.062319	0.76203	0.37838	1.5346	0.26047	0.073203	0.92678	0.025748	0.016129	216	171	40
SPLEEN_ENL	X16.4033436.rs2230739.ADCY9..1.A	A	G	0.089109	318	126	16	0.17174	0.42524	0.086768	288	118	15	0.17577	0.5026	0.11364	30	8	1	0.12821	0.60705	0.28241	0.70056	0.35643	1.3769	0.28812	0.6621	0.30271	1.4481	0.60111	0.59719	0.075306	4.7358	0.37563	0.6982	0.30851	1.5801	0.55684	0.68036	0.29971	1.5445	0.54448	0.068187	4.3478	0.28241	0.018433	234	179	13
SPLEEN_ENL	X16.4079823.rs10775349.ADCY9..1.C	C	G	0.12079	343	90	11	0.12613	0.090043	0.12148	310	85	10	0.12963	0.15946	0.11364	33	5	1	0.089744	0.17879	0.32677	0.6802	0.3035	1.5245	0.23817	0.58713	0.23245	1.483	0.89647	1.1538	0.13872	9.5978	0.19839	0.54099	0.20044	1.4601	0.43726	0.54134	0.19996	1.4656	1.0179	0.1211	8.5553	0.19839	0.0553	145	193	72
SPLEEN_ENL	X16.72088421.rs5470.HP.1.C	C	G	0.075248	303	152	12	0.18844	0.16556	0.073753	280	138	9	0.18267	0.08892	0.090909	23	14	3	0.25	0.67329	0.078489	1.6985	0.9543	3.0231	0.1982	1.5645	0.7964	3.0733	0.065843	4.3302	1.0677	17.562	0.55867	1.2322	0.61549	2.4669	0.12674	1.3727	0.67436	2.7943	4.8814	1.1684	20.393	0.065843	0.0092166	297	126	7
SPLEEN_ENL	X17.15861332.rs2535611.ADORA2B.1.T	T	C	0.085149	434	28	0	0.030303	0.50178	0.08243	398	25	0	0.029551	0.53113	0.11364	36	3	0	0.038462	0.80274	0.75612	1.2279	0.34545	4.3647	0.75612	1.2279	0.34545	4.3647	NA	NA	NA	NA	0.75612	1.2279	0.34545	4.3647	0.75612	1.2279	0.34545	4.3647	NA	NA	NA	0.75612	0.011521	369	59	1
SPLEEN_ENL	X17.26096597.rs2297518.NOS2.1.G	A	G	0.085149	377	83	2	0.094156	0.25295	0.08243	346	76	1	0.092199	0.13158	0.11364	31	7	1	0.11538	0.45071	0.50958	1.3	0.60659	2.7861	0.72105	1.1644	0.50993	2.6589	0.15234	9.4716	0.54759	163.83	0.98733	1.007	0.42381	2.3929	0.35816	1.0315	0.43324	2.4561	9.5182	0.54835	165.21	0.15234	0.013825	259	153	16
SPLEEN_ENL	X17.26128509.rs1800482.NOS2..1.G	C	G	0.13465	364	71	2	0.085812	0.45767	0.13449	332	65	2	0.086466	0.53324	0.13636	32	6	0	0.078947	0.59724	0.87988	0.93398	0.38266	2.2796	0.95071	0.97125	0.3843	2.4547	0.50436	1.49E-06	0	Inf	0.97181	1.017	0.40059	2.5817	0.79989	1.0136	0.39931	2.5727	1.49E-06	0	Inf	0.50436	0.050691	347	64	1
SPLEEN_ENL	X17.26128581.rs2779249.NOS2A..1.G	G	T	0.077228	118	238	110	0.49142	0.63854	0.078091	110	220	95	0.48235	0.45071	0.068182	8	18	15	0.58537	0.5405	0.1031	1.4856	0.91936	2.4005	0.51968	1.3001	0.57529	2.938	0.055644	1.9926	1.0024	3.9612	0.24003	0.67551	0.35001	1.3037	0.16019	1.0034	0.41705	2.4143	1.9974	0.79931	4.9912	0.055644	0.018433	191	192	43
SPLEEN_ENL	X17.26128728.rs9282799.NOS2..1.C	T	C	0.085149	399	58	5	0.073593	0.088283	0.08243	365	53	5	0.074468	0.061144	0.11364	34	5	0	0.064103	0.66884	0.72932	0.84977	0.33145	2.1786	0.81314	0.88872	0.33032	2.3911	0.45195	1.11E-06	0	Inf	0.91706	0.9488	0.35102	2.5646	0.74829	0.94178	0.34856	2.5446	1.10E-06	0	Inf	0.45195	0.0092166	411	19	0
SPLEEN_ENL	X17.26129212.rs8078340.NOS2..1.C	T	C	0.12079	202	205	37	0.31419	0.13254	0.11714	180	194	33	0.31941	0.051959	0.15909	22	11	4	0.25676	0.17875	0.24806	0.71843	0.40557	1.2726	0.075247	0.53369	0.26527	1.0737	0.55778	1.4138	0.46123	4.3339	0.031536	0.45455	0.21584	0.95724	0.099074	0.45515	0.21153	0.97935	1.0086	0.31822	3.1968	0.031536	0.050691	147	222	43
SPLEEN_ENL	X19.10394792.rs1799969.ICAM1.1.G	G	NA	0.089109	460	0	0	0	NaN	0.086768	421	0	0	0	NaN	0.11364	39	0	0	0	NaN	NA	NA	NA	NA	NA	NA	NA	NA	NA	NA	NA	NA	NA	NA	NA	NA	NA	NA	NA	NA	NA	NA	NA	Inf	0.013825	422	6	0
SPLEEN_ENL	X19.10395683.rs5498.ICAM1.1.A	A	G	0.085149	344	107	11	0.13961	0.43967	0.08243	316	98	9	0.13712	0.66692	0.11364	28	9	2	0.16667	0.29058	0.45212	1.2836	0.67883	2.427	0.72327	1.1443	0.54573	2.3996	0.17257	3.5503	0.69955	18.018	0.88273	0.94265	0.42863	2.0731	0.39432	0.98935	0.44693	2.1901	3.5414	0.69044	18.164	0.17257	0.020737	251	156	18
SPLEEN_ENL	X19.6919624.rs373533.EMR1..1.G	G	T	0.17822	143	203	69	0.41084	0.83156	0.18438	126	188	62	0.41489	0.56289	0.11364	17	15	7	0.37179	0.26999	0.33195	0.78669	0.48256	1.2825	0.16272	0.61267	0.31005	1.2106	0.99065	0.99477	0.41387	2.391	0.17938	0.62746	0.31535	1.2484	0.32978	0.56854	0.27025	1.1961	0.73534	0.28483	1.8984	0.16272	0.099078	176	188	27
SPLEEN_ENL	X19.6919753.rs461645.EMR1..1.T	C	T	0.13465	149	213	75	0.41533	0.9399	0.13232	132	199	69	0.42125	0.68459	0.15909	17	14	6	0.35135	0.30147	0.18831	0.71633	0.43281	1.1856	0.097172	0.55448	0.27816	1.1053	0.7645	0.86998	0.34577	2.1889	0.16709	0.61358	0.30418	1.2377	0.24092	0.52991	0.24987	1.1238	0.6218	0.23143	1.6706	0.097172	0.046083	189	191	34
SPLEEN_ENL	X19.7754284.rs35825847.FCER2.1.C	C	T	0.079208	462	3	0	0.0032258	0.94436	0.078091	423	2	0	0.0023529	0.96122	0.090909	39	1	0	0.0125	0.93619	0.14067	8.8784	0.72132	109.28	0.14067	8.8784	0.72132	109.28	NA	NA	NA	NA	0.14067	8.8784	0.72132	109.28	0.14067	8.8784	0.72132	109.28	NA	NA	NA	0.14067	0.016129	417	10	0
SPLEEN_ENL	X20.57485812.rs8386.GNAS.1.C	C	T	0.089109	322	123	15	0.1663	0.4437	0.086768	297	111	13	0.16271	0.50705	0.11364	25	12	2	0.20513	0.72443	0.39507	1.2948	0.72209	2.3217	0.47003	1.2967	0.64544	2.6049	0.49601	1.779	0.37244	8.4973	0.64396	1.1877	0.57641	2.4472	0.67997	1.2328	0.59307	2.5626	1.9004	0.39051	9.2481	0.39507	0.013825	329	88	11
SPLEEN_ENL	X22.24179132.rs1128127.DERL3.1.G	A	G	0.14059	120	217	97	0.4735	0.95321	0.14317	103	197	95	0.48987	0.96635	0.11364	17	20	2	0.30769	0.20333	0.0013673	0.4369	0.25742	0.74149	0.018331	0.4283	0.21455	0.85503	0.002457	0.17194	0.040284	0.73386	0.99806	1.0008	0.51168	1.9576	0.0031038	0.57027	0.28074	1.1584	0.12185	0.027	0.54992	0.0013673	0.073733	120	211	71
SPLEEN_ENL	X.135729609.rs3092945.CD40LG.1.T	T	C	0.13861	192	135	108	0.40345	1.27E-13	0.14317	172	120	103	0.41266	1.18E-13	0.090909	20	15	5	0.3125	0.42085	0.18356	0.7519	0.48969	1.1545	0.61771	0.84435	0.43469	1.6401	0.043542	0.40113	0.15159	1.0615	0.21824	1.5563	0.77739	3.1155	0.11138	1.2334	0.59467	2.558	0.43648	0.15729	1.2112	0.043542	0.064516	192	121	93
SPLEEN_ENL	X.135730555.rs1126535.CD40LG.1.T	T	C	0.12673	395	34	12	0.06576	5.11E-15	0.12581	360	31	12	0.068238	2.22E-15	0.13636	35	3	0	0.039474	0.80001	0.40414	0.65869	0.22708	1.9107	0.59678	0.72592	0.21183	2.4877	0.16617	2.84E-07	0	Inf	0.99749	0.998	0.28623	3.4797	0.38298	0.96932	0.27808	3.3788	2.83E-07	0	Inf	0.16617	0.050691	248	97	67
SPLEEN_ENL	X.153763492.rs1050829.G6PD.1.T	T	C	0.09505	230	126	101	0.35886	0	0.093275	210	112	96	0.36364	0	0.11364	20	14	5	0.30769	0.3256	0.52885	0.87347	0.57076	1.3367	0.8569	1.0634	0.54527	2.0738	0.13075	0.49733	0.18795	1.316	0.12837	1.7519	0.86351	3.5545	0.17251	1.5265	0.7285	3.1988	0.57976	0.20958	1.6038	0.12837	0.020737	214	108	103
SPLEEN_ENL	X.153764217.rs1050828.G6PD.1.C	C	T	0.085149	406	41	15	0.07684	8.88E-16	0.08243	374	35	14	0.074468	2.22E-16	0.11364	32	6	1	0.10256	0.30491	0.53113	1.2435	0.64297	2.4051	0.30122	1.6236	0.67097	3.9289	0.71725	0.69457	0.087572	5.5089	0.17078	2.0268	0.78086	5.261	0.37673	2.0072	0.77159	5.2215	0.75416	0.094587	6.0131	0.17078	0.0092166	425	2	3
PF_POS	X1.159174683.rs2814778.DARC..1.A	G	NA	0.09018	454	0	0	0	NaN	0.099744	352	0	0	0	NaN	0.055556	102	0	0	0	NaN	NA	NA	NA	NA	NA	NA	NA	NA	NA	NA	NA	NA	NA	NA	NA	NA	NA	NA	NA	NA	NA	NA	NA	Inf	0.016241	424	0	0
PF_POS	X1.159272060.rs2251746.FCER1A.1.T	T	C	0.076152	420	40	1	0.045553	0.96293	0.089514	326	29	1	0.043539	0.67902	0.027778	94	11	0	0.052381	0.57111	0.53781	1.2999	0.56892	2.9701	0.46578	1.3845	0.58121	3.2981	0.51602	1.35E-08	0	Inf	0.40975	1.4505	0.60308	3.4886	0.5809	1.4441	0.60075	3.4716	1.40E-08	0	Inf	0.40975	0.0092807	319	106	2
PF_POS	X1.161479745.rs1801274.FCGR2a..1.T	C	T	0.078156	202	205	53	0.33804	0.92791	0.092072	156	157	42	0.33944	0.79496	0.027778	46	48	11	0.33333	0.7697	0.90396	1.024	0.69668	1.5051	0.8067	1.0674	0.63306	1.7996	0.89957	0.94906	0.42074	2.1408	0.74463	1.0905	0.64757	1.8364	0.9481	1.0883	0.62735	1.8879	0.99029	0.41915	2.3397	0.74463	0.0069606	121	206	101
PF_POS	X1.161518333.rs10127939.CD16.1.A	A	C	0.074148	334	128	0	0.13853	0.00054754	0.086957	251	106	0	0.14846	0.00098738	0.027778	83	22	0	0.10476	0.23048	0.17513	0.65763	0.35637	1.2136	0.17513	0.65763	0.35637	1.2136	NA	NA	NA	NA	0.17513	0.65763	0.35637	1.2136	0.17513	0.65763	0.35637	1.2136	NA	NA	NA	0.17513	0.011601	335	91	0
PF_POS	X1.206940831.rs3024500.IL10.1.A	A	G	0.094188	157	221	74	0.40819	0.79863	0.1023	122	172	57	0.40741	0.7807	0.064815	35	49	17	0.41089	0.98295	0.85495	0.966	0.66666	1.3998	0.80105	1.075	0.61219	1.8876	0.52527	0.80261	0.40556	1.5884	0.45841	1.2237	0.71719	2.0881	0.71867	1.1677	0.6407	2.1281	0.87792	0.40756	1.8911	0.45841	0.011601	243	149	34
PF_POS	X1.206944861.rs1518110.IL10.1.C	A	C	0.078156	121	234	105	0.48261	0.68957	0.089514	95	178	83	0.48315	0.98288	0.037037	26	56	22	0.48077	0.42329	0.76041	1.0589	0.73277	1.5303	0.23676	1.439	0.78291	2.645	0.48108	0.80153	0.43182	1.4878	0.10079	1.5547	0.91464	2.6425	0.25132	1.6325	0.85649	3.1116	1.1067	0.51958	2.3573	0.10079	0.011601	121	199	106
PF_POS	X1.206946407.rs1800872.IL10.1.G	T	G	0.08016	123	233	103	0.47821	0.71279	0.092072	96	178	81	0.47887	0.93078	0.037037	27	55	22	0.47596	0.53965	0.78719	1.0517	0.72931	1.5166	0.26241	1.4079	0.76988	2.5748	0.48108	0.80153	0.43182	1.4878	0.11082	1.5356	0.90341	2.6103	0.27397	1.5976	0.84148	3.0332	1.0867	0.51262	2.3035	0.11082	0.011601	121	199	106
PF_POS	X1.206946634.rs1800871.IL10.1.G	A	G	0.082164	123	231	104	0.47926	0.82266	0.094629	96	176	82	0.48023	0.93863	0.037037	27	55	22	0.47596	0.53965	0.78719	1.0517	0.72931	1.5166	0.26241	1.4079	0.76988	2.5748	0.48108	0.80153	0.43182	1.4878	0.11082	1.5356	0.90341	2.6103	0.27397	1.5976	0.84148	3.0332	1.0867	0.51262	2.3035	0.11082	0.013921	121	199	105
PF_POS	X1.206946897.rs1800896.IL10.1.T	T	C	0.09018	171	220	63	0.38106	0.56082	0.099744	134	170	48	0.37784	0.60949	0.055556	37	50	15	0.39216	0.77559	0.63872	1.095	0.74956	1.5997	0.34293	1.3064	0.74984	2.2759	0.72472	0.87757	0.42314	1.82	0.23938	1.3774	0.80652	2.3523	0.49541	1.4021	0.77846	2.5253	1.0606	0.47452	2.3704	0.23938	0.011601	257	143	26
PF_POS	X1.206949365.rs1800890.IL10.1.A	A	T	0.086172	287	158	11	0.19737	0.045578	0.094629	221	125	8	0.19915	0.044127	0.055556	66	33	3	0.19118	0.64112	0.88253	0.96379	0.59075	1.5724	0.83807	0.94406	0.54348	1.6399	0.91399	1.0911	0.22508	5.2895	0.80556	0.93187	0.53119	1.6348	0.96727	0.93452	0.53023	1.6471	1.0648	0.21701	5.2248	0.80556	0.0092807	319	100	8
PF_POS	X1.207782856.rs17047660.CR1.1.A	A	G	0.12224	186	201	51	0.34589	0.7671	0.14066	135	160	41	0.36012	0.5422	0.055556	51	41	10	0.29902	0.67767	0.12279	0.72599	0.48176	1.094	0.091664	0.62793	0.36517	1.0798	0.55359	0.77192	0.32549	1.8307	0.19213	0.69849	0.4066	1.1999	0.24052	0.63203	0.3571	1.1186	0.61155	0.24612	1.5196	0.091664	0.044084	170	193	49
PF_POS	X1.207782889.rs17047661.CR1.1.A	G	A	0.10421	256	157	34	0.25168	0.15328	0.10997	206	116	26	0.24138	0.093797	0.083333	50	41	8	0.28788	0.92012	0.76183	1.0682	0.69771	1.6353	0.73705	1.0979	0.63682	1.8927	0.92341	1.0514	0.37905	2.9163	0.76918	1.0878	0.62044	1.9072	0.94511	1.0992	0.61832	1.9541	1.0914	0.38393	3.1024	0.73705	0.016241	168	194	62
PF_POS	X1.89582690.rs1803632.GBP7.1.G	C	G	0.12024	116	211	112	0.49544	0.41812	0.14066	92	159	85	0.48958	0.32983	0.046296	24	52	27	0.51456	0.9146	0.90043	1.0239	0.70762	1.4814	0.56088	1.2001	0.64754	2.2243	0.71101	0.89135	0.48444	1.64	0.40255	1.2581	0.73426	2.1557	0.69813	1.2912	0.66769	2.497	1.0525	0.49848	2.2221	0.40255	0.053364	140	212	56
PF_POS	X2.113537223.rs17561.IL1A..1.G	G	T	0.09018	293	133	28	0.20815	0.017699	0.099744	231	101	20	0.20028	0.050384	0.055556	62	32	8	0.23529	0.19539	0.19062	1.3226	0.8702	2.0102	0.12387	1.5425	0.88695	2.6825	0.73964	1.1853	0.43676	3.2167	0.14845	1.541	0.85723	2.77	0.29466	1.5922	0.87627	2.8931	1.3675	0.49239	3.7981	0.12387	0.0092807	197	195	35
PF_POS	X2.113542960.rs1800587.IL1A..1.C	C	T	0.088176	159	188	108	0.44396	0.00050273	0.1023	132	139	80	0.42593	0.00036599	0.037037	27	49	28	0.50481	0.55689	0.018649	1.5216	1.0683	2.1671	0.0098423	2.1109	1.1818	3.7704	0.19152	1.4987	0.81764	2.7469	0.19028	1.4211	0.83995	2.4044	0.03395	2.0319	1.0868	3.799	2.2618	1.1037	4.6351	0.0098423	0.0092807	115	226	86
PF_POS	X2.113590390.rs1143634.IL1B..1.C	C	T	0.12425	325	102	10	0.13959	0.55417	0.13811	251	80	6	0.1365	0.89743	0.074074	74	22	4	0.15	0.16989	0.57076	1.1633	0.69041	1.96	0.73936	1.1103	0.59979	2.0555	0.39356	1.9709	0.41745	9.3052	0.99808	0.99921	0.52412	1.905	0.69277	1.0264	0.53648	1.9637	1.9829	0.41687	9.4319	0.39356	0.048724	228	166	16
PF_POS	X3.52231737.rs352140.TLR9..1.A	G	A	0.13026	244	166	24	0.24654	0.53852	0.14066	186	132	18	0.25	0.38273	0.092593	58	34	6	0.23469	0.73492	0.74554	0.92794	0.5904	1.4585	0.63139	0.87441	0.50509	1.5138	0.85226	1.1194	0.34207	3.6635	0.56103	0.84597	0.48084	1.4884	0.84153	0.84967	0.4786	1.5085	1.0533	0.3159	3.5121	0.56103	0.046404	188	178	45
PF_POS	X3.52261031.rs187084.TLR9..1.C	T	C	0.094188	248	173	31	0.25996	0.91138	0.099744	189	140	23	0.2642	0.66666	0.074074	59	33	8	0.245	0.2802	0.88383	1.0331	0.66743	1.5992	0.73827	0.91267	0.53393	1.5601	0.28447	1.8298	0.60965	5.4919	0.38281	0.7817	0.44894	1.3611	0.44637	0.82121	0.4665	1.4456	1.6967	0.55483	5.1888	0.28447	0.018561	218	171	34
PF_POS	X3.57138419.rs6780995.IL17RD.1.G	A	G	0.11623	171	216	54	0.36735	0.25888	0.13555	129	168	41	0.36982	0.22242	0.046296	42	48	13	0.35922	0.90078	0.88864	0.97143	0.64738	1.4577	0.47374	0.82072	0.47798	1.4092	0.41518	1.4096	0.62021	3.2036	0.22311	0.71925	0.42238	1.2248	0.43734	0.74974	0.42473	1.3234	1.2033	0.49999	2.8961	0.22311	0.051044	148	186	75
PF_POS	X3.9960070.rs708567.IL17RE..1.G	G	A	0.14629	116	228	82	0.46009	0.11068	0.16624	91	165	70	0.46779	0.76593	0.074074	25	63	12	0.435	0.0048535	0.77822	0.9428	0.62568	1.4207	0.48102	1.2432	0.67664	2.284	0.17482	0.59711	0.27897	1.2781	0.10248	1.5711	0.91038	2.7114	0.21725	1.4203	0.75754	2.6627	0.75823	0.31562	1.8215	0.10248	0.058005	129	212	65
PF_POS	X4.38799710.rs4833095.TLR1.1.C	C	T	0.1503	350	71	3	0.090802	0.77052	0.17136	262	59	3	0.10031	0.87282	0.074074	88	12	0	0.06	0.52328	0.077828	0.51228	0.23704	1.1071	0.089877	0.51485	0.23446	1.1306	0.35648	2.60E-08	0	Inf	0.11588	0.53645	0.24253	1.1866	0.18441	0.53298	0.24117	1.1778	2.41E-08	0	Inf	0.077828	0.095128	287	94	9
PF_POS	X4.38800214.rs5743611.TLR1..1.G	G	NA	0.12425	437	0	0	0	NaN	0.14066	336	0	0	0	NaN	0.064815	101	0	0	0	NaN	NA	NA	NA	NA	NA	NA	NA	NA	NA	NA	NA	NA	NA	NA	NA	NA	NA	NA	NA	NA	NA	NA	NA	Inf	0.055684	407	0	0
PF_POS	X4.38830350.rs5743810.TLR6..1.C	C	NA	0.13627	431	0	0	0	NaN	0.15601	330	0	0	0	NaN	0.064815	101	0	0	0	NaN	NA	NA	NA	NA	NA	NA	NA	NA	NA	NA	NA	NA	NA	NA	NA	NA	NA	NA	NA	NA	NA	NA	NA	Inf	0.081206	334	53	9
PF_POS	X4.38830514.rs5743809.TLR6..1.T	T	C	0.14629	378	45	3	0.059859	0.20456	0.16113	295	30	3	0.054878	0.032183	0.092593	83	15	0	0.076531	0.41199	0.1742	1.6991	0.79942	3.6115	0.10394	2.007	0.86864	4.637	0.37879	2.87E-08	0	Inf	0.069144	2.2206	0.93909	5.2508	0.13449	2.2006	0.93173	5.1975	3.17E-08	0	Inf	0.069144	0.064965	363	39	1
PF_POS	X4.74606024.rs4073.IL8.1.A	A	T	0.078156	385	66	9	0.091304	0.0036998	0.089514	303	49	4	0.080056	0.21622	0.037037	82	17	5	0.12981	0.004814	0.046649	1.7991	1.0014	3.232	0.074649	1.8972	0.93994	3.8293	0.1253	3.7375	0.63195	22.105	0.22737	1.5971	0.74964	3.4028	0.13113	1.6629	0.77983	3.5458	4.0128	0.67557	23.835	0.046649	0.018561	312	95	16
PF_POS	X5.110407507.rs2289276.TSLP.1.C	C	T	0.074148	368	82	12	0.11472	0.0066892	0.086957	282	65	10	0.11905	0.012659	0.027778	86	17	2	0.1	0.30296	0.38709	0.78336	0.44786	1.3702	0.43494	0.77129	0.40004	1.4871	0.53067	0.57678	0.098898	3.3638	0.56996	0.81985	0.41161	1.633	0.68103	0.80683	0.40433	1.61	0.55634	0.095049	3.2563	0.38709	0.0092807	245	165	17
PF_POS	X5.131391749.rs3091336.IL3.1.A	G	A	0.074148	230	197	35	0.28896	0.41805	0.086957	184	153	20	0.27031	0.10253	0.027778	46	44	15	0.35238	0.40148	0.18898	1.3084	0.87552	1.9552	0.61948	1.1415	0.67675	1.9254	0.04011	2.5095	1.0393	6.0594	0.47113	0.82443	0.48733	1.3947	0.12059	0.96342	0.55439	1.6742	2.4642	0.98037	6.1938	0.04011	0.013921	265	134	26
PF_POS	X5.131396406.rs35415145.IL3.1.C	C	T	0.084168	441	16	0	0.017505	0.70328	0.094629	344	10	0	0.014124	0.7875	0.046296	97	6	0	0.029126	0.76077	0.13616	2.8369	0.70708	11.382	0.13616	2.8369	0.70708	11.382	NA	NA	NA	NA	0.13616	2.8369	0.70708	11.382	0.13616	2.8369	0.70708	11.382	NA	NA	NA	0.13616	0.013921	400	25	0
PF_POS	X5.131396478.rs40401.IL3.1.T	T	C	0.084168	123	237	97	0.47155	0.38582	0.094629	91	186	77	0.48023	0.32332	0.046296	32	51	20	0.44175	0.96828	0.60945	0.90728	0.62442	1.3183	0.74102	0.90823	0.51353	1.6063	0.60647	0.84213	0.4368	1.6236	0.9115	1.0301	0.61086	1.737	0.86293	0.94849	0.51889	1.7338	0.81465	0.38197	1.7375	0.60647	0.0092807	226	159	42
PF_POS	X5.131396676.rs35482671.IL3.1.A	A	NA	0.086172	456	0	0	0	NaN	0.097187	353	0	0	0	NaN	0.046296	103	0	0	0	NaN	NA	NA	NA	NA	NA	NA	NA	NA	NA	NA	NA	NA	NA	NA	NA	NA	NA	NA	NA	NA	NA	NA	NA	Inf	0.020882	422	0	0
PF_POS	X5.131396709.rs13166954.IL3.1.C	C	NA	0.076152	461	0	0	0	NaN	0.089514	356	0	0	0	NaN	0.027778	105	0	0	0	NaN	NA	NA	NA	NA	NA	NA	NA	NA	NA	NA	NA	NA	NA	NA	NA	NA	NA	NA	NA	NA	NA	NA	NA	Inf	0.011601	426	0	0
PF_POS	X5.131397202.rs31481.IL3.1.G	G	A	0.08016	378	78	3	0.091503	0.63592	0.092072	291	61	3	0.094366	0.92022	0.037037	87	17	0	0.081731	0.36405	0.70848	1.1363	0.58337	2.2133	0.59863	1.2081	0.59916	2.4358	0.36329	2.38E-08	0	Inf	0.50471	1.2736	0.62778	2.5839	0.53934	1.2604	0.62166	2.5554	2.50E-08	0	Inf	0.36329	0.0092807	376	49	2
PF_POS	X5.131402450.rs168681.IL3.1.G	G	A	0.084168	305	141	11	0.17834	0.25919	0.094629	243	103	8	0.16808	0.44697	0.046296	62	38	3	0.21359	0.31893	0.14862	1.4367	0.88091	2.3432	0.21312	1.414	0.82008	2.438	0.26083	2.626	0.51685	13.342	0.36257	1.2935	0.74415	2.2482	0.31212	1.3424	0.76797	2.3466	2.8924	0.56298	14.86	0.14862	0.030162	282	124	12
PF_POS	X5.131407601.rs2069614.CSF2.1.C	C	T	0.082164	125	247	86	0.45742	0.064203	0.092072	100	188	67	0.45352	0.19757	0.046296	25	59	19	0.47087	0.12912	0.23266	1.2722	0.85569	1.8915	0.23517	1.4319	0.78731	2.6043	0.48913	1.2733	0.64385	2.518	0.59403	1.1539	0.68131	1.9544	0.46111	1.3861	0.7437	2.5836	1.587	0.70948	3.5499	0.23266	0.0069606	129	202	97
PF_POS	X5.131409768.rs10072253.CSF2.1.C	C	NA	0.072144	463	0	0	0	NaN	0.084399	358	0	0	0	NaN	0.027778	105	0	0	0	NaN	NA	NA	NA	NA	NA	NA	NA	NA	NA	NA	NA	NA	NA	NA	NA	NA	NA	NA	NA	NA	NA	NA	NA	Inf	0.0092807	427	0	0
PF_POS	X5.131411454.rs2069640.CSF2.1.C	C	NA	0.16433	417	0	0	0	NaN	0.17647	322	0	0	0	NaN	0.12037	95	0	0	0	NaN	NA	NA	NA	NA	NA	NA	NA	NA	NA	NA	NA	NA	NA	NA	NA	NA	NA	NA	NA	NA	NA	NA	NA	Inf	0.071926	400	0	0
PF_POS	X5.131411460.rs25882.CSF2.1.T	T	C	0.08016	248	172	39	0.27233	0.24283	0.092072	194	128	33	0.27324	0.082541	0.037037	54	44	6	0.26923	0.44322	0.72795	1.077	0.70954	1.6347	0.641	1.1322	0.67181	1.9081	0.94809	0.96598	0.34012	2.7435	0.61026	1.1485	0.67473	1.955	0.87729	1.1516	0.6678	1.986	1.0249	0.35188	2.9853	0.61026	0.0069606	238	165	25
PF_POS	X5.131416061.rs25887.CSF2.1.C	C	A	0.076152	119	254	88	0.46638	0.021648	0.089514	86	196	74	0.48315	0.053405	0.027778	33	58	14	0.40952	0.1452	0.24725	0.79047	0.53001	1.1789	0.39288	0.77704	0.43625	1.3841	0.30881	0.6899	0.3344	1.4234	0.98665	0.99553	0.58889	1.6829	0.49872	0.83292	0.45708	1.5178	0.61124	0.26782	1.395	0.24725	0.0046404	160	183	86
PF_POS	X5.131528153.rs3805685.P4HA2.1.T	T	G	0.074148	399	61	2	0.070346	0.83863	0.086957	310	45	2	0.068627	0.79191	0.027778	89	16	0	0.07619	0.39805	0.6378	1.1845	0.58639	2.3928	0.49555	1.2917	0.62092	2.687	0.23586	1.04E-08	0	Inf	0.37779	1.3982	0.66675	2.932	0.33988	1.3909	0.66296	2.9183	1.07E-08	0	Inf	0.23586	0.0092807	420	7	0
PF_POS	X5.131532634.rs156029.P4HA2.1.A	A	G	0.09018	136	218	100	0.46035	0.47442	0.099744	101	172	79	0.46875	0.72297	0.055556	35	46	21	0.43137	0.41493	0.53609	0.88995	0.61478	1.2883	0.35955	0.76903	0.43876	1.3479	0.97436	0.98937	0.51539	1.8992	0.40703	0.80056	0.4728	1.3555	0.62766	0.74454	0.40883	1.3559	0.82954	0.39465	1.7437	0.35955	0.0046404	180	182	67
PF_POS	X5.131540053.rs159903.P4HA2.1.C	C	T	0.078156	256	166	38	0.26304	0.1377	0.086957	192	137	28	0.27031	0.60731	0.046296	64	29	10	0.23786	0.023343	0.77634	0.94272	0.62717	1.417	0.44797	0.81378	0.47735	1.3873	0.49033	1.3918	0.54711	3.5404	0.22812	0.70783	0.40197	1.2464	0.43705	0.72715	0.40788	1.2963	1.2461	0.47993	3.2355	0.22812	0.011601	239	164	23
PF_POS	X5.131567924.rs11955347.P4HA2.1.G	G	A	0.088176	249	185	21	0.24945	0.06709	0.10486	192	142	16	0.24857	0.10741	0.027778	57	43	5	0.25238	0.38261	0.78465	1.0627	0.68708	1.6438	0.6107	1.1463	0.67758	1.9393	0.69002	0.78756	0.2412	2.5715	0.48322	1.2108	0.70944	2.0664	0.75416	1.1935	0.69237	2.0573	0.84789	0.25392	2.8312	0.48322	0.013921	133	196	96
PF_POS	X5.131592870.rs3900945.PDLIM4.1.C	C	T	0.096192	119	247	85	0.46231	0.030947	0.10486	94	196	60	0.45143	0.014501	0.064815	25	51	25	0.5	0.92074	0.2848	1.2452	0.83226	1.8632	0.87719	0.95283	0.51648	1.7578	0.05426	1.9037	0.98984	3.6611	0.094263	0.63669	0.37457	1.0823	0.12141	0.79011	0.41523	1.5034	1.6148	0.73216	3.5616	0.05426	0.020882	262	139	21
PF_POS	X5.131597392.rs10463891.PDLIM4.1.G	G	A	0.08016	121	249	89	0.46514	0.053126	0.094629	94	197	63	0.45621	0.022149	0.027778	27	52	26	0.49524	0.92299	0.31144	1.2268	0.82508	1.824	0.80881	0.92812	0.50756	1.6972	0.052754	1.9026	0.99304	3.6451	0.077809	0.62313	0.36763	1.0562	0.10881	0.76424	0.40478	1.4429	1.5808	0.72372	3.4528	0.052754	0.0069606	264	143	21
PF_POS	X5.131606632.rs17851430.PDLIM4.1.C	C	NA	0.08016	459	0	0	0	NaN	0.092072	355	0	0	0	NaN	0.037037	104	0	0	0	NaN	NA	NA	NA	NA	NA	NA	NA	NA	NA	NA	NA	NA	NA	NA	NA	NA	NA	NA	NA	NA	NA	NA	NA	Inf	0.0069606	428	0	0
PF_POS	X5.131610232.rs156112.PDLIM4.1.C	C	T	0.084168	285	155	17	0.20678	0.46865	0.092072	217	125	13	0.21268	0.33255	0.055556	68	30	4	0.18627	0.76341	0.42743	0.82734	0.51639	1.3255	0.35992	0.77144	0.44154	1.3478	0.94656	0.95666	0.26122	3.5036	0.36053	0.76525	0.42982	1.3624	0.64457	0.75843	0.42339	1.3586	0.87199	0.23457	3.2415	0.35992	0.025522	402	17	1
PF_POS	X5.131647902.rs398064.SLC22A4.1.C	C	NA	0.076152	461	0	0	0	NaN	0.084399	358	0	0	0	NaN	0.046296	103	0	0	0	NaN	NA	NA	NA	NA	NA	NA	NA	NA	NA	NA	NA	NA	NA	NA	NA	NA	NA	NA	NA	NA	NA	NA	NA	Inf	0.013921	425	0	0
PF_POS	X5.131647954.rs11568510.SLC22A4.1.A	A	NA	0.082164	458	0	0	0	NaN	0.097187	353	0	0	0	NaN	0.027778	105	0	0	0	NaN	NA	NA	NA	NA	NA	NA	NA	NA	NA	NA	NA	NA	NA	NA	NA	NA	NA	NA	NA	NA	NA	NA	NA	Inf	0.0092807	426	1	0
PF_POS	X5.131649300.rs11568499.SLC22A4.1.T	T	NA	0.078156	460	0	0	0	NaN	0.089514	356	0	0	0	NaN	0.037037	104	0	0	0	NaN	NA	NA	NA	NA	NA	NA	NA	NA	NA	NA	NA	NA	NA	NA	NA	NA	NA	NA	NA	NA	NA	NA	NA	Inf	0.0092807	427	0	0
PF_POS	X5.131649306.rs455649.SLC22A4.1.G	G	NA	0.07014	464	0	0	0	NaN	0.084399	358	0	0	0	NaN	0.018519	106	0	0	0	NaN	NA	NA	NA	NA	NA	NA	NA	NA	NA	NA	NA	NA	NA	NA	NA	NA	NA	NA	NA	NA	NA	NA	NA	Inf	0.0069606	428	0	0
PF_POS	X5.131663062.rs272893.SLC22A4..1.A	G	A	0.078156	296	143	21	0.20109	0.48619	0.092072	231	111	13	0.19296	0.94088	0.027778	65	32	8	0.22857	0.16406	0.59411	1.1238	0.73181	1.7259	0.78196	1.0786	0.63144	1.8424	0.4275	1.557	0.52232	4.6412	0.90798	0.96755	0.55285	1.6933	0.7298	1.0056	0.56981	1.7747	1.5599	0.51484	4.7262	0.4275	0.011601	176	192	58
PF_POS	X5.131667548.rs2304081.SLC22A4.1.G	G	A	0.074148	447	15	0	0.016234	0.72282	0.086957	347	10	0	0.014006	0.7884	0.027778	100	5	0	0.02381	0.80264	0.24273	2.3599	0.55617	10.014	0.24273	2.3599	0.55617	10.014	NA	NA	NA	NA	0.24273	2.3599	0.55617	10.014	0.24273	2.3599	0.55617	10.014	NA	NA	NA	0.24273	0.013921	307	104	14
PF_POS	X5.131671634.rs4646201.SLC22A4.1.G	G	NA	0.074148	462	0	0	0	NaN	0.086957	357	0	0	0	NaN	0.027778	105	0	0	0	NaN	NA	NA	NA	NA	NA	NA	NA	NA	NA	NA	NA	NA	NA	NA	NA	NA	NA	NA	NA	NA	NA	NA	NA	Inf	0.013921	425	0	0
PF_POS	X5.131681057.rs272867.SLC22A4.1.G	A	G	0.082164	192	206	60	0.3559	0.68514	0.097187	143	164	46	0.36261	0.92412	0.027778	49	42	14	0.33333	0.30551	0.74162	0.93776	0.63982	1.3744	0.53741	0.84806	0.50236	1.4316	0.80564	1.1034	0.50467	2.4124	0.4341	0.81086	0.47916	1.3722	0.73637	0.80977	0.46383	1.4137	0.99394	0.43408	2.2759	0.4341	0.013921	170	197	58
PF_POS	X5.131706005.rs11544587.SLC22A5.1.T	T	NA	0.076152	461	0	0	0	NaN	0.089514	356	0	0	0	NaN	0.027778	105	0	0	0	NaN	NA	NA	NA	NA	NA	NA	NA	NA	NA	NA	NA	NA	NA	NA	NA	NA	NA	NA	NA	NA	NA	NA	NA	Inf	0.016241	424	0	0
PF_POS	X5.131714106.rs10040427.SLC22A5.1.C	C	T	0.092184	394	56	3	0.068433	0.51729	0.10486	305	44	1	0.065714	0.65613	0.046296	89	12	2	0.07767	0.057928	0.72287	0.88537	0.45066	1.7394	0.51015	0.77549	0.36188	1.6618	0.38766	3.0515	0.22345	41.672	0.33923	0.68035	0.30571	1.5141	0.45021	0.68948	0.3097	1.535	2.9174	0.2124	40.073	0.33923	0.030162	388	30	0
PF_POS	X5.131719999.rs4551059.SLC22A5.1.G	G	NA	0.074148	462	0	0	0	NaN	0.086957	357	0	0	0	NaN	0.027778	105	0	0	0	NaN	NA	NA	NA	NA	NA	NA	NA	NA	NA	NA	NA	NA	NA	NA	NA	NA	NA	NA	NA	NA	NA	NA	NA	Inf	0.0092807	427	0	0
PF_POS	X5.131729935.rs11568525.SLC22A5.1.C	C	T	0.078156	332	123	5	0.14457	0.081958	0.089514	247	104	5	0.16011	0.10389	0.037037	85	19	0	0.091346	0.30527	0.10401	0.6052	0.32558	1.125	0.12853	0.61464	0.32496	1.1626	0.25885	2.85E-08	0	Inf	0.17563	0.64555	0.33971	1.2267	0.19935	0.63724	0.3356	1.21	2.58E-08	0	Inf	0.10401	0.0069606	422	6	0
PF_POS	X5.131744790.rs7704457.LOC441108.1.T	T	C	0.12425	306	123	8	0.15904	0.27482	0.14322	234	94	7	0.16119	0.49098	0.055556	72	29	1	0.15196	0.29769	0.48061	0.82733	0.48728	1.4047	0.51876	0.83061	0.47183	1.4622	0.65579	0.58955	0.05358	6.4869	0.58874	0.85445	0.48235	1.5136	0.76626	0.84489	0.47615	1.4992	0.55921	0.050464	6.1967	0.48061	0.0092807	313	99	15
PF_POS	X5.131778716.rs6874639.LOC441108.1.A	A	G	0.078156	191	221	48	0.34457	0.17213	0.086957	144	180	33	0.34454	0.02796	0.046296	47	41	15	0.34466	0.22781	0.67541	1.0881	0.73294	1.6154	0.61676	0.87391	0.51559	1.4813	0.095979	2.0092	0.88739	4.5493	0.11871	0.65571	0.38481	1.1173	0.13859	0.73216	0.4169	1.2858	1.7213	0.72697	4.0755	0.095979	0.018561	225	154	44
PF_POS	X5.131797578.rs2522051.LOC441108.1.C	T	C	0.13828	147	195	88	0.4314	0.11686	0.1509	111	149	72	0.44127	0.1016	0.092593	36	46	16	0.39796	0.83976	0.36436	0.84035	0.57646	1.225	0.52171	0.8321	0.47452	1.4592	0.37852	0.73236	0.36382	1.4742	0.93876	1.0213	0.59612	1.7498	0.63764	0.8977	0.49295	1.6348	0.68877	0.31645	1.4991	0.36436	0.041763	280	108	25
PF_POS	X5.131805735.rs2706379.LOC441108.1.C	C	T	0.082164	184	219	55	0.35917	0.4071	0.092072	143	167	45	0.36197	0.728	0.046296	41	52	10	0.34951	0.26304	0.51455	0.87689	0.5903	1.3026	0.89012	0.96301	0.56424	1.6436	0.25869	0.6223	0.26919	1.4386	0.55328	1.1712	0.69436	1.9753	0.51789	1.0588	0.60569	1.8509	0.64243	0.26273	1.5709	0.25869	0.0092807	291	120	16
PF_POS	X5.131810619.rs2706381.LOC441108.1.C	C	T	0.078156	191	214	55	0.35217	0.67493	0.092072	148	163	44	0.35352	0.9321	0.027778	43	51	11	0.34762	0.46757	0.74473	0.93712	0.63375	1.3857	0.98165	1.0062	0.59368	1.7054	0.47734	0.74362	0.32599	1.6963	0.63313	1.1347	0.67524	1.9066	0.75366	1.0719	0.6169	1.8624	0.77209	0.32104	1.8569	0.47734	0.0069606	301	116	11
PF_POS	X5.131819921.rs2070729.IRF1.1.A	A	C	0.08016	220	202	37	0.30065	0.31887	0.089514	174	154	28	0.29494	0.44922	0.046296	46	48	9	0.32039	0.47663	0.95955	0.98946	0.65707	1.49	0.72801	1.0975	0.64958	1.8544	0.46264	0.70293	0.27214	1.8157	0.44613	1.2266	0.7253	2.0743	0.64526	1.1758	0.68043	2.0318	0.76175	0.28397	2.0434	0.44613	0.0046404	124	211	94
PF_POS	X5.131822072.rs2070724.IRF1.1.G	G	A	0.08016	141	235	83	0.43682	0.38463	0.092072	113	180	62	0.42817	0.50412	0.037037	28	55	21	0.46635	0.52384	0.78651	1.055	0.71636	1.5536	0.8802	1.0455	0.58618	1.8647	0.76604	1.1083	0.5637	2.179	0.92592	0.9755	0.57825	1.6457	0.95464	1.0205	0.55672	1.8706	1.123	0.51319	2.4576	0.76604	0.011601	151	206	69
PF_POS	X5.131824486.rs2070722.IRF1..1.G	G	T	0.096192	140	229	82	0.4357	0.48875	0.10742	111	176	62	0.4298	0.58956	0.055556	29	53	20	0.45588	0.63236	0.91773	1.0206	0.69278	1.5036	0.9875	1.0046	0.56549	1.7847	0.86948	1.0592	0.53377	2.1018	0.91145	0.97067	0.57441	1.6403	0.98598	0.98927	0.54163	1.8069	1.0519	0.47888	2.3106	0.86948	0.020882	151	204	67
PF_POS	X5.131826880.rs2706384.IRF1..1.C	C	A	0.13226	160	208	65	0.3903	0.84616	0.14834	125	159	49	0.38589	0.89215	0.074074	35	49	16	0.405	0.86735	0.6407	1.0988	0.73993	1.6317	0.7894	1.0789	0.61774	1.8844	0.59328	1.2303	0.57647	2.6256	0.90602	0.96822	0.56641	1.6551	0.86216	1.0325	0.57392	1.8574	1.2531	0.54651	2.8731	0.59328	0.074246	137	197	65
PF_POS	X5.131831058.rs2548999.IRF1.1.G	G	T	0.074148	162	225	75	0.40584	0.83256	0.086957	124	176	57	0.40616	0.67777	0.027778	38	49	18	0.40476	0.74663	0.72808	0.93533	0.64137	1.364	0.54911	0.8465	0.49074	1.4602	0.90215	1.045	0.51859	2.1056	0.50778	0.83868	0.49791	1.4127	0.79007	0.81972	0.4602	1.4601	0.93097	0.42814	2.0243	0.50778	0.0092807	111	220	96
PF_POS	X5.131873073.rs739718.IL5.1.T	T	C	0.076152	204	226	31	0.31236	0.0024338	0.092072	147	183	25	0.32817	0.0014463	0.018519	57	43	6	0.25943	0.5663	0.18912	0.7455	0.47939	1.1593	0.088184	0.63638	0.37806	1.0712	0.76563	1.181	0.39855	3.4994	0.064491	0.61094	0.36113	1.0336	0.17939	0.60581	0.35325	1.039	0.92576	0.3034	2.8247	0.064491	0.018561	252	162	9
PF_POS	X5.131877524.rs2069818.IL5..1.C	C	A	0.074148	402	58	2	0.0671	0.95254	0.086957	315	41	1	0.060224	0.78278	0.027778	87	17	1	0.090476	0.86769	0.59141	1.2052	0.60969	2.3824	0.52707	1.268	0.60885	2.6407	0.84328	0.75142	0.044378	12.723	0.4847	1.3072	0.61813	2.7644	0.77272	1.3035	0.61574	2.7593	0.78702	0.046355	13.362	0.4847	0.0046404	313	107	9
PF_POS	X5.131877699.rs2069823.IL5.1.T	T	NA	0.074148	462	0	0	0	NaN	0.086957	357	0	0	0	NaN	0.027778	105	0	0	0	NaN	NA	NA	NA	NA	NA	NA	NA	NA	NA	NA	NA	NA	NA	NA	NA	NA	NA	NA	NA	NA	NA	NA	NA	Inf	0.0092807	427	0	0
PF_POS	X5.131892979.rs4526098.RAD50.1.G	A	G	0.072144	259	170	34	0.25702	0.40596	0.084399	197	134	27	0.26257	0.52684	0.027778	62	36	7	0.2381	0.57304	0.24981	0.78451	0.51765	1.1889	0.33728	0.77308	0.45652	1.3092	0.34205	0.61754	0.22468	1.6973	0.64373	0.88054	0.51327	1.5106	0.50006	0.8218	0.47215	1.4304	0.56994	0.20234	1.6053	0.24981	0.0092807	392	33	2
PF_POS	X5.131905810.rs2706348.RAD50.1.A	A	G	0.12224	119	222	97	0.47489	0.73359	0.13811	92	169	76	0.47626	0.92346	0.064815	27	53	21	0.4703	0.59274	0.72348	1.0714	0.73128	1.5696	0.70567	1.1209	0.61917	2.0292	0.85111	1.0644	0.5553	2.0401	0.85267	1.0514	0.61946	1.7845	0.92874	1.1128	0.59552	2.0795	1.1413	0.52894	2.4625	0.70567	0.051044	127	196	86
PF_POS	X5.131915022.rs28903086.RAD50.1.G	G	NA	0.07014	464	0	0	0	NaN	0.084399	358	0	0	0	NaN	0.018519	106	0	0	0	NaN	NA	NA	NA	NA	NA	NA	NA	NA	NA	NA	NA	NA	NA	NA	NA	NA	NA	NA	NA	NA	NA	NA	NA	Inf	0.0092807	427	0	0
PF_POS	X5.131915673.rs28903088.RAD50.1.G	G	NA	0.13427	432	0	0	0	NaN	0.15345	331	0	0	0	NaN	0.064815	101	0	0	0	NaN	NA	NA	NA	NA	NA	NA	NA	NA	NA	NA	NA	NA	NA	NA	NA	NA	NA	NA	NA	NA	NA	NA	NA	Inf	0.069606	401	0	0
PF_POS	X5.131917726.rs10479007.RAD50.1.A	A	G	0.078156	334	120	6	0.14348	0.18806	0.092072	259	90	6	0.14366	0.56706	0.027778	75	30	0	0.14286	0.087669	0.46638	1.2395	0.69692	2.2045	0.42422	1.2713	0.70659	2.2874	0.51448	1.28E-07	0	Inf	0.39016	1.2955	0.71886	2.3347	0.56609	1.2896	0.7157	2.3236	1.38E-07	0	Inf	0.39016	0.011601	358	66	2
PF_POS	X5.131923673.rs28903090.RAD50.1.G	G	NA	0.076152	461	0	0	0	NaN	0.089514	356	0	0	0	NaN	0.027778	105	0	0	0	NaN	NA	NA	NA	NA	NA	NA	NA	NA	NA	NA	NA	NA	NA	NA	NA	NA	NA	NA	NA	NA	NA	NA	NA	Inf	0.011601	426	0	0
PF_POS	X5.131930613.rs1047380.RAD50.1.A	A	NA	0.074148	462	0	0	0	NaN	0.086957	357	0	0	0	NaN	0.027778	105	0	0	0	NaN	NA	NA	NA	NA	NA	NA	NA	NA	NA	NA	NA	NA	NA	NA	NA	NA	NA	NA	NA	NA	NA	NA	NA	Inf	0.011601	426	0	0
PF_POS	X5.131931385.rs1047382.RAD50.1.T	T	NA	0.074148	462	0	0	0	NaN	0.086957	357	0	0	0	NaN	0.027778	105	0	0	0	NaN	NA	NA	NA	NA	NA	NA	NA	NA	NA	NA	NA	NA	NA	NA	NA	NA	NA	NA	NA	NA	NA	NA	NA	Inf	0.0092807	427	0	0
PF_POS	X5.131931472.rs28903092.RAD50.1.G	G	NA	0.074148	462	0	0	0	NaN	0.086957	357	0	0	0	NaN	0.027778	105	0	0	0	NaN	NA	NA	NA	NA	NA	NA	NA	NA	NA	NA	NA	NA	NA	NA	NA	NA	NA	NA	NA	NA	NA	NA	NA	Inf	0.0069606	428	0	0
PF_POS	X5.131940498.rs28903093.RAD50.1.T	T	NA	0.078156	460	0	0	0	NaN	0.092072	355	0	0	0	NaN	0.027778	105	0	0	0	NaN	NA	NA	NA	NA	NA	NA	NA	NA	NA	NA	NA	NA	NA	NA	NA	NA	NA	NA	NA	NA	NA	NA	NA	Inf	0.0069606	428	0	0
PF_POS	X5.131944869.rs1047386.RAD50.1.T	T	NA	0.078156	460	0	0	0	NaN	0.092072	355	0	0	0	NaN	0.027778	105	0	0	0	NaN	NA	NA	NA	NA	NA	NA	NA	NA	NA	NA	NA	NA	NA	NA	NA	NA	NA	NA	NA	NA	NA	NA	NA	Inf	0.0092807	427	0	0
PF_POS	X5.131951770.rs1047387.RAD50.1.A	A	NA	0.074148	462	0	0	0	NaN	0.086957	357	0	0	0	NaN	0.027778	105	0	0	0	NaN	NA	NA	NA	NA	NA	NA	NA	NA	NA	NA	NA	NA	NA	NA	NA	NA	NA	NA	NA	NA	NA	NA	NA	Inf	0.0092807	427	0	0
PF_POS	X5.131952405.rs17772565.RAD50.1.C	C	T	0.078156	237	199	24	0.26848	0.029712	0.092072	180	156	19	0.27324	0.044893	0.027778	57	43	5	0.25238	0.38261	0.7209	0.92217	0.59077	1.4395	0.64361	0.88428	0.52496	1.4896	0.91822	1.0661	0.31499	3.6082	0.60917	0.87171	0.51454	1.4768	0.87748	0.87192	0.50963	1.4918	1.003	0.28938	3.4765	0.60917	0.013921	356	68	1
PF_POS	X5.131965179.rs3798134.RAD50.1.G	G	A	0.092184	214	208	31	0.29801	0.03814	0.10742	170	156	23	0.2894	0.10492	0.037037	44	52	8	0.32692	0.16504	0.21167	1.3126	0.85567	2.0135	0.17444	1.4357	0.85046	2.4237	0.73351	1.2014	0.41836	3.45	0.23265	1.3749	0.81426	2.3215	0.39766	1.4358	0.83603	2.466	1.4348	0.48268	4.265	0.17444	0.030162	148	199	71
PF_POS	X5.131976461.rs35861031.RAD50.1.G	G	NA	0.078156	460	0	0	0	NaN	0.092072	355	0	0	0	NaN	0.027778	105	0	0	0	NaN	NA	NA	NA	NA	NA	NA	NA	NA	NA	NA	NA	NA	NA	NA	NA	NA	NA	NA	NA	NA	NA	NA	NA	Inf	0.0092807	427	0	0
PF_POS	X5.131978166.rs1804669.RAD50.1.G	G	NA	0.072144	463	0	0	0	NaN	0.086957	357	0	0	0	NaN	0.018519	106	0	0	0	NaN	NA	NA	NA	NA	NA	NA	NA	NA	NA	NA	NA	NA	NA	NA	NA	NA	NA	NA	NA	NA	NA	NA	NA	Inf	0.0092807	427	0	0
PF_POS	X5.131982808.rs4621555.RAD50.1.C	T	C	0.078156	348	107	5	0.12717	0.30547	0.094629	268	81	5	0.12853	0.68735	0.018519	80	26	0	0.12264	0.1501	0.68095	1.1348	0.62198	2.0705	0.63213	1.162	0.62916	2.1462	0.51602	1.07E-07	0	Inf	0.58899	1.1854	0.64056	2.1935	0.70526	1.1799	0.63775	2.1829	1.12E-07	0	Inf	0.51602	0.011601	358	67	1
PF_POS	X5.131992409.rs1881457.IL13..1.T	T	G	0.094188	317	126	9	0.15929	0.38583	0.10486	249	94	7	0.15429	0.58546	0.055556	68	32	2	0.17647	0.42281	0.74009	1.0893	0.65771	1.8042	0.69947	1.1173	0.63669	1.9605	0.95677	0.95124	0.15538	5.8235	0.68116	1.1278	0.6359	2.0003	0.91896	1.1274	0.63386	2.0051	0.98699	0.15985	6.0943	0.68116	0.023202	284	118	19
PF_POS	X5.131994669.rs2069744.IL13.1.C	C	T	0.076152	238	186	37	0.282	0.93756	0.089514	181	142	33	0.29213	0.50224	0.027778	57	44	4	0.24762	0.20156	0.035662	0.63405	0.41096	0.97824	0.14177	0.6736	0.39665	1.1439	0.021527	0.27044	0.079723	0.9174	0.76128	0.92052	0.53925	1.5714	0.04944	0.7874	0.45446	1.3643	0.24288	0.06975	0.84574	0.021527	0.0092807	354	67	6
PF_POS	X5.131995964.rs20541.IL13..1.C	C	T	0.16433	224	153	40	0.27938	0.069867	0.18159	170	117	33	0.28594	0.061231	0.10185	54	36	7	0.25773	0.76764	0.90207	1.0279	0.66315	1.5933	0.93968	0.979	0.56498	1.6964	0.6537	1.2759	0.44339	3.6716	0.7534	0.91333	0.51853	1.6087	0.88161	0.9356	0.52411	1.6702	1.2426	0.42147	3.6634	0.6537	0.078886	337	59	1
PF_POS	X5.131996500.rs848.IL13..1.T	G	T	0.086172	123	250	83	0.45614	0.024958	0.094629	83	201	70	0.48164	0.0098793	0.055556	40	49	13	0.36765	0.73756	0.016305	0.61088	0.40642	0.91818	0.01343	0.48732	0.27565	0.86153	0.21743	0.63005	0.29848	1.33	0.16844	0.69065	0.4078	1.1697	0.040505	0.51149	0.2822	0.92707	0.41192	0.17884	0.94878	0.01343	0.011601	221	176	29
PF_POS	X5.132001065.rs2243206.IL13.1.C	C	T	0.086172	282	157	17	0.20943	0.39606	0.097187	216	121	16	0.21671	0.85604	0.046296	66	36	1	0.18447	0.10088	0.81178	0.94242	0.5783	1.5358	0.78113	1.0799	0.62803	1.8569	0.076698	0.17457	0.019046	1.6	0.40366	1.265	0.72874	2.1959	0.16733	1.2074	0.69287	2.104	0.18509	0.020049	1.7088	0.076698	0.020882	349	70	3
PF_POS	X5.132008644.rs2243248.IL4.1.T	T	G	0.084168	348	104	5	0.12473	0.36607	0.097187	273	76	4	0.11898	0.61264	0.037037	75	28	1	0.14423	0.35532	0.67261	1.1299	0.64145	1.9904	0.62286	1.1614	0.64058	2.1056	0.82474	0.72651	0.043199	12.219	0.58577	1.1826	0.64779	2.1591	0.84555	1.1794	0.64546	2.1549	0.75326	0.044668	12.703	0.58577	0.018561	282	129	12
PF_POS	X5.132009154.rs2243250.IL4.1.C	T	C	0.14629	315	101	10	0.14202	0.57562	0.15601	243	78	9	0.14545	0.37143	0.11111	72	23	1	0.13021	0.57168	0.9181	0.97017	0.54432	1.7292	0.9698	0.98777	0.52246	1.8675	0.79019	0.73264	0.070009	7.667	0.96905	1.013	0.5271	1.9469	0.96494	1.0081	0.52421	1.9386	0.73374	0.069882	7.7041	0.79019	0.10209	157	152	78
PF_POS	X5.132009787.rs2243251.IL4..1.T	T	C	0.074148	221	196	45	0.30952	0.87235	0.086957	174	146	37	0.30812	0.44058	0.027778	47	50	8	0.31429	0.28289	0.32304	1.2232	0.82045	1.8237	0.13762	1.4862	0.87839	2.5146	0.72899	0.85037	0.33782	2.1406	0.09032	1.5739	0.92988	2.6638	0.23635	1.5898	0.91817	2.7528	1.0649	0.40559	2.796	0.09032	0.0092807	405	22	0
PF_POS	X5.132009821.rs4986964.IL4.1.T	T	NA	0.086172	456	0	0	0	NaN	0.094629	354	0	0	0	NaN	0.055556	102	0	0	0	NaN	NA	NA	NA	NA	NA	NA	NA	NA	NA	NA	NA	NA	NA	NA	NA	NA	NA	NA	NA	NA	NA	NA	NA	Inf	0.0069606	428	0	0
PF_POS	X5.132014109.rs2243270.IL4..1.C	C	T	0.078156	311	136	13	0.17609	0.68481	0.094629	233	109	12	0.18785	0.86385	0.018519	78	27	1	0.13679	0.41852	0.32384	0.77241	0.46043	1.2958	0.48826	0.81671	0.45977	1.4507	0.18761	0.26161	0.028022	2.4424	0.77467	0.91824	0.51166	1.6479	0.38575	0.88434	0.4915	1.5912	0.25259	0.026908	2.371	0.18761	0.0092807	124	215	88
PF_POS	X5.132016593.rs2243283.IL4.1.C	C	G	0.078156	297	147	16	0.19457	0.67406	0.089514	222	122	12	0.20506	0.33436	0.037037	75	25	4	0.15865	0.30992	0.030336	0.58619	0.35761	0.9609	0.010037	0.48282	0.27441	0.84954	0.82747	1.1708	0.28511	4.8075	0.0063724	0.4516	0.25157	0.81068	0.023978	0.44924	0.2491	0.8102	0.9036	0.21601	3.7799	0.0063724	0.013921	277	134	14
PF_POS	X5.158742950.rs3212227.IL12B.1.T	T	G	0.084168	182	224	51	0.35667	0.14563	0.092072	151	164	40	0.34366	0.65028	0.055556	31	60	11	0.40196	0.023986	0.020363	1.6043	1.0721	2.4006	0.0013816	2.4754	1.3987	4.381	0.96978	0.98415	0.43045	2.2501	0.0015847	2.3843	1.3772	4.1279	0.0035061	2.7069	1.4917	4.912	1.7148	0.69194	4.2495	0.0013816	0.013921	214	168	43
PF_POS	X5.158747564.rs919766.IL12B.1.A	A	C	0.076152	276	164	21	0.22343	0.58895	0.086957	210	129	18	0.23109	0.75105	0.037037	66	35	3	0.19712	0.51898	0.66014	0.90225	0.56981	1.4286	0.89184	0.96323	0.5612	1.6532	0.34394	0.51511	0.12427	2.1352	0.79974	1.0744	0.61744	1.8695	0.63435	1.0351	0.59163	1.8112	0.5212	0.12415	2.1881	0.34394	0.0092807	226	170	31
PF_POS	X5.158752978.rs3181216.IL12B.1.A	A	T	0.082164	255	179	24	0.24782	0.30086	0.089514	195	143	18	0.2514	0.20499	0.055556	60	36	6	0.23529	0.846	0.88106	0.96643	0.61773	1.512	0.68733	0.89634	0.52571	1.5282	0.60746	1.3747	0.40965	4.6134	0.52184	0.83677	0.48438	1.4456	0.74936	0.8537	0.49003	1.4873	1.2929	0.37787	4.4235	0.52184	0.013921	345	74	6
PF_POS	X5.158756227.rs730691.IL12B.1.T	T	C	0.092184	205	203	45	0.3234	0.60962	0.11253	154	155	38	0.33285	0.91442	0.018519	51	48	7	0.29245	0.33216	0.32256	0.81614	0.54442	1.2235	0.66536	0.8905	0.52632	1.5067	0.13653	0.49337	0.18864	1.2903	0.66155	1.1261	0.66197	1.9156	0.32992	1.0094	0.58135	1.7526	0.49552	0.18316	1.3406	0.13653	0.0092807	130	204	93
PF_POS	X5.35874575.rs6897932.IL7R.1.C	C	T	0.076152	366	88	7	0.11063	0.52036	0.089514	280	70	6	0.11517	0.50623	0.027778	86	18	1	0.095238	0.95699	0.23197	0.69745	0.38237	1.2722	0.2037	0.66195	0.3476	1.2606	0.93407	0.90447	0.082457	9.9212	0.20214	0.65503	0.33896	1.2658	0.43806	0.65322	0.33776	1.2633	0.8293	0.075176	9.1484	0.20214	0.0069606	374	54	0
PF_POS	X5.35876274.rs3194051.IL7R.1.A	A	G	0.078156	207	190	63	0.34348	0.071054	0.086957	161	151	45	0.33754	0.30575	0.046296	46	39	18	0.36408	0.064307	0.80474	1.0476	0.72477	1.5142	0.73002	0.9112	0.53738	1.5451	0.33666	1.4243	0.6946	2.9206	0.29335	0.7514	0.44004	1.2831	0.4732	0.80165	0.45198	1.4218	1.2793	0.59281	2.7608	0.29335	0.011601	234	172	20
PF_POS	X5.41199959.rs1801033.C6..1.A	A	C	0.13427	125	214	93	0.46296	0.93716	0.15345	96	168	67	0.45619	0.67618	0.064815	29	46	26	0.48515	0.37484	0.35842	1.1947	0.81696	1.7472	0.74212	1.1045	0.61048	1.9984	0.2222	1.5012	0.78356	2.8762	0.47842	0.82169	0.4771	1.4152	0.47226	0.96765	0.51313	1.8248	1.4712	0.6897	3.1383	0.2222	0.051044	151	203	55
PF_POS	X6.137325847.rs1555498.IL20RA.1.C	C	T	0.096192	170	211	70	0.38914	0.73529	0.099744	134	164	54	0.38636	0.74367	0.083333	36	47	16	0.39899	0.91991	0.98014	1.0049	0.68153	1.4818	0.97621	0.99165	0.57154	1.7206	0.92942	1.0344	0.4894	2.1864	0.92675	0.97528	0.57196	1.663	0.99419	0.98185	0.54849	1.7576	1.0238	0.45244	2.3169	0.92675	0.013921	125	201	99
PF_POS	X6.137540425.rs11575936.IFNGR1.1.C	C	NA	0.072144	463	0	0	0	NaN	0.084399	358	0	0	0	NaN	0.027778	105	0	0	0	NaN	NA	NA	NA	NA	NA	NA	NA	NA	NA	NA	NA	NA	NA	NA	NA	NA	NA	NA	NA	NA	NA	NA	NA	Inf	0.0092807	427	0	0
PF_POS	X6.31540141.rs2239704.LTA..1.G	G	T	0.096192	222	180	49	0.3082	0.17372	0.1023	174	138	39	0.30769	0.14829	0.074074	48	42	10	0.31	0.85533	0.72336	0.92829	0.61438	1.4026	0.61499	0.87026	0.50614	1.4963	0.95079	1.0285	0.42153	2.5095	0.58844	0.86085	0.4998	1.4827	0.85897	0.85293	0.48242	1.508	0.95065	0.37285	2.4239	0.58844	0.016241	124	197	103
PF_POS	X6.31540313.rs909253.LTA..1.T	C	T	0.094188	122	220	110	0.48673	0.58243	0.1023	99	164	88	0.48433	0.22611	0.064815	23	56	22	0.49505	0.27324	0.58134	0.89862	0.61424	1.3147	0.87937	1.0491	0.56462	1.9493	0.29062	0.71302	0.37859	1.3429	0.30004	1.3259	0.7771	2.2624	0.49966	1.1892	0.6185	2.2863	0.80192	0.36997	1.7382	0.29062	0.020882	228	164	30
PF_POS	X6.31542308.rs1799964.TNF.1.T	T	C	0.088176	334	112	9	0.14286	0.91289	0.097187	261	85	7	0.14023	0.9793	0.055556	73	27	2	0.15196	0.78481	0.94825	1.0182	0.59054	1.7556	0.86955	0.95118	0.52306	1.7297	0.41656	2.2709	0.33471	15.408	0.68258	0.87999	0.47595	1.627	0.67454	0.89395	0.48234	1.6568	2.2155	0.32525	15.091	0.41656	0.013921	276	137	12
PF_POS	X6.31542963.rs1800750.TNF.1.G	G	A	0.13828	413	17	0	0.019767	0.67582	0.15857	314	15	0	0.022796	0.6722	0.064815	99	2	0	0.009901	0.91995	0.94298	0.93679	0.15554	5.6422	0.94298	0.93679	0.15554	5.6422	NA	NA	NA	NA	0.94298	0.93679	0.15554	5.6422	0.94298	0.93679	0.15554	5.6422	NA	NA	NA	0.94298	0.071926	368	32	0
PF_POS	X6.31543031.rs1800629.TNF.1.G	A	G	0.12024	328	105	6	0.13326	0.45811	0.13555	254	78	6	0.13314	0.99666	0.064815	74	27	0	0.13366	0.12101	0.90525	0.9662	0.54828	1.7027	0.72637	1.1159	0.60442	2.0601	0.035828	8.03E-09	0	Inf	0.3991	1.3075	0.70227	2.4344	0.085405	1.2576	0.67365	2.3476	8.53E-09	0	Inf	0.035828	0.044084	396	14	2
PF_POS	X6.31543101.rs361525.TNF.1.G	A	G	0.084168	408	48	1	0.054705	0.73948	0.092072	314	40	1	0.059155	0.8173	0.055556	94	8	0	0.039216	0.68017	0.52023	0.73965	0.29153	1.8766	0.52023	0.73965	0.29153	1.8766	0.99998	3.058	0	Inf	0.52023	0.73965	0.29153	1.8766	0.81325	0.73965	0.29153	1.8766	2.9373	0	Inf	0.52023	0.011601	391	35	0
PF_POS	X6.31544189.rs3093662.TNF.1.A	G	A	0.092184	399	53	1	0.060706	0.58123	0.097187	307	45	1	0.066572	0.62877	0.074074	92	8	0	0.04	0.67692	0.24697	0.58969	0.23587	1.4743	0.24697	0.58969	0.23587	1.4743	0.99998	3.0806	0	Inf	0.24697	0.58969	0.23587	1.4743	0.51161	0.58969	0.23587	1.4743	2.8989	0	Inf	0.24697	0.025522	351	66	3
PF_POS	X6.31839309.rs2242665.CTL4..1.G	G	A	0.13026	207	183	44	0.31221	0.70472	0.14322	159	139	37	0.31791	0.42848	0.083333	48	44	7	0.29293	0.4682	0.22432	0.76945	0.50224	1.1788	0.28758	0.74525	0.43262	1.2838	0.37862	0.64883	0.24341	1.7295	0.57286	0.8552	0.49591	1.4748	0.47567	0.78398	0.44442	1.383	0.57585	0.20746	1.5984	0.22432	0.039443	214	178	22
PF_POS	X7.117230283.rs17140229.CFTR.1.T	C	T	0.13427	122	230	80	0.45139	0.11915	0.14322	95	177	63	0.45224	0.22391	0.10185	27	53	17	0.44845	0.30328	0.85096	0.96107	0.63508	1.4544	0.89057	0.95758	0.51658	1.7751	0.86863	0.9413	0.45916	1.9297	0.99633	1.0013	0.578	1.7346	0.98194	0.96922	0.5098	1.8427	0.92157	0.39814	2.1332	0.85096	0.058005	242	138	26
PF_POS	X7.30492237.rs2075820.NOD1..1.G	A	G	0.12425	209	195	33	0.29863	0.17267	0.14322	160	152	23	0.29552	0.1006	0.055556	49	43	10	0.30882	0.89957	0.75482	1.0692	0.7029	1.6263	0.8353	0.94534	0.55644	1.6061	0.26335	1.7457	0.66108	4.6098	0.41219	0.79846	0.46553	1.3695	0.45758	0.85315	0.48847	1.4901	1.6243	0.59557	4.4299	0.26335	0.051044	122	198	89
PF_POS	X7.80300449.rs3211938.CD36.1.T	T	G	0.092184	214	187	52	0.32119	0.25641	0.097187	171	143	39	0.31303	0.27504	0.074074	43	44	13	0.35	0.74165	0.29495	1.2324	0.83356	1.822	0.29814	1.3258	0.77855	2.2578	0.55123	1.287	0.5631	2.9416	0.50323	1.2013	0.70228	2.0548	0.56269	1.293	0.7347	2.2755	1.4529	0.60867	3.4679	0.29495	0.011601	389	35	2
PF_POS	X7.80302110.hCD36_G1439C.CD36.1.G	G	C	0.1022	445	3	0	0.0033482	0.94331	0.10997	345	3	0	0.0043103	0.93564	0.074074	100	0	0	0	NaN	0.36939	2.72E-08	0	Inf	0.36939	2.72E-08	0	Inf	NA	NA	NA	NA	0.36939	2.72E-08	0	Inf	0.36939	2.72E-08	0	Inf	NA	NA	NA	0.36939	0.027842	418	1	0
PF_POS	X9.120475302.rs4986790.TLR4.1.A	G	A	0.098196	380	66	4	0.082222	0.54963	0.10742	299	46	4	0.077364	0.15179	0.064815	81	20	0	0.09901	0.26943	0.81128	0.92798	0.50194	1.7156	0.71054	1.1396	0.57238	2.2688	0.021519	3.37E-09	0	Inf	0.29631	1.4601	0.71946	2.963	0.046326	1.4016	0.68816	2.8546	3.57E-09	0	Inf	0.021519	0.0092807	396	30	1
PF_POS	X9.120475602.rs4986791.TLR4.1.C	C	T	0.086172	450	6	0	0.0065789	0.88754	0.094629	349	5	0	0.0070621	0.89355	0.055556	101	1	0	0.004902	0.96032	0.36046	0.32907	0.027859	3.887	0.36046	0.32907	0.027859	3.887	NA	NA	NA	NA	0.36046	0.32907	0.027859	3.887	0.36046	0.32907	0.027859	3.887	NA	NA	NA	0.36046	0.011601	424	2	0
PF_POS	X9.136131322.rs8176746.ABO..1.C	C	A	0.12425	258	160	19	0.22654	0.34936	0.13811	206	120	11	0.21068	0.19474	0.074074	52	40	8	0.28	0.93674	0.15272	1.3831	0.88648	2.1581	0.22522	1.3996	0.81306	2.4092	0.25777	1.9415	0.61367	6.1423	0.48697	1.2183	0.69862	2.1246	0.34292	1.3084	0.74173	2.3081	2.1573	0.66758	6.9713	0.15272	0.055684	311	86	10
PF_POS	X9.136132909.rs8176719.ABO..1.I	D	I	0.082164	192	209	57	0.35262	0.99153	0.092072	151	164	40	0.34366	0.65028	0.046296	41	45	17	0.3835	0.44022	0.31177	1.2222	0.82833	1.8034	0.66276	1.1259	0.66045	1.9194	0.15856	1.7606	0.80398	3.8555	0.61158	0.87223	0.51444	1.4789	0.37005	0.99461	0.56498	1.751	1.7557	0.75985	4.0565	0.15856	0.0092807	235	156	36
PF_POS	X11.5248173.rs33950507.HBB..1.G	G	NA	0.11824	440	0	0	0	NaN	0.13811	337	0	0	0	NaN	0.046296	103	0	0	0	NaN	NA	NA	NA	NA	NA	NA	NA	NA	NA	NA	NA	NA	NA	NA	NA	NA	NA	NA	NA	NA	NA	NA	NA	Inf	0.041763	413	0	0
PF_POS	X11.5248232.rs334.HBB..1.A	A	T	0.084168	440	17	0	0.0186	0.68537	0.092072	342	13	0	0.01831	0.72527	0.055556	98	4	0	0.019608	0.83992	0.47947	1.7775	0.36326	8.6978	0.47947	1.7775	0.36326	8.6978	NA	NA	NA	NA	0.47947	1.7775	0.36326	8.6978	0.47947	1.7775	0.36326	8.6978	NA	NA	NA	0.47947	0.011601	417	9	0
PF_POS	X11.5718517.rs7935564.TRIM5.1.G	G	A	0.12224	157	215	66	0.39612	0.586	0.13811	116	167	54	0.40801	0.63552	0.064815	41	48	12	0.35644	0.71828	0.51112	0.87462	0.5861	1.3052	0.46097	0.81198	0.46708	1.4115	0.80402	0.90557	0.41269	1.9871	0.58734	0.86187	0.50363	1.4749	0.76183	0.81369	0.45485	1.4556	0.80587	0.34424	1.8865	0.46097	0.074246	131	215	53
PF_POS	X11.59863104.rs569108.MS4A2.1.A	A	G	0.076152	294	146	21	0.2039	0.59895	0.086957	219	120	18	0.21849	0.76652	0.037037	75	26	3	0.15385	0.68503	0.0011476	0.46617	0.28769	0.75538	0.0029636	0.4248	0.23757	0.75962	0.026004	0.25017	0.065667	0.9531	0.04881	0.55665	0.30759	1.0074	0.0049386	0.48597	0.26466	0.89236	0.19572	0.050209	0.76293	0.0011476	0.0092807	317	104	6
PF_POS	X11.63487386.rs542998.RTN3.1.T	T	C	0.13226	235	174	24	0.25635	0.26142	0.1509	182	131	19	0.25452	0.4684	0.064815	53	43	5	0.26238	0.31533	0.38014	1.2205	0.78295	1.9026	0.27105	1.3558	0.78815	2.3324	0.93997	0.95578	0.29386	3.1086	0.24763	1.3842	0.79796	2.4011	0.50648	1.3965	0.79577	2.4508	1.1	0.33024	3.6639	0.24763	0.048724	169	189	52
PF_POS	X12.57490378.rs3024978.STAT6.1.G	G	NA	0.074148	462	0	0	0	NaN	0.086957	357	0	0	0	NaN	0.027778	105	0	0	0	NaN	NA	NA	NA	NA	NA	NA	NA	NA	NA	NA	NA	NA	NA	NA	NA	NA	NA	NA	NA	NA	NA	NA	NA	Inf	0.0092807	427	0	0
PF_POS	X12.57492308.rs12314983.STAT6.1.G	G	A	0.078156	433	27	0	0.029348	0.51668	0.089514	337	19	0	0.026685	0.60494	0.037037	96	8	0	0.038462	0.68333	0.7519	1.1733	0.43739	3.1473	0.7519	1.1733	0.43739	3.1473	NA	NA	NA	NA	0.7519	1.1733	0.43739	3.1473	0.7519	1.1733	0.43739	3.1473	NA	NA	NA	0.7519	0.011601	414	12	0
PF_POS	X12.57493602.rs35182390.STAT6.1.G	G	NA	0.074148	462	0	0	0	NaN	0.086957	357	0	0	0	NaN	0.027778	105	0	0	0	NaN	NA	NA	NA	NA	NA	NA	NA	NA	NA	NA	NA	NA	NA	NA	NA	NA	NA	NA	NA	NA	NA	NA	NA	Inf	0.0069606	428	0	0
PF_POS	X12.57500112.rs3024952.STAT6.1.A	A	NA	0.074148	462	0	0	0	NaN	0.086957	357	0	0	0	NaN	0.027778	105	0	0	0	NaN	NA	NA	NA	NA	NA	NA	NA	NA	NA	NA	NA	NA	NA	NA	NA	NA	NA	NA	NA	NA	NA	NA	NA	Inf	0.0092807	427	0	0
PF_POS	X12.57500509.rs2626577.STAT6.1.C	C	NA	0.076152	461	0	0	0	NaN	0.089514	356	0	0	0	NaN	0.027778	105	0	0	0	NaN	NA	NA	NA	NA	NA	NA	NA	NA	NA	NA	NA	NA	NA	NA	NA	NA	NA	NA	NA	NA	NA	NA	NA	Inf	0.0069606	428	0	0
PF_POS	X12.68548223.rs2069727.IFNG..1.A	A	G	0.08016	361	88	10	0.11765	0.10103	0.094629	283	64	7	0.11017	0.14274	0.027778	78	24	3	0.14286	0.49452	0.46366	1.2225	0.71625	2.0866	0.50897	1.2353	0.66103	2.3085	0.60495	1.5531	0.29789	8.0973	0.62627	1.1763	0.61292	2.2575	0.75921	1.1951	0.6211	2.2995	1.613	0.3085	8.4332	0.46366	0.0092807	216	187	24
PF_POS	X12.68548756.rs2234687.IFNG..1.C	C	T	0.074148	453	9	0	0.0097403	0.83256	0.086957	349	8	0	0.011204	0.83047	0.027778	104	1	0	0.0047619	0.9609	0.44579	0.42051	0.039722	4.4516	0.44579	0.42051	0.039722	4.4516	NA	NA	NA	NA	0.44579	0.42051	0.039722	4.4516	0.44579	0.42051	0.039722	4.4516	NA	NA	NA	0.44579	0.013921	424	1	0
PF_POS	X12.68550162.rs2069718.IFNG..1.T	T	C	0.11623	220	190	31	0.28571	0.24335	0.11765	177	145	23	0.27681	0.35552	0.11111	43	45	8	0.31771	0.42617	0.62371	1.1188	0.71482	1.7509	0.7768	1.0835	0.62238	1.8861	0.54003	1.3866	0.49074	3.9181	0.96941	0.98934	0.57205	1.711	0.82078	1.0416	0.58783	1.8457	1.4175	0.47968	4.1887	0.54003	0.030162	118	230	70
PF_POS	X12.68551196.rs1861493.IFNG..1.T	T	C	0.074148	408	51	3	0.061688	0.31819	0.086957	312	42	3	0.067227	0.24189	0.027778	96	9	0	0.042857	0.64636	0.18546	0.58772	0.26064	1.3253	0.2549	0.61236	0.25855	1.4503	0.1699	9.25E-09	0	Inf	0.38838	0.68463	0.28569	1.6407	0.26165	0.67547	0.28174	1.6195	8.89E-09	0	Inf	0.1699	0.016241	368	54	2
PF_POS	X12.68555011.rs2069705.IFNG..1.C	C	T	0.074148	152	232	78	0.41991	0.50832	0.089514	120	177	59	0.41433	0.64443	0.018519	32	55	19	0.43868	0.58118	0.36386	1.1902	0.81729	1.7332	0.35018	1.3028	0.74641	2.2739	0.61561	1.193	0.60031	2.3708	0.61551	1.143	0.67852	1.9255	0.63214	1.2767	0.709	2.299	1.3803	0.63731	2.9896	0.35018	0.011601	166	197	63
PF_POS	X12.68642647.rs2227507.IL22.1.T	T	C	0.13427	422	9	1	0.012731	0.00037125	0.1509	324	7	1	0.013554	0.00011604	0.074074	98	2	0	0.01	0.91954	0.65945	0.69654	0.13152	3.6891	0.73465	0.73417	0.11981	4.4987	0.52878	1.44E-08	0	Inf	0.85156	0.83664	0.12766	5.483	0.80532	0.83408	0.12743	5.4594	1.44E-08	0	Inf	0.52878	0.051044	404	5	0
PF_POS	X12.68644618.rs1012356.IL22.1.A	T	A	0.09018	126	229	99	0.47026	0.79176	0.097187	97	184	72	0.46459	0.36966	0.064815	29	45	27	0.4901	0.27526	0.8664	0.96832	0.66544	1.4091	0.41856	0.7818	0.43122	1.4174	0.57452	1.1942	0.64367	2.2156	0.23407	0.72603	0.42839	1.2305	0.48915	0.7108	0.37773	1.3376	0.95596	0.45565	2.0056	0.23407	0.018561	149	197	77
PF_POS	X12.68646521.rs2227491.IL22.1.T	C	T	0.098196	241	167	42	0.27889	0.10086	0.10486	191	129	30	0.27	0.22387	0.074074	50	38	12	0.31	0.26385	0.57038	1.1213	0.75525	1.6647	0.57872	1.1632	0.68202	1.9838	0.73333	1.1621	0.49072	2.7522	0.72169	1.105	0.63792	1.9142	0.8471	1.1449	0.64684	2.0265	1.2308	0.5022	3.0165	0.57038	0.025522	118	199	103
PF_POS	X12.68647713.rs2227485.IL22.1.G	A	G	0.092184	141	223	89	0.4426	0.96085	0.097187	120	166	67	0.42493	0.47759	0.074074	21	57	22	0.505	0.16117	0.16183	1.3138	0.89535	1.9278	0.030736	1.9453	1.0502	3.6033	0.98756	1.0053	0.51798	1.9511	0.05266	1.7042	0.9892	2.9361	0.074891	2.0958	1.0941	4.0148	1.6227	0.73363	3.5892	0.030736	0.018561	185	187	51
PF_POS	X12.68648622.rs2227478.IL22.1.G	A	G	0.092184	233	179	41	0.28808	0.43527	0.097187	193	131	29	0.26771	0.31487	0.074074	40	48	12	0.36	0.67692	0.13571	1.3578	0.9081	2.0301	0.077391	1.6185	0.94618	2.7684	0.72509	1.1718	0.4854	2.8289	0.11557	1.5424	0.89809	2.6489	0.20492	1.6525	0.93822	2.9104	1.4839	0.58927	3.737	0.077391	0.018561	142	188	93
PF_POS	X14.65263300.rs229587.SPTB.1.T	T	C	0.10421	184	184	79	0.38255	0.0065268	0.10997	137	145	66	0.39799	0.014936	0.083333	47	39	13	0.32828	0.28809	0.13379	0.74712	0.50863	1.0974	0.071214	0.6092	0.35505	1.0453	0.65009	0.84087	0.39589	1.786	0.13937	0.66449	0.38492	1.1471	0.19189	0.59485	0.33229	1.0649	0.65098	0.29108	1.4559	0.071214	0.025522	158	206	56
PF_POS	X16.27374180.rs1805015.IL4R.1.T	T	C	0.092184	161	205	87	0.41832	0.13565	0.099744	131	153	68	0.41051	0.055868	0.064815	30	52	19	0.44554	0.67249	0.61095	1.0983	0.76529	1.5763	0.18707	1.4577	0.82975	2.5608	0.52248	0.80401	0.41037	1.5753	0.072958	1.6359	0.9545	2.8039	0.19722	1.6771	0.91586	3.0709	1.0711	0.50292	2.2812	0.072958	0.016241	215	170	39
PF_POS	X16.4033436.rs2230739.ADCY9..1.A	A	G	0.09018	313	125	16	0.17291	0.4258	0.094629	249	95	10	0.16243	0.79643	0.074074	64	30	6	0.21	0.33786	0.13755	1.4267	0.89165	2.283	0.14521	1.5273	0.86374	2.7008	0.43119	1.6727	0.46557	6.0099	0.24638	1.4224	0.78459	2.5788	0.32643	1.4779	0.8104	2.6952	1.8717	0.51212	6.8408	0.13755	0.018561	232	178	13
PF_POS	X16.4079823.rs10775349.ADCY9..1.C	C	G	0.12224	337	90	11	0.12785	0.099856	0.14066	262	64	10	0.125	0.017826	0.055556	75	26	1	0.13725	0.44096	0.58066	1.1686	0.67443	2.025	0.26936	1.4404	0.75558	2.7461	0.19227	0.25732	0.026191	2.5282	0.10431	1.7464	0.89276	3.4161	0.1366	1.6829	0.85798	3.3008	0.29624	0.030254	2.9007	0.10431	0.055684	142	193	72
PF_POS	X16.72088421.rs5470.HP.1.C	C	G	0.076152	302	147	12	0.18547	0.23435	0.089514	227	119	10	0.19522	0.22872	0.027778	75	28	2	0.15238	0.74064	0.34104	0.78487	0.47451	1.2982	0.37588	0.77525	0.44023	1.3652	0.57867	0.62751	0.11496	3.4254	0.48091	0.81317	0.45651	1.4485	0.63328	0.79477	0.44453	1.421	0.58061	0.10503	3.2095	0.34104	0.0092807	295	125	7
PF_POS	X17.15861332.rs2535611.ADORA2B.1.T	T	C	0.086172	428	28	0	0.030702	0.4988	0.094629	337	17	0	0.024011	0.64345	0.055556	91	11	0	0.053922	0.56487	0.022736	3.7178	1.1474	12.046	0.022736	3.7178	1.1474	12.046	NA	NA	NA	NA	0.022736	3.7178	1.1474	12.046	0.022736	3.7178	1.1474	12.046	NA	NA	NA	0.022736	0.011601	366	59	1
PF_POS	X17.26096597.rs2297518.NOS2.1.G	A	G	0.086172	371	83	2	0.095395	0.24339	0.094629	288	65	1	0.094633	0.17822	0.055556	83	18	1	0.098039	0.98248	0.9014	1.041	0.55172	1.9642	0.97968	1.0088	0.51354	1.9818	0.62954	2.1075	0.1042	42.627	0.93463	0.97163	0.48821	1.9337	0.88826	0.97721	0.4907	1.9461	2.0999	0.10366	42.539	0.62954	0.013921	256	153	16
PF_POS	X17.26128509.rs1800482.NOS2..1.G	C	G	0.13627	358	71	2	0.087007	0.44385	0.14578	274	58	2	0.092814	0.56862	0.10185	84	13	0	0.06701	0.47933	0.21494	0.63605	0.30757	1.3153	0.28857	0.66708	0.31257	1.4237	0.15682	5.06E-09	0	Inf	0.40346	0.72498	0.33817	1.5542	0.25472	0.71934	0.33517	1.5438	4.93E-09	0	Inf	0.15682	0.051044	346	62	1
PF_POS	X17.26128581.rs2779249.NOS2A..1.G	G	T	0.078156	116	236	108	0.4913	0.57128	0.092072	93	184	78	0.47887	0.46851	0.027778	23	52	30	0.53333	0.95831	0.26394	1.2388	0.8501	1.8053	0.78377	1.0893	0.59062	2.0092	0.12746	1.5951	0.87633	2.9034	0.27991	0.75025	0.44481	1.2654	0.30512	0.92776	0.48423	1.7775	1.5158	0.72049	3.189	0.12746	0.018561	190	190	43
PF_POS	X17.26128728.rs9282799.NOS2..1.C	T	C	0.086172	393	58	5	0.074561	0.094357	0.094629	306	43	5	0.074859	0.020624	0.055556	87	15	0	0.073529	0.42281	0.90642	0.95829	0.4703	1.9526	0.98933	1.0051	0.47606	2.1221	0.37118	5.15E-08	0	Inf	0.87851	1.0609	0.49791	2.2603	0.66444	1.053	0.49464	2.2417	5.19E-08	0	Inf	0.37118	0.0092807	408	19	0
PF_POS	X17.26129212.rs8078340.NOS2..1.C	T	C	0.12224	198	204	36	0.31507	0.097706	0.13555	148	161	29	0.32396	0.10786	0.074074	50	43	7	0.285	0.58173	0.29891	0.79781	0.51959	1.225	0.3042	0.75305	0.43809	1.2945	0.59572	0.76793	0.28631	2.0597	0.46451	0.81669	0.47413	1.4068	0.57171	0.76873	0.43706	1.3521	0.67449	0.24192	1.8805	0.29891	0.051044	145	221	43
PF_POS	X19.10394792.rs1799969.ICAM1.1.G	G	NA	0.09018	454	0	0	0	NaN	0.099744	352	0	0	0	NaN	0.055556	102	0	0	0	NaN	NA	NA	NA	NA	NA	NA	NA	NA	NA	NA	NA	NA	NA	NA	NA	NA	NA	NA	NA	NA	NA	NA	NA	Inf	0.013921	419	6	0
PF_POS	X19.10395683.rs5498.ICAM1.1.A	A	G	0.086172	341	104	11	0.13816	0.36652	0.094629	266	78	10	0.13842	0.15159	0.055556	75	26	1	0.13725	0.44096	0.91934	1.0286	0.59674	1.7728	0.8629	1.0537	0.58221	1.907	0.81639	0.76526	0.076092	7.6961	0.81087	1.0766	0.58878	1.9684	0.94946	1.0714	0.58518	1.9615	0.77926	0.077038	7.8825	0.81087	0.020882	248	156	18
PF_POS	X19.6919624.rs373533.EMR1..1.G	G	T	0.18036	141	199	69	0.41198	0.93189	0.19949	110	157	46	0.39776	0.40601	0.11111	31	42	23	0.45833	0.2441	0.33209	1.2099	0.82294	1.7788	0.68625	1.1278	0.62881	2.0227	0.20365	1.5673	0.78537	3.1279	0.52865	0.83624	0.47916	1.4594	0.445	0.98166	0.52379	1.8398	1.5509	0.71242	3.3763	0.20365	0.099768	175	186	27
PF_POS	X19.6919753.rs461645.EMR1..1.T	C	T	0.13627	147	209	75	0.41647	0.96158	0.14834	115	164	54	0.40841	0.72627	0.092593	32	45	21	0.44388	0.48886	0.52692	1.1302	0.77354	1.6513	0.74709	1.0982	0.62121	1.9413	0.44746	1.3051	0.65807	2.5883	0.77256	0.92329	0.53733	1.5865	0.74797	1.0191	0.55437	1.8735	1.3194	0.61119	2.8483	0.44746	0.046404	188	189	34
PF_POS	X19.7754284.rs35825847.FCER2.1.C	C	T	0.08016	456	3	0	0.003268	0.944	0.092072	352	3	0	0.0042254	0.93628	0.037037	104	0	0	0	NaN	0.35746	2.58E-08	0	Inf	0.35746	2.58E-08	0	Inf	NA	NA	NA	NA	0.35746	2.58E-08	0	Inf	0.35746	2.58E-08	0	Inf	NA	NA	NA	0.35746	0.016241	414	10	0
PF_POS	X20.57485812.rs8386.GNAS.1.C	C	T	0.09018	316	123	15	0.1685	0.47979	0.099744	244	96	12	0.17045	0.50399	0.055556	72	27	3	0.16176	0.80908	0.69118	0.90298	0.5451	1.4958	0.64991	0.87528	0.49171	1.5581	0.99967	1.0003	0.19889	5.0313	0.64077	0.86867	0.48007	1.5718	0.89576	0.8673	0.4777	1.5746	0.96001	0.18901	4.8759	0.64077	0.013921	327	87	11
PF_POS	X22.24179132.rs1128127.DERL3.1.G	A	G	0.14228	119	212	97	0.4743	0.88941	0.15601	89	169	72	0.47424	0.62421	0.092593	30	43	25	0.47449	0.23424	0.66652	1.0893	0.73812	1.6075	0.42217	0.78023	0.42614	1.4285	0.11091	1.7024	0.88514	3.2744	0.03945	0.55862	0.31881	0.97882	0.10043	0.61913	0.32116	1.1936	1.2624	0.58624	2.7185	0.03945	0.074246	120	209	70
PF_POS	X.135729609.rs3092945.CD40LG.1.T	T	C	0.14028	190	133	106	0.4021	1.87E-13	0.15345	142	104	85	0.4139	1.44E-10	0.092593	48	29	21	0.36224	0.00037176	0.41483	0.87088	0.62422	1.215	0.67993	0.89224	0.51927	1.5331	0.28611	0.70832	0.37378	1.3423	0.57783	1.1839	0.6536	2.1444	0.55705	1.0601	0.56103	2.0033	0.72436	0.36526	1.4365	0.28611	0.064965	191	120	92
PF_POS	X.135730555.rs1126535.CD40LG.1.T	T	C	0.12826	390	34	11	0.064368	2.43E-13	0.14834	298	27	8	0.064565	1.98E-09	0.055556	92	7	3	0.063725	1.78E-05	0.75908	1.1127	0.564	2.1954	0.92939	0.96132	0.40131	2.3028	0.31311	2.5202	0.42946	14.79	0.52932	0.73051	0.27126	1.9673	0.50693	0.7463	0.27642	2.0149	2.4578	0.41828	14.442	0.31311	0.051044	246	96	67
PF_POS	X.153763492.rs1050829.G6PD.1.T	T	C	0.096192	226	125	100	0.36031	0	0.10486	174	105	71	0.35286	1.37E-10	0.064815	52	20	29	0.38614	4.86E-09	0.070404	1.3519	0.9737	1.8769	0.3322	1.3024	0.76244	2.2248	0.018425	2.1339	1.1336	4.0169	0.23131	0.67986	0.35896	1.2876	0.054837	0.84157	0.42796	1.6549	2.0236	1.0414	3.9319	0.018425	0.020882	212	107	103
PF_POS	X.153764217.rs1050828.G6PD.1.C	C	T	0.086172	400	41	15	0.077851	1.44E-15	0.094629	318	26	10	0.064972	9.96E-14	0.055556	82	15	5	0.12255	0.0014057	0.040111	1.7585	1.0263	3.0129	0.01278	2.6055	1.224	5.5466	0.51733	1.5394	0.42232	5.6115	0.013553	3.0253	1.2503	7.3201	0.0339	3.1089	1.28	7.5508	1.7384	0.4715	6.4097	0.01278	0.0092807	422	2	3
[truncated: 38 more columns]
