# Supplementary material for: Human Candidate Polymorphisms in Sympatric Ethnic Groups Differing in Malaria Susceptibility in Mali
Source: PLoS One. 2013 Oct 2;8(10):e75675. doi: 10.1371/journal.pone.0075675 (PMC3788813; doi:10.1371/journal.pone.0075675)
Supplement: Table S8 — Genetic association tests for malaria and Immuno-Assay by ethnic group (All Results). (TXT) [file pone.0075675.s008.txt]

titre	SNP 	Allele1	Allele	dogon	dogon	dogon	dogon	dogon	dogon	dogon	dogon	dogon	dogon	dogon	dogon	dogon	dogon	dogon	dogon	dogon	dogon	dogon	dogon	dogon	dogon	dogon	dogon	dogon	dogon	dogon	dogon	dogon	dogon	fulani	fulani	fulani	fulani	fulani	fulani	fulani	fulani	fulani	fulani	fulani	fulani	fulani	fulani	fulani	fulani	fulani	fulani	fulani	fulani	fulani	fulani	fulani	fulani	fulani	fulani	fulani	fulani	fulani	fulani
assay	ID	1	2	missingness	geno11	geno12	geno22	allelefreq	hwe_p	add_p	add_slope	add_slope_L	add_slope_U	dom_p	dom_slope	dom_slope_L	dom_slope_U	rec_p	rec_slope	rec_slope_L	rec_slope_U	het_p	het_slope	het_slope_L	het_slope_U	gen_p	gen_slope_1	gen_slope_2	gen_slope_1_L	gen_slope_1_U	gen_slope_2_L	gen_slope_2_U	minimump	missingness	geno11	geno12	geno22	allelefreq	hwe_p	add_p	add_slope	add_slope_L	add_slope_U	dom_p	dom_slope	dom_slope_L	dom_slope_U	rec_p	rec_slope	rec_slope_L	rec_slope_U	het_p	het_slope	het_slope_L	het_slope_U	gen_p	gen_slope_1	gen_slope_2	gen_slope_1_L	gen_slope_1_U	gen_slope_2_L	gen_slope_2_U	minimump
AMA1	X1.159174683.rs2814778.DARC..1.A	G	NA	0.031175	404	0	0	0	NaN	NA	NA	NA	NA	NA	NA	NA	NA	NA	NA	NA	NA	NA	NA	NA	NA	NA	NA	NA	NA	NA	NA	NA	NA	0.016667	413	0	0	0	NaN	NA	NA	NA	NA	NA	NA	NA	NA	NA	NA	NA	NA	NA	NA	NA	NA	NA	NA	NA	NA	NA	NA	NA	NA
AMA1	X1.159272060.rs2251746.FCER1A.1.T	T	C	0.016787	371	38	1	0.04878	0.97929	0.73648	0.047307	-0.22823	0.32284	0.6549	0.065239	-0.22084	0.35132	0.56357	-0.49919	-2.1932	1.1949	0.58204	0.081193	-0.20793	0.37032	0.73276	0.079372	-0.21007	0.36881	-0.48904	-2.185	1.2069	0.56357	0.0071429	310	105	2	0.1307	0.027238	0.27484	-0.093731	-0.26197	0.074507	0.2744	-0.096889	-0.27063	0.076856	0.82748	-0.1215	-1.2143	0.97125	0.28613	-0.095319	-0.27047	0.079832	0.54944	-0.095992	-0.27142	0.079437	-0.1395	-1.2325	0.95354	0.2744
AMA1	X1.161479745.rs1801274.FCGR2a..1.T	C	T	0.019185	177	183	49	0.34352	0.87191	0.97414	0.0020553	-0.12219	0.1263	0.59085	0.046286	-0.12246	0.21503	0.44887	-0.099975	-0.35873	0.15878	0.30302	0.08841	-0.079829	0.25665	0.53378	0.075154	-0.10315	0.25345	-0.062031	-0.33609	0.21203	0.30302	0.0071429	119	199	99	0.47602	0.37589	0.38756	0.045848	-0.058154	0.14985	0.15138	0.12175	-0.044583	0.28809	0.95915	-0.0046295	-0.18176	0.1725	0.17707	0.10433	-0.047158	0.25582	0.2971	0.14182	-0.036689	0.32032	0.082789	-0.12548	0.29106	0.15138
AMA1	X1.161518333.rs10127939.CD16.1.A	A	C	0.014388	296	115	0	0.1399	0.00097511	0.15871	-0.1334	-0.31892	0.052113	0.15871	-0.1334	-0.31892	0.052113	NA	NA	NA	NA	0.15871	-0.1334	-0.31892	0.052113	0.15871	-0.1334	-0.31892	0.052113	NA	NA	NA	0.15871	0.011905	327	88	0	0.10602	0.015691	0.54132	0.058389	-0.12897	0.24575	0.54132	0.058389	-0.12897	0.24575	NA	NA	NA	NA	0.54132	0.058389	-0.12897	0.24575	0.54132	0.058389	-0.12897	0.24575	NA	NA	NA	0.54132
AMA1	X1.206940831.rs3024500.IL10.1.A	A	G	0.035971	143	197	62	0.39925	0.66533	0.27985	-0.068172	-0.19182	0.055473	0.55108	-0.053975	-0.23144	0.12349	0.20821	-0.15021	-0.38416	0.083732	0.7337	0.029492	-0.14042	0.1994	0.44423	-0.019769	-0.2069	0.16736	-0.16168	-0.41981	0.096461	0.20821	0.011905	237	145	33	0.25422	0.10957	0.94739	-0.0039788	-0.12216	0.1142	0.75737	0.024033	-0.12844	0.17651	0.46739	-0.10415	-0.38502	0.17673	0.46425	0.059207	-0.099354	0.21777	0.64455	0.049058	-0.11322	0.21133	-0.085972	-0.37343	0.20149	0.46425
AMA1	X1.206944861.rs1518110.IL10.1.C	A	C	0.019185	112	206	91	0.47433	0.83977	0.29207	-0.064072	-0.18326	0.05512	0.30713	-0.098481	-0.28748	0.090521	0.49208	-0.070211	-0.27052	0.1301	0.74144	-0.028276	-0.19624	0.13969	0.55472	-0.08597	-0.28638	0.11444	-0.12617	-0.36527	0.11293	0.29207	0.011905	121	193	101	0.4759	0.16776	0.78994	-0.014042	-0.11736	0.089277	0.83972	0.01713	-0.14888	0.18314	0.50458	-0.059784	-0.23538	0.11581	0.4478	0.058547	-0.092624	0.20972	0.71432	0.043485	-0.13486	0.22183	-0.033066	-0.24019	0.17406	0.4478
AMA1	X1.206946407.rs1800872.IL10.1.G	T	G	0.021583	114	205	89	0.46936	0.86068	0.24636	-0.070388	-0.1894	0.048622	0.32774	-0.09371	-0.28138	0.093962	0.36295	-0.093527	-0.29502	0.10797	0.90682	-0.010031	-0.17801	0.15795	0.51135	-0.072856	-0.27189	0.12618	-0.1405	-0.37949	0.098492	0.24636	0.011905	121	193	101	0.4759	0.16776	0.83402	-0.011055	-0.11445	0.092342	0.85049	0.015965	-0.15004	0.18197	0.57805	-0.049887	-0.22567	0.1259	0.51551	0.050153	-0.10101	0.20132	0.7849	0.038125	-0.14019	0.21644	-0.026444	-0.23377	0.18089	0.51551
AMA1	X1.206946634.rs1800871.IL10.1.G	A	G	0.023981	114	203	90	0.47052	0.98352	0.31036	-0.061495	-0.18031	0.057316	0.3337	-0.092671	-0.28057	0.095225	0.49594	-0.069822	-0.27081	0.13117	0.76849	-0.025271	-0.19354	0.143	0.58375	-0.07975	-0.27933	0.11983	-0.12107	-0.35957	0.11743	0.31036	0.014286	121	193	100	0.47464	0.18445	0.89634	-0.0068874	-0.1105	0.096724	0.80954	0.020418	-0.14563	0.18646	0.63255	-0.043037	-0.21946	0.13338	0.52852	0.048671	-0.10269	0.20003	0.80827	0.040441	-0.13789	0.21877	-0.018193	-0.22601	0.18962	0.52852
AMA1	X1.206946897.rs1800896.IL10.1.T	T	C	0.031175	157	194	53	0.37129	0.56598	0.11061	-0.10178	-0.22682	0.023256	0.38172	-0.077736	-0.25192	0.096447	0.054398	-0.244	-0.49261	0.00461	0.65033	0.039479	-0.13122	0.21018	0.15183	-0.026145	-0.20943	0.15715	-0.25821	-0.52633	0.0098965	0.054398	0.011905	252	138	25	0.22651	0.29879	0.93483	0.0051925	-0.11926	0.12965	0.84561	-0.015362	-0.16999	0.13927	0.5426	0.098624	-0.21885	0.41609	0.61058	-0.041642	-0.20192	0.11863	0.76507	-0.033846	-0.19687	0.12918	0.086676	-0.23629	0.40964	0.5426
AMA1	X1.206949365.rs1800890.IL10.1.A	A	T	0.026379	261	136	9	0.18966	0.070374	0.80852	0.019822	-0.1405	0.18015	0.73844	0.030195	-0.14704	0.20743	0.83131	-0.062184	-0.63434	0.50997	0.68463	0.037293	-0.14268	0.21726	0.90779	0.035599	-0.14564	0.21684	-0.050002	-0.62611	0.52611	0.68463	0.0095238	311	97	8	0.13582	0.89157	0.85277	0.014678	-0.14033	0.16969	0.83642	0.018271	-0.15518	0.19172	0.99698	0.0010615	-0.54815	0.55028	0.83297	0.019173	-0.15902	0.19736	0.97787	0.019313	-0.15962	0.19825	0.0056326	-0.54585	0.55712	0.83297
AMA1	X1.207782856.rs17047660.CR1.1.A	A	G	0.069544	160	183	45	0.3518	0.50119	0.67154	-0.028364	-0.15947	0.10274	0.53365	-0.056083	-0.23268	0.12051	0.93793	0.010729	-0.2593	0.28076	0.5092	-0.058289	-0.23137	0.11479	0.7939	-0.06374	-0.24884	0.12136	-0.02419	-0.31281	0.26443	0.5092	0.045238	165	188	48	0.35411	0.61796	0.83701	0.012142	-0.10354	0.12783	0.34537	-0.075517	-0.23238	0.081342	0.062617	0.22536	-0.011874	0.46259	0.031646	-0.16896	-0.32308	-0.01485	0.048402	-0.13438	-0.29848	0.029725	0.1541	-0.098143	0.40635	0.031646
AMA1	X1.207782889.rs17047661.CR1.1.A	G	A	0.045564	231	136	31	0.24874	0.087295	0.38122	0.060355	-0.074741	0.19545	0.6437	-0.041373	-0.21669	0.13395	0.0031987	0.47638	0.15965	0.7931	0.030621	-0.20069	-0.38264	-0.018748	0.0035525	-0.15063	-0.33533	0.034066	0.42163	0.098486	0.74478	0.0031987	0.016667	165	188	60	0.37288	0.58774	0.40359	0.046439	-0.062537	0.15541	0.50632	0.052284	-0.10192	0.20648	0.47167	0.078895	-0.13594	0.29373	0.88403	0.011317	-0.14076	0.16339	0.69878	0.037404	-0.12662	0.20142	0.098657	-0.1332	0.33051	0.40359
AMA1	X1.89582690.rs1803632.GBP7.1.G	G	C	0.064748	103	186	101	0.49744	0.36231	0.41964	-0.048961	-0.16787	0.069946	0.70138	-0.038251	-0.23376	0.15726	0.34214	-0.095392	-0.29221	0.10143	0.6202	0.043865	-0.12963	0.21736	0.63698	-0.0047564	-0.21442	0.2049	-0.098422	-0.33648	0.13963	0.34214	0.054762	134	208	55	0.4005	0.069614	0.296	0.062373	-0.054608	0.17935	0.23894	0.098327	-0.065323	0.26198	0.69689	0.044525	-0.17952	0.26857	0.3979	0.066996	-0.088332	0.22232	0.50008	0.097024	-0.074156	0.2682	0.10318	-0.14354	0.34991	0.23894
AMA1	X2.113537223.rs17561.IL1A..1.G	G	T	0.026379	262	119	25	0.20813	0.025594	0.82382	0.015791	-0.12323	0.15482	0.93407	0.0074315	-0.16864	0.1835	0.69106	0.071202	-0.27995	0.42236	0.90223	-0.01164	-0.19735	0.17407	0.92254	-0.0058378	-0.19411	0.18244	0.069458	-0.28661	0.42552	0.69106	0.0095238	191	190	35	0.3125	0.19926	0.22078	-0.074332	-0.19332	0.044652	0.51954	-0.049652	-0.20075	0.10145	0.098552	-0.23069	-0.5044	0.043024	0.79258	0.020306	-0.13104	0.17165	0.25152	-0.015625	-0.17264	0.14139	-0.23844	-0.52333	0.04645	0.098552
AMA1	X2.113542960.rs1800587.IL1A..1.C	C	T	0.031175	140	165	99	0.44926	0.00044679	0.51033	0.03709	-0.073336	0.14752	0.63434	0.042982	-0.13414	0.22011	0.52143	0.064041	-0.13174	0.25982	0.91962	-0.0088404	-0.18054	0.16286	0.79347	0.022816	-0.17219	0.21782	0.076353	-0.14612	0.29882	0.51033	0.0095238	114	219	83	0.46274	0.2307	0.88606	-0.0081249	-0.11926	0.10301	0.36372	-0.078717	-0.24858	0.091146	0.44131	0.07463	-0.11534	0.2646	0.15405	-0.10992	-0.26107	0.04123	0.36291	-0.10884	-0.28699	0.069319	0.0025742	-0.22095	0.2261	0.15405
AMA1	X2.113590390.rs1143634.IL1B..1.C	C	T	0.069544	292	87	9	0.13531	0.41062	0.84106	-0.01778	-0.19156	0.15599	0.71084	-0.037599	-0.23638	0.16118	0.68505	0.11809	-0.45259	0.68878	0.59616	-0.055608	-0.26128	0.15006	0.81383	-0.052476	-0.25907	0.15412	0.10618	-0.467	0.67935	0.59616	0.05	222	161	16	0.24185	0.045098	0.42181	-0.05485	-0.18868	0.078982	0.41743	-0.063996	-0.21868	0.090688	0.76572	-0.059683	-0.45225	0.33288	0.4827	-0.056116	-0.2128	0.10057	0.7156	-0.061849	-0.22095	0.097249	-0.085645	-0.48406	0.31277	0.41743
AMA1	X3.52231737.rs352140.TLR9..1.A	G	A	0.079137	212	149	23	0.25391	0.63622	0.63891	0.034094	-0.10832	0.17651	0.75618	0.027624	-0.14675	0.202	0.57962	0.10341	-0.26249	0.46931	0.96193	0.0043455	-0.17409	0.18278	0.84732	0.014776	-0.16734	0.19689	0.10934	-0.26425	0.48293	0.57962	0.047619	183	172	45	0.3275	0.63395	0.11219	0.092981	-0.021752	0.20771	0.41095	0.065041	-0.090002	0.22008	0.036345	0.26123	0.016605	0.50585	0.61906	-0.039784	-0.19662	0.11705	0.11142	0.011503	-0.15234	0.17534	0.26666	0.0097814	0.52355	0.036345
AMA1	X3.52261031.rs187084.TLR9..1.C	T	C	0.035971	219	154	29	0.26368	0.78742	0.14093	0.10093	-0.033432	0.2353	0.30981	0.087785	-0.081628	0.2572	0.10752	0.26695	-0.058142	0.59204	0.85398	0.016292	-0.15721	0.18979	0.23511	0.050397	-0.12715	0.22794	0.28804	-0.045711	0.62178	0.10752	0.019048	213	166	33	0.28155	0.93404	0.8253	-0.013416	-0.13254	0.10571	0.73523	-0.026188	-0.17796	0.12559	0.91556	0.015308	-0.26767	0.29828	0.6855	-0.032141	-0.1877	0.12342	0.92137	-0.031885	-0.19188	0.12811	0.0020349	-0.28896	0.29303	0.6855
AMA1	X3.57138419.rs6780995.IL17RD.1.G	A	G	0.06235	154	191	46	0.36189	0.25408	0.40968	0.054636	-0.07525	0.18452	0.63341	0.042875	-0.13332	0.21907	0.33345	0.13111	-0.13459	0.39682	0.87281	-0.014117	-0.18696	0.15873	0.61537	0.018372	-0.16647	0.20322	0.14113	-0.14336	0.42562	0.33345	0.052381	142	182	74	0.41457	0.24783	0.036333	-0.11515	-0.22297	-0.0073263	0.14297	-0.1207	-0.28221	0.040802	0.041788	-0.20554	-0.40344	-0.0076362	0.85772	0.01416	-0.14065	0.16897	0.091012	-0.070933	-0.24293	0.10106	-0.24605	-0.46706	-0.025032	0.036333
AMA1	X3.9960070.rs708567.IL17RE..1.G	G	A	0.095923	104	203	70	0.45491	0.095904	0.024614	-0.14865	-0.27828	-0.01901	0.13795	-0.1478	-0.34308	0.047479	0.028887	-0.25178	-0.47763	-0.025929	0.72426	0.031741	-0.14461	0.20809	0.062381	-0.091676	-0.29545	0.1121	-0.31201	-0.57461	-0.049405	0.024614	0.059524	123	208	64	0.42532	0.12496	0.14416	-0.086393	-0.20234	0.02955	0.34656	-0.080927	-0.24944	0.087584	0.14058	-0.15843	-0.36916	0.052288	0.82936	0.017155	-0.13886	0.17317	0.29339	-0.047959	-0.22409	0.12817	-0.18878	-0.42732	0.049768	0.14058
AMA1	X4.38799710.rs4833095.TLR1.1.C	C	T	0.098321	310	63	3	0.091755	0.9184	0.5504	-0.065868	-0.28206	0.15032	0.6315	-0.056681	-0.28831	0.17495	0.49307	-0.34688	-1.3388	0.64504	0.74446	-0.039292	-0.27556	0.19697	0.74413	-0.042223	-0.2788	0.19435	-0.35307	-1.3468	0.64064	0.49307	0.097619	279	93	7	0.14116	0.81504	0.83081	-0.017877	-0.18186	0.14611	0.90547	-0.011049	-0.19341	0.17131	0.69794	-0.11789	-0.71325	0.47747	0.99994	7.65E-06	-0.18699	0.187	0.92725	-0.0027871	-0.19052	0.18495	-0.11855	-0.7164	0.47929	0.69794
AMA1	X4.38800214.rs5743611.TLR1..1.G	G	NA	0.071942	387	0	0	0	NaN	NA	NA	NA	NA	NA	NA	NA	NA	NA	NA	NA	NA	NA	NA	NA	NA	NA	NA	NA	NA	NA	NA	NA	NA	0.057143	396	0	0	0	NaN	NA	NA	NA	NA	NA	NA	NA	NA	NA	NA	NA	NA	NA	NA	NA	NA	NA	NA	NA	NA	NA	NA	NA	NA
AMA1	X4.38830350.rs5743810.TLR6..1.C	C	NA	0.083933	382	0	0	0	NaN	NA	NA	NA	NA	NA	NA	NA	NA	NA	NA	NA	NA	NA	NA	NA	NA	NA	NA	NA	NA	NA	NA	NA	NA	0.083333	325	53	7	0.087013	0.0087745	0.65567	-0.042016	-0.2267	0.14267	0.69893	-0.042693	-0.25904	0.17366	0.71384	-0.10955	-0.69509	0.47599	0.79124	-0.030785	-0.25874	0.19717	0.89807	-0.033159	-0.2617	0.19538	-0.1141	-0.7012	0.47299	0.65567
AMA1	X4.38830514.rs5743809.TLR6..1.T	T	C	0.095923	335	39	3	0.059682	0.1283	0.97277	-0.0043618	-0.25481	0.24609	0.9592	-0.0072311	-0.28431	0.26985	0.96206	0.023896	-0.96067	1.0085	0.94677	-0.0097636	-0.2964	0.27687	0.99673	-0.0095952	-0.2967	0.27751	0.023069	-0.96313	1.0093	0.94677	0.066667	355	36	1	0.048469	0.93099	0.79844	0.033395	-0.22292	0.28971	0.71283	0.050101	-0.2167	0.3169	0.5546	-0.46477	-2.0065	1.0769	0.63406	0.065575	-0.20443	0.33558	0.75397	0.064143	-0.20613	0.33442	-0.45824	-2.0017	1.0853	0.5546
AMA1	X4.74606024.rs4073.IL8.1.A	A	T	0.019185	340	62	7	0.09291	0.041793	0.16744	-0.13744	-0.33258	0.057697	0.41744	-0.092793	-0.31709	0.1315	0.024273	-0.74515	-1.3935	-0.096844	0.96683	-0.0049664	-0.23903	0.2291	0.078376	-0.020493	-0.25377	0.21278	-0.74845	-1.3986	-0.098277	0.024273	0.019048	301	95	16	0.15413	0.018882	0.90305	0.0086779	-0.13096	0.14832	0.99731	-0.00029251	-0.17007	0.16949	0.72771	0.069306	-0.32084	0.45945	0.87037	-0.014896	-0.19381	0.16402	0.93389	-0.01158	-0.19176	0.1686	0.066562	-0.32639	0.45951	0.72771
AMA1	X5.110407507.rs2289276.TSLP.1.C	C	T	0.014388	323	76	12	0.12165	0.0063039	0.62995	-0.041632	-0.21099	0.12773	0.73103	-0.035629	-0.23878	0.16752	0.56733	-0.14484	-0.64114	0.35147	0.90774	-0.012688	-0.22727	0.20189	0.83815	-0.017979	-0.23347	0.19751	-0.14827	-0.64688	0.35034	0.56733	0.0095238	238	161	17	0.23438	0.10986	0.86169	0.011661	-0.11953	0.14286	0.81175	0.0185	-0.13375	0.17075	0.92794	-0.017664	-0.40048	0.36515	0.78069	0.021964	-0.13266	0.17658	0.96107	0.021368	-0.13554	0.17828	-0.0090364	-0.39748	0.37941	0.78069
AMA1	X5.131391749.rs3091336.IL3.1.A	G	A	0.014388	201	179	31	0.29319	0.3028	0.64412	-0.031725	-0.16633	0.10288	0.83603	-0.017802	-0.18639	0.15078	0.48142	-0.11468	-0.43394	0.20458	0.86873	0.014294	-0.15522	0.18381	0.78089	-0.0013049	-0.17673	0.17412	-0.11531	-0.44589	0.21528	0.48142	0.014286	258	131	25	0.2186	0.13336	0.58644	-0.034778	-0.16008	0.090526	0.61474	-0.040185	-0.19667	0.1163	0.72045	-0.058116	-0.37642	0.26019	0.73351	-0.028283	-0.1911	0.13454	0.86277	-0.034561	-0.20011	0.13099	-0.069968	-0.39362	0.25368	0.58644
AMA1	X5.131396406.rs35415145.IL3.1.C	C	T	0.026379	392	14	0	0.017241	0.72371	0.92304	0.022825	-0.44028	0.48593	0.92304	0.022825	-0.44028	0.48593	NA	NA	NA	NA	0.92304	0.022825	-0.44028	0.48593	0.92304	0.022825	-0.44028	0.48593	NA	NA	NA	0.92304	0.011905	390	25	0	0.03012	0.52696	0.018555	-0.37706	-0.69097	-0.063159	0.018555	-0.37706	-0.69097	-0.063159	NA	NA	NA	NA	0.018555	-0.37706	-0.69097	-0.063159	0.018555	-0.37706	-0.69097	-0.063159	NA	NA	NA	0.018555
AMA1	X5.131396478.rs40401.IL3.1.T	T	C	0.026379	112	207	87	0.46921	0.63462	0.92155	-0.0060874	-0.12724	0.11506	0.37343	-0.086009	-0.27541	0.10339	0.42621	0.08318	-0.12171	0.28807	0.14695	-0.12462	-0.29302	0.043786	0.35015	-0.12346	-0.32338	0.076465	0.0026214	-0.24018	0.24542	0.14695	0.0095238	220	155	41	0.28486	0.081228	0.30388	-0.059403	-0.17264	0.053838	0.13683	-0.11422	-0.2647	0.036262	0.84406	0.025401	-0.22771	0.27852	0.097533	-0.13114	-0.28627	0.023987	0.2474	-0.13602	-0.29665	0.02461	-0.031087	-0.29232	0.23015	0.097533
AMA1	X5.131396676.rs35482671.IL3.1.A	A	NA	0.028777	405	0	0	0	NaN	NA	NA	NA	NA	NA	NA	NA	NA	NA	NA	NA	NA	NA	NA	NA	NA	NA	NA	NA	NA	NA	NA	NA	NA	0.021429	411	0	0	0	NaN	NA	NA	NA	NA	NA	NA	NA	NA	NA	NA	NA	NA	NA	NA	NA	NA	NA	NA	NA	NA	NA	NA	NA	NA
AMA1	X5.131396709.rs13166954.IL3.1.C	C	NA	0.016787	410	0	0	0	NaN	NA	NA	NA	NA	NA	NA	NA	NA	NA	NA	NA	NA	NA	NA	NA	NA	NA	NA	NA	NA	NA	NA	NA	NA	0.011905	415	0	0	0	NaN	NA	NA	NA	NA	NA	NA	NA	NA	NA	NA	NA	NA	NA	NA	NA	NA	NA	NA	NA	NA	NA	NA	NA	NA
AMA1	X5.131397202.rs31481.IL3.1.G	G	A	0.021583	339	66	3	0.088235	0.91352	0.50098	-0.071947	-0.2815	0.1376	0.59778	-0.060168	-0.28369	0.16336	0.40526	-0.4155	-1.394	0.56301	0.73135	-0.039826	-0.26719	0.18753	0.65879	-0.043999	-0.27164	0.18365	-0.42354	-1.404	0.5569	0.40526	0.0095238	365	49	2	0.063702	0.79765	0.72262	-0.039252	-0.25599	0.17749	0.77721	-0.033208	-0.26323	0.19682	0.65692	-0.247	-1.3369	0.84293	0.84708	-0.023067	-0.2575	0.21137	0.88822	-0.024019	-0.25872	0.21068	-0.24899	-1.3404	0.8424	0.65692
AMA1	X5.131402450.rs168681.IL3.1.G	G	A	0.023981	273	125	9	0.17568	0.22291	0.92777	-0.0074304	-0.16809	0.15323	0.84975	0.017248	-0.16121	0.1957	0.35333	-0.26978	-0.83947	0.29992	0.62476	0.045394	-0.13651	0.2273	0.60048	0.037357	-0.14547	0.22018	-0.25836	-0.83138	0.31466	0.35333	0.030952	276	119	12	0.17568	0.84777	0.70279	-0.027919	-0.17133	0.1155	0.58901	-0.045367	-0.20995	0.11921	0.77836	0.065095	-0.38821	0.5184	0.50887	-0.057012	-0.22617	0.11214	0.78693	-0.054996	-0.2254	0.11541	0.048785	-0.40767	0.50524	0.50887
AMA1	X5.131407601.rs2069614.CSF2.1.C	C	T	0.023981	114	220	73	0.44963	0.062978	0.92966	-0.0056449	-0.13098	0.11969	0.80252	-0.023887	-0.2111	0.16332	0.89015	0.015414	-0.20332	0.23415	0.7402	-0.028511	-0.19703	0.14001	0.94605	-0.030302	-0.22623	0.16563	-0.0045749	-0.25885	0.2497	0.7402	0.0071429	124	197	96	0.46643	0.29884	0.39465	0.045319	-0.059031	0.14967	0.90298	0.010278	-0.15497	0.17553	0.18283	0.12173	-0.057379	0.30084	0.31221	-0.077956	-0.22915	0.073235	0.38429	-0.033952	-0.21061	0.1427	0.10092	-0.10855	0.31039	0.18283
AMA1	X5.131409768.rs10072253.CSF2.1.C	C	NA	0.01199	412	0	0	0	NaN	NA	NA	NA	NA	NA	NA	NA	NA	NA	NA	NA	NA	NA	NA	NA	NA	NA	NA	NA	NA	NA	NA	NA	NA	0.0095238	416	0	0	0	NaN	NA	NA	NA	NA	NA	NA	NA	NA	NA	NA	NA	NA	NA	NA	NA	NA	NA	NA	NA	NA	NA	NA	NA	NA
AMA1	X5.131411454.rs2069640.CSF2.1.C	C	NA	0.11031	371	0	0	0	NaN	NA	NA	NA	NA	NA	NA	NA	NA	NA	NA	NA	NA	NA	NA	NA	NA	NA	NA	NA	NA	NA	NA	NA	NA	0.071429	390	0	0	0	NaN	NA	NA	NA	NA	NA	NA	NA	NA	NA	NA	NA	NA	NA	NA	NA	NA	NA	NA	NA	NA	NA	NA	NA	NA
AMA1	X5.131411460.rs25882.CSF2.1.T	T	C	0.021583	216	157	35	0.27819	0.3983	0.10752	0.1066	-0.023218	0.23642	0.25422	0.097707	-0.070258	0.26567	0.092719	0.25792	-0.042766	0.5586	0.8343	0.018393	-0.15393	0.19072	0.19921	0.057476	-0.11967	0.23462	0.28231	-0.027846	0.59247	0.092719	0.0047619	233	161	24	0.25	0.57935	0.68062	0.026605	-0.10008	0.15329	0.49427	0.053375	-0.099675	0.20643	0.69171	-0.066106	-0.39286	0.26064	0.37927	0.069382	-0.085284	0.22405	0.66467	0.065691	-0.092815	0.2242	-0.03648	-0.37109	0.29813	0.37927
AMA1	X5.131416061.rs25887.CSF2.1.C	C	A	0.016787	106	225	79	0.46707	0.038241	0.33588	0.061743	-0.064009	0.1875	0.83591	-0.020361	-0.21304	0.17231	0.062034	0.20223	-0.010181	0.41464	0.095679	-0.14377	-0.31288	0.025353	0.12898	-0.080442	-0.28111	0.12022	0.14775	-0.10451	0.4	0.062034	0.0047619	157	178	83	0.41148	0.013544	0.15846	-0.073232	-0.17501	0.028547	0.61197	-0.040171	-0.19538	0.11504	0.046438	-0.19043	-0.37786	-0.0030018	0.26927	0.085546	-0.066228	0.23732	0.13296	0.023982	-0.1437	0.19166	-0.17767	-0.38543	0.030086	0.046438
AMA1	X5.131528153.rs3805685.P4HA2.1.T	T	G	0.014388	352	57	2	0.074209	0.85001	0.59513	0.061686	-0.16583	0.2892	0.69087	0.04865	-0.19113	0.28843	0.4174	0.49532	-0.70184	1.6925	0.81106	0.029703	-0.21382	0.27323	0.69653	0.032225	-0.21147	0.27592	0.49926	-0.69965	1.6982	0.4174	0.0095238	410	6	0	0.0072115	0.88222	0.142	-0.47232	-1.1028	0.15813	0.142	-0.47232	-1.1028	0.15813	NA	NA	NA	NA	0.142	-0.47232	-1.1028	0.15813	0.142	-0.47232	-1.1028	0.15813	NA	NA	NA	0.142
AMA1	X5.131532634.rs156029.P4HA2.1.A	A	G	0.033573	116	197	90	0.46774	0.71415	0.16695	0.083432	-0.034888	0.20175	0.31879	0.094695	-0.091474	0.28086	0.20134	0.13203	-0.070498	0.33456	0.87362	-0.01371	-0.18266	0.15524	0.3703	0.060362	-0.13768	0.2584	0.16998	-0.067901	0.40787	0.16695	0.0047619	175	178	65	0.36842	0.082397	0.60104	0.028334	-0.077871	0.13454	0.87863	-0.011891	-0.16452	0.14074	0.21674	0.131	-0.076862	0.33887	0.2926	-0.081431	-0.23309	0.070223	0.38053	-0.053292	-0.21668	0.11009	0.10385	-0.12021	0.3279	0.21674
AMA1	X5.131540053.rs159903.P4HA2.1.C	C	T	0.019185	224	150	35	0.26895	0.1732	0.11579	0.10346	-0.02548	0.2324	0.071566	0.15435	-0.013545	0.32224	0.65872	0.067392	-0.23167	0.36645	0.10904	0.14197	-0.031671	0.31562	0.19495	0.15978	-0.018841	0.3384	0.13129	-0.17544	0.43801	0.071566	0.011905	234	158	23	0.24578	0.58361	0.44168	0.049702	-0.076918	0.17632	0.252	0.089285	-0.063483	0.24205	0.64095	-0.078819	-0.41007	0.25244	0.16627	0.10957	-0.045568	0.2647	0.37727	0.10642	-0.052087	0.26494	-0.033518	-0.37129	0.30425	0.16627
AMA1	X5.131567924.rs11955347.P4HA2.1.G	G	A	0.026379	226	162	18	0.24384	0.098378	0.89771	0.0094593	-0.13476	0.15368	0.79064	-0.022922	-0.19215	0.14631	0.31467	0.20916	-0.19856	0.61688	0.48778	-0.0609	-0.23293	0.11113	0.52446	-0.047278	-0.22189	0.12734	0.19011	-0.22401	0.60422	0.31467	0.014286	129	190	95	0.45894	0.12254	0.7249	0.018579	-0.084899	0.12206	0.96941	0.0031859	-0.15966	0.16603	0.56694	0.052815	-0.12798	0.23361	0.65575	-0.0346	-0.18673	0.11753	0.83456	-0.016656	-0.19204	0.15873	0.042993	-0.16548	0.25146	0.56694
AMA1	X5.131592870.rs3900945.PDLIM4.1.C	C	T	0.040767	109	216	75	0.4575	0.078884	0.78286	-0.017591	-0.1427	0.10751	0.80592	-0.02376	-0.2133	0.16578	0.8456	-0.021345	-0.23618	0.19349	0.94756	-0.0056628	-0.17442	0.1631	0.96239	-0.019956	-0.21843	0.17852	-0.034676	-0.28736	0.218	0.78286	0.021429	257	134	20	0.21168	0.63964	0.47774	-0.047084	-0.17707	0.082905	0.4507	-0.060568	-0.21796	0.096825	0.8124	-0.042931	-0.39748	0.31162	0.50079	-0.056119	-0.2195	0.10726	0.75292	-0.060325	-0.22567	0.10502	-0.062138	-0.42078	0.29651	0.4507
AMA1	X5.131597392.rs10463891.PDLIM4.1.G	G	A	0.021583	111	218	79	0.46078	0.12856	0.49258	-0.043298	-0.16697	0.080372	0.66058	-0.042332	-0.23128	0.14662	0.49503	-0.073694	-0.28538	0.138	0.87997	0.012974	-0.15542	0.18137	0.76929	-0.024802	-0.22309	0.17348	-0.090138	-0.33954	0.15926	0.49258	0.0047619	260	138	20	0.21292	0.7592	0.63135	-0.031577	-0.16057	0.097411	0.63564	-0.037628	-0.19329	0.11803	0.81104	-0.043157	-0.39696	0.31064	0.7025	-0.03144	-0.19278	0.1299	0.8894	-0.035085	-0.19837	0.1282	-0.05445	-0.41248	0.30358	0.63135
AMA1	X5.131606632.rs17851430.PDLIM4.1.C	C	NA	0.021583	408	0	0	0	NaN	NA	NA	NA	NA	NA	NA	NA	NA	NA	NA	NA	NA	NA	NA	NA	NA	NA	NA	NA	NA	NA	NA	NA	NA	0.0047619	418	0	0	0	NaN	NA	NA	NA	NA	NA	NA	NA	NA	NA	NA	NA	NA	NA	NA	NA	NA	NA	NA	NA	NA	NA	NA	NA	NA
AMA1	X5.131610232.rs156112.PDLIM4.1.C	C	T	0.026379	252	139	15	0.20813	0.436	0.14765	0.11042	-0.039057	0.2599	0.33967	0.084827	-0.089302	0.25896	0.06292	0.42007	-0.022642	0.86278	0.8157	0.021219	-0.15721	0.19965	0.15697	0.045931	-0.13371	0.22557	0.43622	-0.011385	0.88383	0.06292	0.02619	392	16	1	0.022005	0.065386	0.82047	0.04075	-0.31119	0.39269	0.98854	-0.0027996	-0.38491	0.37932	0.2917	0.82903	-0.71204	2.3701	0.77706	-0.056813	-0.45007	0.33644	0.5535	-0.054501	-0.44773	0.33873	0.82668	-0.71625	2.3696	0.2917
AMA1	X5.131647902.rs398064.SLC22A4.1.C	C	NA	0.016787	410	0	0	0	NaN	NA	NA	NA	NA	NA	NA	NA	NA	NA	NA	NA	NA	NA	NA	NA	NA	NA	NA	NA	NA	NA	NA	NA	NA	0.014286	414	0	0	0	NaN	NA	NA	NA	NA	NA	NA	NA	NA	NA	NA	NA	NA	NA	NA	NA	NA	NA	NA	NA	NA	NA	NA	NA	NA
AMA1	X5.131647954.rs11568510.SLC22A4.1.A	A	NA	0.023981	407	0	0	0	NaN	NA	NA	NA	NA	NA	NA	NA	NA	NA	NA	NA	NA	NA	NA	NA	NA	NA	NA	NA	NA	NA	NA	NA	NA	0.0095238	416	0	0	0	NaN	NA	NA	NA	NA	NA	NA	NA	NA	NA	NA	NA	NA	NA	NA	NA	NA	NA	NA	NA	NA	NA	NA	NA	NA
AMA1	X5.131649300.rs11568499.SLC22A4.1.T	T	NA	0.019185	409	0	0	0	NaN	NA	NA	NA	NA	NA	NA	NA	NA	NA	NA	NA	NA	NA	NA	NA	NA	NA	NA	NA	NA	NA	NA	NA	NA	0.0095238	416	0	0	0	NaN	NA	NA	NA	NA	NA	NA	NA	NA	NA	NA	NA	NA	NA	NA	NA	NA	NA	NA	NA	NA	NA	NA	NA	NA
AMA1	X5.131649306.rs455649.SLC22A4.1.G	G	NA	0.0095923	413	0	0	0	NaN	NA	NA	NA	NA	NA	NA	NA	NA	NA	NA	NA	NA	NA	NA	NA	NA	NA	NA	NA	NA	NA	NA	NA	NA	0.0071429	417	0	0	0	NaN	NA	NA	NA	NA	NA	NA	NA	NA	NA	NA	NA	NA	NA	NA	NA	NA	NA	NA	NA	NA	NA	NA	NA	NA
AMA1	X5.131663062.rs272893.SLC22A4..1.A	G	A	0.019185	261	128	20	0.20538	0.40504	0.78721	0.019761	-0.12372	0.16324	0.58403	0.048606	-0.12539	0.22261	0.6245	-0.096715	-0.48398	0.29055	0.4265	0.073083	-0.10705	0.25322	0.68097	0.067743	-0.11478	0.25027	-0.074207	-0.46642	0.318	0.4265	0.011905	171	186	58	0.36386	0.51667	0.81482	0.013031	-0.096019	0.12208	0.66624	-0.033756	-0.18715	0.11964	0.27617	0.12168	-0.097324	0.34067	0.23237	-0.093346	-0.24654	0.05985	0.37943	-0.072436	-0.23604	0.091171	0.08549	-0.14832	0.3193	0.23237
AMA1	X5.131667548.rs2304081.SLC22A4.1.G	G	A	0.014388	396	15	0	0.018248	0.7063	0.38851	0.19526	-0.24855	0.63907	0.38851	0.19526	-0.24855	0.63907	NA	NA	NA	NA	0.38851	0.19526	-0.24855	0.63907	0.38851	0.19526	-0.24855	0.63907	NA	NA	NA	0.38851	0.014286	298	102	14	0.157	0.15881	0.021401	0.16527	0.024482	0.30605	0.015676	0.20519	0.038752	0.37162	0.44509	0.16324	-0.25575	0.58223	0.028096	0.19462	0.020911	0.36833	0.054293	0.20394	0.029279	0.37861	0.21432	-0.2048	0.63344	0.015676
AMA1	X5.131671634.rs4646201.SLC22A4.1.G	G	NA	0.014388	411	0	0	0	NaN	NA	NA	NA	NA	NA	NA	NA	NA	NA	NA	NA	NA	NA	NA	NA	NA	NA	NA	NA	NA	NA	NA	NA	NA	0.014286	414	0	0	0	NaN	NA	NA	NA	NA	NA	NA	NA	NA	NA	NA	NA	NA	NA	NA	NA	NA	NA	NA	NA	NA	NA	NA	NA	NA
AMA1	X5.131681057.rs272867.SLC22A4.1.G	A	G	0.023981	169	181	57	0.36241	0.447	0.47901	0.043886	-0.077626	0.1654	0.1737	0.11829	-0.052135	0.28872	0.60601	-0.06376	-0.30605	0.17853	0.087228	0.14707	-0.021481	0.31562	0.2311	0.15077	-0.030328	0.33187	0.014611	-0.24486	0.27408	0.087228	0.011905	165	192	58	0.37108	0.85761	0.72333	0.01986	-0.090095	0.12981	0.95558	0.0043877	-0.15	0.15877	0.53025	0.070256	-0.14915	0.28966	0.70243	-0.029813	-0.18276	0.12314	0.81032	-0.013936	-0.17812	0.15025	0.063028	-0.17257	0.29862	0.53025
AMA1	X5.131706005.rs11544587.SLC22A5.1.T	T	NA	0.016787	410	0	0	0	NaN	NA	NA	NA	NA	NA	NA	NA	NA	NA	NA	NA	NA	NA	NA	NA	NA	NA	NA	NA	NA	NA	NA	NA	NA	0.016667	413	0	0	0	NaN	NA	NA	NA	NA	NA	NA	NA	NA	NA	NA	NA	NA	NA	NA	NA	NA	NA	NA	NA	NA	NA	NA	NA	NA
AMA1	X5.131714106.rs10040427.SLC22A5.1.C	C	T	0.033573	349	51	3	0.07072	0.45553	0.013886	0.28652	0.058256	0.51479	0.026198	0.28117	0.033294	0.52904	0.083541	0.86316	-0.11447	1.8408	0.068481	0.23645	-0.017933	0.49084	0.037085	0.24487	-0.0089652	0.4987	0.89706	-0.078054	1.8722	0.013886	0.030952	379	28	0	0.034398	0.47234	0.89015	0.021387	-0.28213	0.32491	0.89015	0.021387	-0.28213	0.32491	NA	NA	NA	NA	0.89015	0.021387	-0.28213	0.32491	0.89015	0.021387	-0.28213	0.32491	NA	NA	NA	0.89015
AMA1	X5.131719999.rs4551059.SLC22A5.1.G	G	NA	0.014388	411	0	0	0	NaN	NA	NA	NA	NA	NA	NA	NA	NA	NA	NA	NA	NA	NA	NA	NA	NA	NA	NA	NA	NA	NA	NA	NA	NA	0.0095238	416	0	0	0	NaN	NA	NA	NA	NA	NA	NA	NA	NA	NA	NA	NA	NA	NA	NA	NA	NA	NA	NA	NA	NA	NA	NA	NA	NA
AMA1	X5.131729935.rs11568525.SLC22A5.1.C	C	T	0.019185	294	111	4	0.14548	0.064038	0.68541	0.036592	-0.14046	0.21364	0.66304	0.041604	-0.14554	0.22875	0.97277	-0.01485	-0.86753	0.83783	0.65419	0.043228	-0.14591	0.23237	0.90475	0.043191	-0.14656	0.23294	-0.0026732	-0.85787	0.85253	0.65419	0.0071429	411	6	0	0.0071942	0.88236	0.16248	0.45017	-0.18153	1.0819	0.16248	0.45017	-0.18153	1.0819	NA	NA	NA	NA	0.16248	0.45017	-0.18153	1.0819	0.16248	0.45017	-0.18153	1.0819	NA	NA	NA	0.16248
AMA1	X5.131744790.rs7704457.LOC441108.1.T	T	C	0.071942	271	109	7	0.15891	0.29156	0.90126	-0.010803	-0.18146	0.15985	0.90725	-0.011137	-0.19851	0.17623	0.94584	-0.022375	-0.66793	0.62318	0.92144	-0.0096078	-0.20055	0.18133	0.99227	-0.010227	-0.20208	0.18162	-0.025243	-0.67387	0.62338	0.90126	0.0095238	307	94	15	0.14904	0.025975	0.13443	-0.10863	-0.25088	0.033611	0.20927	-0.11	-0.28171	0.061714	0.19636	-0.26656	-0.67094	0.13782	0.45804	-0.068403	-0.24907	0.11226	0.29348	-0.081967	-0.26346	0.09953	-0.28608	-0.69287	0.12071	0.13443
AMA1	X5.131778716.rs6874639.LOC441108.1.A	A	G	0.019185	168	198	43	0.34719	0.16926	0.93901	0.0050417	-0.12411	0.13419	0.67564	-0.03644	-0.20713	0.13425	0.40538	0.11589	-0.1571	0.38887	0.35577	-0.079041	-0.2468	0.08872	0.55995	-0.062197	-0.24031	0.11592	0.08212	-0.20766	0.3719	0.35577	0.019048	222	148	42	0.28155	0.022921	0.39021	-0.049066	-0.16099	0.062858	0.57802	-0.042704	-0.19317	0.10776	0.32142	-0.12609	-0.37532	0.12315	0.9657	0.0034389	-0.15329	0.16016	0.59925	-0.017172	-0.17891	0.14456	-0.13284	-0.39035	0.12467	0.32142
AMA1	X5.131797578.rs2522051.LOC441108.1.C	T	C	0.083933	131	172	79	0.43194	0.10697	0.24231	0.070027	-0.047361	0.18742	0.28016	0.099284	-0.080903	0.27947	0.4025	0.090376	-0.12122	0.30197	0.72703	0.030678	-0.14157	0.20293	0.49988	0.082038	-0.11203	0.2761	0.13689	-0.10168	0.37546	0.24231	0.042857	273	104	25	0.19154	0.00096091	0.20332	-0.083762	-0.21281	0.04529	0.25318	-0.097184	-0.26388	0.069516	0.3384	-0.15627	-0.47619	0.16366	0.49238	-0.062442	-0.24071	0.11582	0.44395	-0.077424	-0.25774	0.10289	-0.17736	-0.50115	0.14644	0.20332
AMA1	X5.131805735.rs2706379.LOC441108.1.C	C	T	0.023981	162	196	49	0.36118	0.37919	0.65695	0.028647	-0.097777	0.15507	0.79709	-0.022518	-0.19417	0.14914	0.19396	0.17114	-0.087098	0.42938	0.27203	-0.094323	-0.26263	0.073987	0.34083	-0.06278	-0.2427	0.11714	0.1371	-0.13912	0.41332	0.19396	0.0071429	286	115	16	0.17626	0.30442	0.24884	-0.080463	-0.21722	0.056296	0.33925	-0.079295	-0.24192	0.083334	0.31788	-0.19978	-0.5918	0.19225	0.5751	-0.048228	-0.21686	0.1204	0.47707	-0.060336	-0.23036	0.10969	-0.21793	-0.61352	0.17767	0.24884
AMA1	X5.131810619.rs2706381.LOC441108.1.C	C	T	0.019185	169	191	49	0.3533	0.65699	0.84251	0.012753	-0.11305	0.13856	0.75467	-0.027224	-0.19798	0.14353	0.37524	0.11745	-0.14217	0.37707	0.37558	-0.076321	-0.24514	0.092501	0.55714	-0.056887	-0.23662	0.12285	0.087607	-0.18879	0.36401	0.37524	0.0071429	295	111	11	0.15947	0.88523	0.25325	-0.084915	-0.23059	0.060762	0.38317	-0.074024	-0.24039	0.092346	0.22347	-0.29137	-0.76049	0.17775	0.65084	-0.039473	-0.21041	0.13146	0.4017	-0.051448	-0.22325	0.12035	-0.30655	-0.77878	0.16567	0.22347
AMA1	X5.131819921.rs2070729.IRF1.1.A	A	C	0.021583	195	178	35	0.30392	0.52959	0.71611	0.024314	-0.10673	0.15535	0.88967	0.011873	-0.15589	0.17963	0.55799	0.089838	-0.21073	0.39041	0.8497	-0.01635	-0.18546	0.15276	0.84218	-0.0030892	-0.17871	0.17253	0.088373	-0.22389	0.40064	0.55799	0.0047619	122	204	92	0.46411	0.69965	0.061135	-0.1009	-0.20651	0.0047139	0.022678	-0.19159	-0.35638	-0.026805	0.47561	-0.066099	-0.24771	0.11551	0.14308	-0.11183	-0.2615	0.037844	0.074913	-0.19306	-0.36817	-0.017948	-0.18826	-0.40031	0.023796	0.022678
AMA1	X5.131822072.rs2070724.IRF1.1.G	G	A	0.021583	124	209	75	0.43995	0.42491	0.24991	0.071128	-0.05004	0.1923	0.60282	0.048166	-0.13326	0.22959	0.15373	0.15655	-0.058553	0.37165	0.53285	-0.053124	-0.22008	0.11383	0.36134	0.0076017	-0.18328	0.19848	0.16132	-0.085108	0.40775	0.15373	0.011905	145	202	68	0.40723	0.8673	0.092379	0.09319	-0.015339	0.20172	0.43894	0.062305	-0.095474	0.22008	0.030985	0.22354	0.020441	0.42664	0.39697	-0.065209	-0.2161	0.085678	0.097852	0.0066256	-0.15967	0.17292	0.22737	0.0024561	0.45228	0.030985
AMA1	X5.131824486.rs2070722.IRF1..1.G	G	T	0.038369	123	204	74	0.4389	0.51028	0.25704	0.070762	-0.051604	0.19313	0.598	0.049282	-0.13391	0.23247	0.1648	0.15414	-0.063344	0.37162	0.55657	-0.050635	-0.21943	0.11816	0.38021	0.0094509	-0.18338	0.20229	0.16005	-0.088896	0.40899	0.1648	0.021429	145	200	66	0.40389	0.83028	0.10069	0.091094	-0.017674	0.19986	0.37371	0.071418	-0.085943	0.22878	0.053421	0.20171	-0.0029763	0.40639	0.57572	-0.043057	-0.19385	0.10774	0.14945	0.023845	-0.14208	0.18977	0.21546	-0.010709	0.44164	0.053421
AMA1	X5.131826880.rs2706384.IRF1..1.C	C	A	0.079137	141	185	58	0.39193	0.83295	0.41877	0.051636	-0.073533	0.17681	0.8512	0.017115	-0.16172	0.19595	0.19345	0.15908	-0.080683	0.39884	0.45157	-0.066357	-0.23912	0.10641	0.41719	-0.023906	-0.21283	0.16502	0.14562	-0.11696	0.4082	0.19345	0.07619	131	193	64	0.41366	0.61654	0.058033	0.11059	-0.0037661	0.22494	0.22449	0.10336	-0.063425	0.27015	0.048892	0.21374	0.0010349	0.42644	0.7613	-0.02462	-0.18348	0.13423	0.11936	0.055181	-0.12064	0.231	0.24613	0.0095538	0.48271	0.048892
AMA1	X5.131831058.rs2548999.IRF1.1.G	G	T	0.014388	140	204	67	0.41119	0.61174	0.98388	-0.0012576	-0.12328	0.12077	0.88953	0.012559	-0.16466	0.18978	0.82989	-0.024806	-0.25111	0.20149	0.77135	0.02486	-0.1428	0.19252	0.9543	0.0208	-0.16626	0.20786	-0.01242	-0.26489	0.24005	0.77135	0.0095238	109	212	95	0.48317	0.67755	0.0061676	0.14989	0.042621	0.25717	0.034269	0.18485	0.0137	0.356	0.02028	0.21136	0.032884	0.38983	0.92787	-0.0069485	-0.1574	0.1435	0.023172	0.134	-0.046078	0.31409	0.30086	0.085843	0.51588	0.0061676
AMA1	X5.131873073.rs739718.IL5.1.T	T	C	0.016787	180	201	29	0.31585	0.0065205	0.47697	0.049478	-0.086881	0.18584	0.71017	0.03194	-0.13651	0.20039	0.32661	0.16307	-0.16275	0.48888	0.89347	-0.01146	-0.1792	0.15628	0.61351	0.011632	-0.16237	0.18563	0.16907	-0.16929	0.50744	0.32661	0.019048	248	155	9	0.20995	0.0065105	0.38445	-0.062649	-0.20383	0.078536	0.93466	0.0064777	-0.14839	0.16134	0.00041343	-0.92435	-1.4374	-0.41131	0.25777	0.090371	-0.066148	0.24689	0.0014717	0.060651	-0.094774	0.21608	-0.9023	-1.4187	-0.38589	0.00041343
AMA1	X5.131877524.rs2069818.IL5..1.C	C	A	0.014388	357	52	2	0.068127	0.94273	0.73053	0.041474	-0.19454	0.27749	0.92577	-0.011839	-0.2609	0.23722	0.025939	1.3639	0.16359	2.5643	0.57695	-0.071882	-0.32444	0.18068	0.074885	-0.061929	-0.31345	0.18959	1.3535	0.15131	2.5557	0.025939	0.0047619	305	104	9	0.14593	0.9693	0.04391	0.15572	0.0042464	0.30719	0.096335	0.14582	-0.026054	0.31769	0.063846	0.48787	-0.028101	1.0038	0.28083	0.097833	-0.079968	0.27563	0.084502	0.11117	-0.066548	0.28889	0.51237	-0.0047712	1.0295	0.04391
AMA1	X5.131877699.rs2069823.IL5.1.T	T	NA	0.014388	411	0	0	0	NaN	NA	NA	NA	NA	NA	NA	NA	NA	NA	NA	NA	NA	NA	NA	NA	NA	NA	NA	NA	NA	NA	NA	NA	NA	0.0095238	416	0	0	0	NaN	NA	NA	NA	NA	NA	NA	NA	NA	NA	NA	NA	NA	NA	NA	NA	NA	NA	NA	NA	NA	NA	NA	NA	NA
AMA1	X5.131892979.rs4526098.RAD50.1.G	A	G	0.01199	232	150	30	0.25485	0.40056	0.11453	0.10701	-0.025892	0.23991	0.11808	0.13452	-0.034178	0.30321	0.40414	0.1367	-0.18447	0.45787	0.24825	0.10247	-0.071475	0.27641	0.27722	0.12419	-0.053886	0.30226	0.18605	-0.14249	0.51458	0.11453	0.0095238	383	31	2	0.042067	0.12413	0.82655	-0.028628	-0.28468	0.22743	0.91004	-0.016081	-0.29503	0.26287	0.6227	-0.27391	-1.365	0.81722	0.98955	0.0019189	-0.2852	0.28904	0.88625	0.00057892	-0.28686	0.28802	-0.27387	-1.3665	0.81878	0.6227
AMA1	X5.131905810.rs2706348.RAD50.1.A	A	G	0.067146	108	192	89	0.47558	0.83605	0.37986	-0.054189	-0.17514	0.066758	0.20867	-0.12247	-0.31339	0.068457	0.8878	-0.014759	-0.21979	0.19028	0.31339	-0.088105	-0.2594	0.083188	0.43487	-0.13281	-0.33574	0.070116	-0.099785	-0.34237	0.1428	0.20867	0.05	125	190	84	0.44862	0.45436	0.42694	-0.044164	-0.15312	0.064795	0.50787	-0.057223	-0.2266	0.11216	0.51868	-0.062907	-0.25395	0.12814	0.93339	-0.0067191	-0.16429	0.15085	0.72984	-0.042823	-0.22418	0.13854	-0.08859	-0.3086	0.13142	0.42694
AMA1	X5.131915022.rs28903086.RAD50.1.G	G	NA	0.0095923	413	0	0	0	NaN	NA	NA	NA	NA	NA	NA	NA	NA	NA	NA	NA	NA	NA	NA	NA	NA	NA	NA	NA	NA	NA	NA	NA	NA	0.0095238	416	0	0	0	NaN	NA	NA	NA	NA	NA	NA	NA	NA	NA	NA	NA	NA	NA	NA	NA	NA	NA	NA	NA	NA	NA	NA	NA	NA
AMA1	X5.131915673.rs28903088.RAD50.1.G	G	NA	0.079137	384	0	0	0	NaN	NA	NA	NA	NA	NA	NA	NA	NA	NA	NA	NA	NA	NA	NA	NA	NA	NA	NA	NA	NA	NA	NA	NA	NA	0.069048	391	0	0	0	NaN	NA	NA	NA	NA	NA	NA	NA	NA	NA	NA	NA	NA	NA	NA	NA	NA	NA	NA	NA	NA	NA	NA	NA	NA
AMA1	X5.131917726.rs10479007.RAD50.1.A	A	G	0.016787	298	106	6	0.1439	0.31814	0.71729	-0.031953	-0.20492	0.14102	0.70967	-0.035636	-0.22325	0.15197	0.93915	-0.027303	-0.7283	0.6737	0.72046	-0.034835	-0.22564	0.15597	0.9332	-0.035569	-0.22712	0.15598	-0.036855	-0.74049	0.66678	0.70967	0.011905	348	65	2	0.083133	0.57612	0.95957	0.0050619	-0.19067	0.20079	0.82158	0.023572	-0.1813	0.22844	0.35758	-0.51202	-1.6029	0.57883	0.68685	0.042676	-0.16481	0.25016	0.6102	0.040104	-0.1675	0.24771	-0.50638	-1.5988	0.58601	0.35758
AMA1	X5.131923673.rs28903090.RAD50.1.G	G	NA	0.016787	410	0	0	0	NaN	NA	NA	NA	NA	NA	NA	NA	NA	NA	NA	NA	NA	NA	NA	NA	NA	NA	NA	NA	NA	NA	NA	NA	NA	0.011905	415	0	0	0	NaN	NA	NA	NA	NA	NA	NA	NA	NA	NA	NA	NA	NA	NA	NA	NA	NA	NA	NA	NA	NA	NA	NA	NA	NA
AMA1	X5.131930613.rs1047380.RAD50.1.A	A	NA	0.014388	411	0	0	0	NaN	NA	NA	NA	NA	NA	NA	NA	NA	NA	NA	NA	NA	NA	NA	NA	NA	NA	NA	NA	NA	NA	NA	NA	NA	0.011905	415	0	0	0	NaN	NA	NA	NA	NA	NA	NA	NA	NA	NA	NA	NA	NA	NA	NA	NA	NA	NA	NA	NA	NA	NA	NA	NA	NA
AMA1	X5.131931385.rs1047382.RAD50.1.T	T	NA	0.014388	411	0	0	0	NaN	NA	NA	NA	NA	NA	NA	NA	NA	NA	NA	NA	NA	NA	NA	NA	NA	NA	NA	NA	NA	NA	NA	NA	NA	0.0095238	416	0	0	0	NaN	NA	NA	NA	NA	NA	NA	NA	NA	NA	NA	NA	NA	NA	NA	NA	NA	NA	NA	NA	NA	NA	NA	NA	NA
AMA1	X5.131931472.rs28903092.RAD50.1.G	G	NA	0.014388	411	0	0	0	NaN	NA	NA	NA	NA	NA	NA	NA	NA	NA	NA	NA	NA	NA	NA	NA	NA	NA	NA	NA	NA	NA	NA	NA	NA	0.0047619	418	0	0	0	NaN	NA	NA	NA	NA	NA	NA	NA	NA	NA	NA	NA	NA	NA	NA	NA	NA	NA	NA	NA	NA	NA	NA	NA	NA
AMA1	X5.131940498.rs28903093.RAD50.1.T	T	NA	0.019185	409	0	0	0	NaN	NA	NA	NA	NA	NA	NA	NA	NA	NA	NA	NA	NA	NA	NA	NA	NA	NA	NA	NA	NA	NA	NA	NA	NA	0.0047619	418	0	0	0	NaN	NA	NA	NA	NA	NA	NA	NA	NA	NA	NA	NA	NA	NA	NA	NA	NA	NA	NA	NA	NA	NA	NA	NA	NA
AMA1	X5.131944869.rs1047386.RAD50.1.T	T	NA	0.019185	409	0	0	0	NaN	NA	NA	NA	NA	NA	NA	NA	NA	NA	NA	NA	NA	NA	NA	NA	NA	NA	NA	NA	NA	NA	NA	NA	NA	0.0071429	417	0	0	0	NaN	NA	NA	NA	NA	NA	NA	NA	NA	NA	NA	NA	NA	NA	NA	NA	NA	NA	NA	NA	NA	NA	NA	NA	NA
AMA1	X5.131951770.rs1047387.RAD50.1.A	A	NA	0.014388	411	0	0	0	NaN	NA	NA	NA	NA	NA	NA	NA	NA	NA	NA	NA	NA	NA	NA	NA	NA	NA	NA	NA	NA	NA	NA	NA	NA	0.0071429	417	0	0	0	NaN	NA	NA	NA	NA	NA	NA	NA	NA	NA	NA	NA	NA	NA	NA	NA	NA	NA	NA	NA	NA	NA	NA	NA	NA
AMA1	X5.131952405.rs17772565.RAD50.1.C	C	T	0.019185	212	176	21	0.2665	0.041752	0.24077	-0.084295	-0.22514	0.056547	0.13099	-0.12869	-0.2957	0.038325	0.79438	0.050146	-0.32696	0.42725	0.10114	-0.14067	-0.30885	0.027516	0.26092	-0.14211	-0.31422	0.030006	-0.015552	-0.40022	0.36912	0.10114	0.014286	348	65	1	0.080918	0.25825	0.43264	0.080836	-0.12108	0.28275	0.3742	0.093753	-0.11303	0.30054	0.52759	-0.49757	-2.0414	1.0463	0.32704	0.10408	-0.10406	0.31221	0.51245	0.10295	-0.10538	0.31127	-0.48437	-2.0286	1.0598	0.32704
AMA1	X5.131965179.rs3798134.RAD50.1.G	G	A	0.033573	188	185	30	0.30397	0.088426	0.7965	0.017766	-0.11726	0.15279	0.80273	0.02148	-0.14705	0.19001	0.89121	0.022324	-0.29757	0.34222	0.85874	0.015325	-0.15344	0.18409	0.96678	0.019749	-0.1553	0.1948	0.032102	-0.2997	0.3639	0.7965	0.030952	143	194	70	0.41032	0.76226	0.5912	-0.029692	-0.13805	0.078663	0.61672	-0.040633	-0.19975	0.11849	0.71576	-0.037366	-0.2385	0.16377	0.83929	-0.015732	-0.16778	0.13631	0.8636	-0.034612	-0.2037	0.13447	-0.057321	-0.28102	0.16638	0.5912
AMA1	X5.131976461.rs35861031.RAD50.1.G	G	NA	0.019185	409	0	0	0	NaN	NA	NA	NA	NA	NA	NA	NA	NA	NA	NA	NA	NA	NA	NA	NA	NA	NA	NA	NA	NA	NA	NA	NA	NA	0.0095238	416	0	0	0	NaN	NA	NA	NA	NA	NA	NA	NA	NA	NA	NA	NA	NA	NA	NA	NA	NA	NA	NA	NA	NA	NA	NA	NA	NA
AMA1	X5.131978166.rs1804669.RAD50.1.G	G	NA	0.01199	412	0	0	0	NaN	NA	NA	NA	NA	NA	NA	NA	NA	NA	NA	NA	NA	NA	NA	NA	NA	NA	NA	NA	NA	NA	NA	NA	NA	0.0071429	417	0	0	0	NaN	NA	NA	NA	NA	NA	NA	NA	NA	NA	NA	NA	NA	NA	NA	NA	NA	NA	NA	NA	NA	NA	NA	NA	NA
AMA1	X5.131982808.rs4621555.RAD50.1.C	T	C	0.019185	310	94	5	0.12714	0.47281	0.95629	0.0050758	-0.17643	0.18658	0.98946	-0.00132	-0.19716	0.19452	0.77731	0.11045	-0.65496	0.87585	0.93066	-0.0088425	-0.20801	0.19033	0.95861	-0.00703	-0.20684	0.19278	0.10872	-0.65922	0.87665	0.77731	0.0095238	349	66	1	0.081731	0.2452	0.85167	0.019135	-0.18144	0.21971	0.71251	0.038577	-0.16661	0.24377	0.18097	-1.0534	-2.5967	0.48995	0.58304	0.057794	-0.14856	0.26415	0.35771	0.054633	-0.15158	0.26085	-1.0441	-2.5892	0.50101	0.18097
AMA1	X5.131992409.rs1881457.IL13..1.T	T	G	0.038369	282	112	7	0.15711	0.2745	0.72579	-0.03033	-0.19983	0.13917	0.8142	0.022244	-0.16327	0.20776	0.029564	-0.71566	-1.3603	-0.071004	0.38456	0.083664	-0.10492	0.27225	0.074065	0.066435	-0.12202	0.25489	-0.69626	-1.3437	-0.048832	0.029564	0.021429	276	116	19	0.18735	0.13835	0.021916	-0.15504	-0.28762	-0.022447	0.019134	-0.19269	-0.35389	-0.031493	0.32201	-0.18326	-0.54596	0.17944	0.048344	-0.16958	-0.33792	-0.0012312	0.062234	-0.18518	-0.35507	-0.015292	-0.23898	-0.6037	0.12573	0.019134
AMA1	X5.131994669.rs2069744.IL13.1.C	C	T	0.016787	210	166	34	0.28537	0.88214	0.080492	0.11612	-0.014095	0.24634	0.51283	0.055877	-0.11147	0.22322	0.0037323	0.44642	0.1447	0.74814	0.34659	-0.08187	-0.25236	0.088617	0.014619	-0.021942	-0.19638	0.1525	0.43682	0.12524	0.74839	0.0037323	0.0095238	347	63	6	0.090144	0.11736	0.62646	0.044653	-0.13517	0.22447	0.54318	0.063047	-0.14019	0.26629	0.85735	-0.058084	-0.69145	0.57528	0.48951	0.074371	-0.13655	0.28529	0.77979	0.07358	-0.13787	0.28503	-0.046917	-0.68151	0.58768	0.48951
AMA1	X5.131995964.rs20541.IL13..1.C	C	T	0.11751	202	129	37	0.27582	0.01877	0.55707	-0.03988	-0.17299	0.093233	0.69697	-0.035463	-0.21395	0.14303	0.50446	-0.10198	-0.40142	0.19747	0.99321	0.00081121	-0.18603	0.18765	0.7915	-0.014987	-0.20737	0.1774	-0.10763	-0.41615	0.20088	0.50446	0.080952	328	57	1	0.076425	0.36565	0.71796	-0.039796	-0.25575	0.17616	0.79915	-0.028818	-0.25081	0.19317	0.41432	-0.64531	-2.1947	0.90409	0.88966	-0.015837	-0.23958	0.2079	0.70889	-0.017487	-0.24136	0.20638	-0.64745	-2.1991	0.90418	0.41432
AMA1	X5.131996500.rs848.IL13..1.T	G	T	0.026379	109	220	77	0.46059	0.068168	0.47354	-0.045699	-0.17067	0.079271	0.14079	-0.14232	-0.33172	0.047071	0.66697	0.047051	-0.16726	0.26136	0.09864	-0.14187	-0.31025	0.026504	0.22461	-0.16925	-0.36746	0.028968	-0.065978	-0.31746	0.18551	0.09864	0.011905	215	172	28	0.2747	0.41398	0.32509	0.061109	-0.060606	0.18283	0.1899	0.10068	-0.049856	0.25122	0.85539	-0.027973	-0.32881	0.27287	0.15437	0.11101	-0.041756	0.26377	0.35998	0.11353	-0.04342	0.27049	0.0221	-0.28624	0.33044	0.15437
AMA1	X5.132001065.rs2243206.IL13.1.C	C	T	0.028777	255	133	17	0.20617	0.94785	0.42121	-0.060112	-0.20659	0.08637	0.56031	-0.0514	-0.22439	0.12159	0.37222	-0.1914	-0.6118	0.22901	0.8245	-0.020145	-0.19819	0.1579	0.63174	-0.03233	-0.21224	0.14758	-0.20227	-0.62747	0.22292	0.37222	0.021429	340	68	3	0.090024	0.84207	0.32898	0.093248	-0.09398	0.28048	0.28864	0.10794	-0.091442	0.30733	0.92534	-0.042443	-0.9302	0.84531	0.27096	0.11389	-0.088885	0.31667	0.54566	0.11369	-0.089494	0.31687	-0.023136	-0.91134	0.86507	0.27096
AMA1	X5.132008644.rs2243248.IL4.1.T	T	G	0.026379	312	89	5	0.12192	0.63133	0.94807	-0.0061099	-0.18996	0.17774	0.85997	0.017947	-0.18144	0.21733	0.34398	-0.36795	-1.13	0.39413	0.66559	0.044857	-0.15856	0.24828	0.59516	0.039484	-0.16429	0.24326	-0.35966	-1.1238	0.40444	0.34398	0.019048	277	123	12	0.1784	0.70851	0.19618	-0.093432	-0.23511	0.048249	0.10478	-0.13379	-0.29544	0.027869	0.68805	0.092964	-0.36086	0.54679	0.069842	-0.15325	-0.31894	0.012432	0.1902	-0.15134	-0.31827	0.015597	0.046693	-0.4088	0.50219	0.069842
AMA1	X5.132009154.rs2243250.IL4.1.C	T	C	0.093525	281	88	9	0.14021	0.50328	0.96148	-0.0043171	-0.17951	0.17087	0.89793	-0.013094	-0.21316	0.18698	0.83294	0.062113	-0.51505	0.63928	0.8351	-0.021962	-0.22875	0.18483	0.96039	-0.020241	-0.22803	0.18755	0.057382	-0.52257	0.63733	0.83294	0.10476	154	147	75	0.39495	0.00041777	0.27977	0.058567	-0.047638	0.16477	0.30413	0.085402	-0.077487	0.24829	0.44074	0.078554	-0.12116	0.27826	0.68808	0.033733	-0.13096	0.19843	0.55061	0.071	-0.10869	0.25069	0.11302	-0.10501	0.33105	0.27977
AMA1	X5.132009787.rs2243251.IL4..1.T	T	C	0.014388	196	176	39	0.309	0.95518	0.88726	0.0092513	-0.11865	0.13715	0.78133	0.023645	-0.14331	0.1906	0.87438	-0.023025	-0.30848	0.26243	0.70851	0.032168	-0.13648	0.20081	0.93119	0.030764	-0.14503	0.20655	-0.0085439	-0.30605	0.28896	0.70851	0.0095238	395	21	0	0.02524	0.59741	0.92363	-0.01683	-0.36092	0.32726	0.92363	-0.01683	-0.36092	0.32726	NA	NA	NA	NA	0.92363	-0.01683	-0.36092	0.32726	0.92363	-0.01683	-0.36092	0.32726	NA	NA	NA	0.92363
AMA1	X5.132009821.rs4986964.IL4.1.T	T	NA	0.028777	405	0	0	0	NaN	NA	NA	NA	NA	NA	NA	NA	NA	NA	NA	NA	NA	NA	NA	NA	NA	NA	NA	NA	NA	NA	NA	NA	NA	0.0047619	418	0	0	0	NaN	NA	NA	NA	NA	NA	NA	NA	NA	NA	NA	NA	NA	NA	NA	NA	NA	NA	NA	NA	NA	NA	NA	NA	NA
AMA1	X5.132014109.rs2243270.IL4..1.C	C	T	0.019185	275	121	13	0.17971	0.94426	0.99998	-1.64E-06	-0.15472	0.15472	0.81681	0.021109	-0.15749	0.19971	0.53458	-0.15157	-0.62993	0.32679	0.63372	0.044635	-0.13896	0.22823	0.75964	0.03834	-0.14669	0.22337	-0.13985	-0.62203	0.34234	0.53458	0.0071429	121	210	86	0.45803	0.76965	0.51675	-0.035718	-0.14369	0.072257	0.55085	-0.050413	-0.21606	0.11524	0.65001	-0.043731	-0.23263	0.14517	0.85542	-0.01415	-0.16637	0.13807	0.80731	-0.042335	-0.21821	0.13354	-0.069996	-0.2883	0.14831	0.51675
AMA1	X5.132016593.rs2243283.IL4.1.C	C	G	0.019185	261	133	15	0.19927	0.70073	0.85901	-0.013589	-0.16352	0.13635	0.87305	0.014231	-0.16034	0.1888	0.34852	-0.21306	-0.65852	0.2324	0.58921	0.049303	-0.12966	0.22826	0.59155	0.038347	-0.14236	0.21905	-0.20003	-0.65015	0.2501	0.34852	0.014286	272	128	14	0.18841	0.82307	0.0059121	0.19015	0.054754	0.32555	0.016951	0.19132	0.034276	0.34837	0.036947	0.4426	0.026803	0.8584	0.10199	0.13515	-0.026835	0.29713	0.017897	0.15857	-0.0037765	0.32091	0.4925	0.074914	0.91008	0.0059121
AMA1	X5.158742950.rs3212227.IL12B.1.T	T	G	0.026379	159	205	42	0.35591	0.041213	0.73636	-0.022542	-0.15377	0.10868	0.28579	-0.093925	-0.26639	0.078542	0.31701	0.14128	-0.13546	0.41803	0.097423	-0.14237	-0.31072	0.025985	0.22774	-0.12786	-0.30708	0.051353	0.069902	-0.22407	0.36387	0.097423	0.014286	211	162	41	0.29469	0.23259	0.52263	0.037187	-0.076823	0.1512	0.54087	0.04722	-0.10413	0.19857	0.6903	0.051725	-0.20272	0.30617	0.70037	0.030565	-0.12511	0.18624	0.81329	0.041552	-0.11977	0.20287	0.06932	-0.19436	0.333	0.52263
AMA1	X5.158747564.rs919766.IL12B.1.A	A	C	0.016787	245	147	18	0.22317	0.49056	0.99512	0.00045181	-0.14434	0.14524	0.8713	-0.014109	-0.18479	0.15658	0.68439	0.084998	-0.32485	0.49485	0.73488	-0.030142	-0.2046	0.14432	0.88625	-0.024993	-0.20192	0.15194	0.075603	-0.34007	0.49128	0.68439	0.0095238	217	168	31	0.27644	0.84629	0.67678	-0.025409	-0.14488	0.094061	0.44832	-0.058424	-0.20945	0.092603	0.6606	0.064443	-0.22322	0.35211	0.31056	-0.08003	-0.23472	0.074657	0.58452	-0.076078	-0.23493	0.08277	0.032996	-0.26211	0.3281	0.31056
AMA1	X5.158752978.rs3181216.IL12B.1.A	A	T	0.023981	227	157	23	0.24939	0.54028	0.56849	0.04066	-0.099084	0.1804	0.90196	0.010663	-0.15901	0.18033	0.22213	0.22606	-0.13686	0.58898	0.64967	-0.040069	-0.21297	0.13283	0.46422	-0.01966	-0.19594	0.15662	0.21792	-0.15268	0.58852	0.22213	0.014286	334	74	6	0.10386	0.418	0.050708	-0.17053	-0.34159	0.00052856	0.075698	-0.17298	-0.36385	0.017898	0.18643	-0.42585	-1.0576	0.20589	0.15654	-0.1425	-0.33964	0.054635	0.13687	-0.15012	-0.34732	0.047069	-0.45184	-1.0836	0.17988	0.050708
AMA1	X5.158756227.rs730691.IL12B.1.T	T	C	0.033573	181	183	39	0.32382	0.45848	0.86403	0.011407	-0.11915	0.14196	0.95122	0.005332	-0.1655	0.17616	0.78493	0.039847	-0.24634	0.32603	0.91902	-0.008858	-0.17963	0.16192	0.96332	-0.0019247	-0.18109	0.17724	0.038883	-0.26138	0.33915	0.78493	0.0095238	124	202	90	0.45913	0.64901	0.54086	-0.033069	-0.13906	0.072922	0.67972	-0.034768	-0.19983	0.1303	0.54834	-0.056266	-0.23999	0.12746	0.9079	0.0089347	-0.14244	0.16031	0.81555	-0.01973	-0.19566	0.1562	-0.068448	-0.28207	0.14517	0.54086
AMA1	X5.35874575.rs6897932.IL7R.1.C	C	T	0.016787	330	76	4	0.10244	0.87095	0.48092	0.070515	-0.12557	0.2666	0.33191	0.10455	-0.10665	0.31576	0.3964	-0.36878	-1.2211	0.48353	0.22831	0.13231	-0.082951	0.34757	0.35379	0.1282	-0.0874	0.3438	-0.34487	-1.1977	0.50801	0.22831	0.0071429	365	52	0	0.06235	0.1745	0.018484	-0.2726	-0.4994	-0.045797	0.018484	-0.2726	-0.4994	-0.045797	NA	NA	NA	NA	0.018484	-0.2726	-0.4994	-0.045797	0.018484	-0.2726	-0.4994	-0.045797	NA	NA	NA	0.018484
AMA1	X5.35876274.rs3194051.IL7R.1.A	A	G	0.019185	187	165	57	0.34108	0.038217	0.89144	-0.0082897	-0.12734	0.11076	0.83619	-0.017758	-0.18609	0.15057	0.9842	0.0024431	-0.23937	0.24426	0.82279	-0.019531	-0.19045	0.15139	0.97367	-0.021298	-0.20269	0.16009	-0.0075439	-0.26415	0.24906	0.82279	0.011905	225	170	20	0.25301	0.08811	0.86195	-0.011373	-0.13956	0.11681	0.98117	-0.0018218	-0.15314	0.1495	0.67201	-0.07615	-0.42866	0.27636	0.87281	0.012517	-0.14073	0.16576	0.9114	0.0065311	-0.14965	0.16271	-0.073328	-0.43266	0.28601	0.67201
AMA1	X5.41199959.rs1801033.C6..1.A	A	C	0.081535	115	183	85	0.46084	0.45132	0.28324	0.066651	-0.055089	0.18839	0.26686	0.1082	-0.082802	0.29921	0.53041	0.067016	-0.14235	0.27638	0.62553	0.043361	-0.13078	0.21751	0.52245	0.098843	-0.10481	0.3025	0.12865	-0.11624	0.37355	0.26686	0.05	145	199	55	0.38722	0.30866	0.046249	-0.11682	-0.2317	-0.0019408	0.13449	-0.12319	-0.28451	0.03814	0.073777	-0.20347	-0.42652	0.019574	0.84294	-0.015735	-0.17139	0.13992	0.12267	-0.086324	-0.25555	0.082907	-0.25327	-0.49675	-0.0097954	0.046249
AMA1	X6.137325847.rs1555498.IL20RA.1.C	C	T	0.038369	147	191	63	0.39526	0.94154	0.39375	-0.053626	-0.17687	0.069617	0.61833	-0.044773	-0.22091	0.13136	0.33626	-0.11534	-0.35045	0.11976	0.83173	0.018374	-0.15111	0.18786	0.61794	-0.019063	-0.20507	0.16694	-0.12625	-0.38456	0.13207	0.33626	0.014286	122	194	98	0.47101	0.22493	0.25238	0.060877	-0.043369	0.16512	0.21975	0.10378	-0.06197	0.26953	0.52152	0.058697	-0.12078	0.23818	0.56041	0.04537	-0.10736	0.19811	0.46162	0.096862	-0.081339	0.27506	0.11738	-0.092042	0.32681	0.21975
AMA1	X6.137540425.rs11575936.IFNGR1.1.C	C	NA	0.01199	412	0	0	0	NaN	NA	NA	NA	NA	NA	NA	NA	NA	NA	NA	NA	NA	NA	NA	NA	NA	NA	NA	NA	NA	NA	NA	NA	NA	0.0095238	416	0	0	0	NaN	NA	NA	NA	NA	NA	NA	NA	NA	NA	NA	NA	NA	NA	NA	NA	NA	NA	NA	NA	NA	NA	NA	NA	NA
AMA1	X6.31540141.rs2239704.LTA..1.G	G	T	0.038369	190	165	46	0.32045	0.26878	0.18408	0.084846	-0.040351	0.21004	0.19055	0.11358	-0.056494	0.28366	0.43846	0.10548	-0.16134	0.37229	0.40924	0.072815	-0.10013	0.24576	0.40042	0.10256	-0.078702	0.28382	0.15294	-0.12668	0.43256	0.18408	0.016667	120	194	99	0.47458	0.23773	0.10243	-0.086516	-0.19034	0.017313	0.056534	-0.16142	-0.32733	0.0044951	0.45229	-0.067954	-0.24516	0.10925	0.27697	-0.084018	-0.23549	0.067457	0.16262	-0.15903	-0.33707	0.019012	-0.16609	-0.37422	0.042032	0.056534
AMA1	X6.31540313.rs909253.LTA..1.T	T	C	0.035971	102	199	101	0.49876	0.84197	0.12206	-0.09374	-0.21257	0.025087	0.18035	-0.13255	-0.32648	0.061377	0.23453	-0.11861	-0.31417	0.076951	0.88925	-0.012069	-0.18194	0.1578	0.30107	-0.10463	-0.31096	0.10171	-0.18735	-0.42531	0.050608	0.12206	0.019048	222	161	29	0.26578	0.97934	0.48896	0.042969	-0.078743	0.16468	0.62526	0.037936	-0.1143	0.19017	0.45802	0.11351	-0.18627	0.41328	0.90877	0.0091259	-0.14696	0.16521	0.73105	0.02263	-0.13715	0.18241	0.1227	-0.18436	0.42977	0.45802
AMA1	X6.31542308.rs1799964.TNF.1.T	T	C	0.028777	295	103	7	0.14444	0.55987	0.36701	0.079296	-0.092992	0.25158	0.41419	0.079275	-0.11101	0.26956	0.54216	0.20118	-0.44571	0.84807	0.5143	0.064852	-0.13005	0.25976	0.65189	0.069451	-0.12608	0.26498	0.21736	-0.43154	0.86627	0.36701	0.014286	269	133	12	0.18961	0.35619	0.01956	0.16569	0.026591	0.30479	0.017917	0.1905	0.032778	0.34823	0.42728	0.18268	-0.26835	0.6337	0.033579	0.17465	0.013568	0.33573	0.05906	0.18556	0.023265	0.34785	0.24646	-0.20581	0.69874	0.017917
AMA1	X6.31542963.rs1800750.TNF.1.G	G	A	0.067146	374	15	0	0.01928	0.69821	0.16878	0.31689	-0.13445	0.76823	0.16878	0.31689	-0.13445	0.76823	NA	NA	NA	NA	0.16878	0.31689	-0.13445	0.76823	0.16878	0.31689	-0.13445	0.76823	NA	NA	NA	0.16878	0.052381	366	32	0	0.040201	0.40338	0.93996	0.011057	-0.27666	0.29878	0.93996	0.011057	-0.27666	0.29878	NA	NA	NA	NA	0.93996	0.011057	-0.27666	0.29878	0.93996	0.011057	-0.27666	0.29878	NA	NA	NA	0.93996
AMA1	X6.31543031.rs1800629.TNF.1.G	A	G	0.067146	291	92	6	0.13368	0.67709	0.32762	0.089581	-0.08978	0.26894	0.33556	0.096652	-0.10007	0.29337	0.69647	0.13839	-0.55695	0.83372	0.38381	0.089344	-0.11173	0.29042	0.61889	0.092503	-0.10925	0.29426	0.16017	-0.53696	0.8573	0.32762	0.045238	386	13	2	0.021197	1.19E-05	0.01569	-0.4221	-0.76453	-0.079676	0.004257	-0.59006	-0.99465	-0.18546	0.97281	-0.01908	-1.1163	1.0782	0.0022947	-0.67256	-1.1049	-0.24024	0.0096492	-0.6729	-1.1058	-0.23997	-0.048572	-1.1347	1.0375	0.0022947
AMA1	X6.31543101.rs361525.TNF.1.G	A	G	0.023981	361	45	1	0.05774	0.74507	0.2382	0.15563	-0.10299	0.41426	0.15158	0.19525	-0.071627	0.46213	0.17099	-1.1887	-2.8906	0.51313	0.095957	0.22848	-0.040517	0.49747	0.10249	0.22426	-0.044547	0.49307	-1.156	-2.8548	0.54273	0.095957	0.011905	381	34	0	0.040964	0.38422	0.73255	0.048166	-0.22808	0.32441	0.73255	0.048166	-0.22808	0.32441	NA	NA	NA	NA	0.73255	0.048166	-0.22808	0.32441	0.73255	0.048166	-0.22808	0.32441	NA	NA	NA	0.73255
AMA1	X6.31544189.rs3093662.TNF.1.A	G	A	0.031175	353	50	1	0.064356	0.57802	0.062486	0.23436	-0.012225	0.48095	0.033239	0.27545	0.021886	0.52901	0.16563	-1.1999	-2.8962	0.49644	0.018337	0.3071	0.051915	0.56228	0.025208	0.30283	0.047827	0.55784	-1.1508	-2.8383	0.53673	0.018337	0.021429	344	64	3	0.085158	0.99017	0.88682	0.014109	-0.18019	0.20841	0.95148	-0.0064351	-0.21371	0.20084	0.34978	0.43378	-0.47551	1.3431	0.78072	-0.029955	-0.24086	0.18095	0.6279	-0.026056	-0.23716	0.18505	0.42938	-0.48168	1.3404	0.34978
AMA1	X6.31839309.rs2242665.CTL4..1.G	G	A	0.076739	175	171	39	0.32338	0.76908	0.37606	-0.05944	-0.19105	0.072174	0.77427	0.025441	-0.14842	0.1993	0.015376	-0.35291	-0.63833	-0.067483	0.078873	0.15612	-0.018011	0.33024	0.028983	0.10171	-0.079816	0.28323	-0.30357	-0.60219	-0.0049456	0.015376	0.040476	210	171	22	0.26675	0.089109	0.012367	0.16315	0.035318	0.29099	0.030672	0.16927	0.015766	0.32278	0.068585	0.31375	-0.023923	0.65142	0.18013	0.10651	-0.04924	0.26226	0.040055	0.14236	-0.016093	0.30081	0.37753	0.033348	0.72172	0.012367
AMA1	X7.117230283.rs17140229.CFTR.1.T	C	T	0.083933	105	210	67	0.45026	0.030849	0.58014	-0.037011	-0.16815	0.094124	0.40612	-0.08241	-0.27684	0.11202	0.99092	0.0013273	-0.22731	0.22996	0.45201	-0.066783	-0.24083	0.10726	0.68636	-0.089747	-0.29252	0.11302	-0.05893	-0.3251	0.20723	0.40612	0.059524	236	134	25	0.23291	0.31442	0.0047871	-0.18149	-0.30758	-0.055393	0.0045063	-0.22878	-0.38665	-0.070909	0.16467	-0.22808	-0.54979	0.093637	0.025814	-0.18779	-0.35292	-0.022663	0.015758	-0.21487	-0.38208	-0.047657	-0.3009	-0.62541	0.023612	0.0045063
AMA1	X7.30492237.rs2075820.NOD1..1.G	A	G	0.071942	176	180	31	0.31266	0.10609	0.34651	0.065689	-0.071078	0.20246	0.45576	0.0657	-0.10695	0.23835	0.41395	0.13313	-0.18626	0.45252	0.76008	0.027024	-0.14642	0.20047	0.61949	0.049544	-0.13031	0.2294	0.15723	-0.17421	0.48867	0.34651	0.052381	120	193	85	0.45603	0.6522	0.89807	0.0070954	-0.10146	0.11565	0.96993	-0.0032412	-0.17175	0.16526	0.79115	0.025486	-0.16314	0.21411	0.80122	-0.019869	-0.17454	0.13481	0.95669	-0.012494	-0.19203	0.16705	0.017778	-0.20117	0.23672	0.79115
AMA1	X7.80300449.rs3211938.CD36.1.T	T	G	0.031175	193	165	46	0.31807	0.23949	0.29371	0.066792	-0.057884	0.19147	0.20909	0.10815	-0.060606	0.2769	0.7927	0.03578	-0.23107	0.30263	0.26862	0.096815	-0.074718	0.26835	0.44823	0.11366	-0.066105	0.29342	0.088175	-0.19108	0.36743	0.20909	0.011905	378	35	2	0.046988	0.23484	0.57962	-0.070191	-0.31855	0.17817	0.61528	-0.069131	-0.33874	0.20048	0.68808	-0.22465	-1.3215	0.87216	0.67746	-0.058939	-0.33668	0.2188	0.84553	-0.059297	-0.33732	0.21873	-0.22612	-1.3241	0.87183	0.57962
AMA1	X7.80302110.hCD36_G1439C.CD36.1.G	G	C	0.040767	398	2	0	0.0025	0.96002	0.83274	-0.12934	-1.3297	1.071	0.83274	-0.12934	-1.3297	1.071	NA	NA	NA	NA	0.83274	-0.12934	-1.3297	1.071	0.83274	-0.12934	-1.3297	1.071	NA	NA	NA	0.83274	0.028571	407	1	0	0.0012255	0.98023	0.85637	0.14286	-1.4042	1.6899	0.85637	0.14286	-1.4042	1.6899	NA	NA	NA	NA	0.85637	0.14286	-1.4042	1.6899	0.85637	0.14286	-1.4042	1.6899	NA	NA	NA	0.85637
AMA1	X9.120475302.rs4986790.TLR4.1.A	G	A	0.038369	337	60	4	0.084788	0.47217	0.48446	-0.075621	-0.28762	0.13638	0.61958	-0.058755	-0.29072	0.17321	0.32406	-0.42852	-1.2802	0.42318	0.81495	-0.028403	-0.26626	0.20945	0.59166	-0.034245	-0.27238	0.20389	-0.43444	-1.2881	0.41925	0.32406	0.0095238	386	29	1	0.03726	0.56364	0.74239	0.046706	-0.2318	0.32521	0.86635	0.025123	-0.26747	0.31772	0.34866	0.73945	-0.80701	2.2859	0.99298	-0.0013352	-0.29874	0.29607	0.64527	7.43E-05	-0.29739	0.29754	0.73945	-0.80897	2.2879	0.34866
AMA1	X9.120475602.rs4986791.TLR4.1.C	C	T	0.023981	401	6	0	0.007371	0.88092	0.19116	-0.46664	-1.1663	0.23306	0.19116	-0.46664	-1.1663	0.23306	NA	NA	NA	NA	0.19116	-0.46664	-1.1663	0.23306	0.19116	-0.46664	-1.1663	0.23306	NA	NA	NA	0.19116	0.011905	413	2	0	0.0024096	0.96075	0.78091	0.15618	-0.9444	1.2568	0.78091	0.15618	-0.9444	1.2568	NA	NA	NA	NA	0.78091	0.15618	-0.9444	1.2568	0.78091	0.15618	-0.9444	1.2568	NA	NA	NA	0.78091
AMA1	X9.136131322.rs8176746.ABO..1.C	C	A	0.071942	226	144	17	0.22997	0.31954	0.29231	-0.080177	-0.22941	0.069051	0.26284	-0.10001	-0.27507	0.075053	0.77948	-0.060482	-0.48385	0.36289	0.30742	-0.092764	-0.2709	0.085376	0.53514	-0.099938	-0.28087	0.080996	-0.10063	-0.5301	0.32884	0.26284	0.054762	301	86	10	0.1335	0.20451	0.38465	-0.069616	-0.22657	0.087335	0.18672	-0.12241	-0.30413	0.059303	0.39589	0.21524	-0.28168	0.71216	0.089205	-0.16366	-0.3524	0.025075	0.18336	-0.15795	-0.34746	0.031556	0.18086	-0.31671	0.67843	0.089205
AMA1	X9.136132909.rs8176719.ABO..1.I	D	I	0.023981	172	183	52	0.35258	0.76033	0.35755	-0.057748	-0.18077	0.065274	0.55479	-0.051003	-0.22026	0.11826	0.31708	-0.1281	-0.37906	0.12286	0.93439	0.0070503	-0.16081	0.17491	0.58329	-0.025746	-0.20471	0.15322	-0.14147	-0.40936	0.12642	0.31708	0.0095238	228	152	36	0.26923	0.14515	0.87661	-0.0092414	-0.1259	0.10741	0.60182	-0.040748	-0.19381	0.11232	0.57773	0.076118	-0.19187	0.34411	0.38354	-0.070533	-0.22918	0.088116	0.64073	-0.063485	-0.22677	0.099801	0.051214	-0.22446	0.32689	0.38354
AMA1	X11.5248173.rs33950507.HBB..1.G	G	NA	0.064748	390	0	0	0	NaN	NA	NA	NA	NA	NA	NA	NA	NA	NA	NA	NA	NA	NA	NA	NA	NA	NA	NA	NA	NA	NA	NA	NA	NA	0.042857	402	0	0	0	NaN	NA	NA	NA	NA	NA	NA	NA	NA	NA	NA	NA	NA	NA	NA	NA	NA	NA	NA	NA	NA	NA	NA	NA	NA
AMA1	X11.5248232.rs334.HBB..1.A	A	T	0.023981	392	15	0	0.018428	0.70488	0.88007	-0.03459	-0.48391	0.41473	0.88007	-0.03459	-0.48391	0.41473	NA	NA	NA	NA	0.88007	-0.03459	-0.48391	0.41473	0.88007	-0.03459	-0.48391	0.41473	NA	NA	NA	0.88007	0.011905	406	9	0	0.010843	0.82329	0.13306	0.39838	-0.12143	0.9182	0.13306	0.39838	-0.12143	0.9182	NA	NA	NA	NA	0.13306	0.39838	-0.12143	0.9182	0.13306	0.39838	-0.12143	0.9182	NA	NA	NA	0.13306
AMA1	X11.5718517.rs7935564.TRIM5.1.G	G	A	0.069544	143	188	57	0.38918	0.70615	0.33289	0.062723	-0.064236	0.18968	0.41025	0.075487	-0.10419	0.25516	0.45814	0.092446	-0.15178	0.33667	0.78977	0.023522	-0.1494	0.19644	0.62608	0.060094	-0.12924	0.24943	0.12701	-0.14057	0.39459	0.33289	0.07619	127	209	52	0.40335	0.018941	0.49184	0.042289	-0.078293	0.16287	0.34454	0.080823	-0.086768	0.24841	0.98778	0.0018	-0.22854	0.23214	0.37909	0.070842	-0.08702	0.2287	0.61977	0.087135	-0.087482	0.26175	0.055829	-0.1987	0.31036	0.34454
AMA1	X11.59863104.rs569108.MS4A2.1.A	A	G	0.016787	263	127	20	0.20366	0.36184	0.71271	0.027384	-0.11838	0.17315	0.85961	0.015959	-0.16089	0.1928	0.54965	0.11963	-0.27228	0.51153	0.92349	-0.0089599	-0.19182	0.1739	0.8365	-8.73E-05	-0.18546	0.18528	0.1196	-0.27785	0.51705	0.54965	0.0071429	309	102	6	0.13669	0.45725	0.48393	-0.05655	-0.21489	0.10179	0.61426	-0.044257	-0.21636	0.12785	0.33512	-0.31763	-0.96352	0.32827	0.80065	-0.022623	-0.19822	0.15298	0.59921	-0.028001	-0.20394	0.14794	-0.32393	-0.97174	0.32388	0.33512
AMA1	X11.63487386.rs542998.RTN3.1.T	T	C	0.081535	201	160	22	0.26632	0.17683	0.71765	-0.026441	-0.16976	0.11687	0.84055	0.017785	-0.15548	0.19105	0.16838	-0.2615	-0.6336	0.1106	0.39366	0.076485	-0.099259	0.25223	0.32668	0.053636	-0.12573	0.23301	-0.23838	-0.61874	0.14198	0.16838	0.05	165	185	49	0.35464	0.79614	0.12073	-0.090933	-0.20579	0.023927	0.25712	-0.090852	-0.24799	0.066285	0.13984	-0.17726	-0.41259	0.058066	0.88262	-0.01172	-0.1673	0.14386	0.26289	-0.059432	-0.22497	0.10611	-0.20854	-0.45962	0.042539	0.12073
AMA1	X12.57490378.rs3024978.STAT6.1.G	G	NA	0.014388	411	0	0	0	NaN	NA	NA	NA	NA	NA	NA	NA	NA	NA	NA	NA	NA	NA	NA	NA	NA	NA	NA	NA	NA	NA	NA	NA	NA	0.0095238	416	0	0	0	NaN	NA	NA	NA	NA	NA	NA	NA	NA	NA	NA	NA	NA	NA	NA	NA	NA	NA	NA	NA	NA	NA	NA	NA	NA
AMA1	X12.57492308.rs12314983.STAT6.1.G	G	A	0.019185	387	22	0	0.026895	0.5762	0.16672	-0.26192	-0.63316	0.10932	0.16672	-0.26192	-0.63316	0.10932	NA	NA	NA	NA	0.16672	-0.26192	-0.63316	0.10932	0.16672	-0.26192	-0.63316	0.10932	NA	NA	NA	0.16672	0.011905	403	12	0	0.014458	0.76506	0.79794	0.058931	-0.39223	0.51009	0.79794	0.058931	-0.39223	0.51009	NA	NA	NA	NA	0.79794	0.058931	-0.39223	0.51009	0.79794	0.058931	-0.39223	0.51009	NA	NA	NA	0.79794
AMA1	X12.57493602.rs35182390.STAT6.1.G	G	NA	0.014388	411	0	0	0	NaN	NA	NA	NA	NA	NA	NA	NA	NA	NA	NA	NA	NA	NA	NA	NA	NA	NA	NA	NA	NA	NA	NA	NA	NA	0.0071429	417	0	0	0	NaN	NA	NA	NA	NA	NA	NA	NA	NA	NA	NA	NA	NA	NA	NA	NA	NA	NA	NA	NA	NA	NA	NA	NA	NA
AMA1	X12.57500112.rs3024952.STAT6.1.A	A	NA	0.014388	411	0	0	0	NaN	NA	NA	NA	NA	NA	NA	NA	NA	NA	NA	NA	NA	NA	NA	NA	NA	NA	NA	NA	NA	NA	NA	NA	NA	0.0095238	416	0	0	0	NaN	NA	NA	NA	NA	NA	NA	NA	NA	NA	NA	NA	NA	NA	NA	NA	NA	NA	NA	NA	NA	NA	NA	NA	NA
AMA1	X12.57500509.rs2626577.STAT6.1.C	C	NA	0.016787	410	0	0	0	NaN	NA	NA	NA	NA	NA	NA	NA	NA	NA	NA	NA	NA	NA	NA	NA	NA	NA	NA	NA	NA	NA	NA	NA	NA	0.0071429	417	0	0	0	NaN	NA	NA	NA	NA	NA	NA	NA	NA	NA	NA	NA	NA	NA	NA	NA	NA	NA	NA	NA	NA	NA	NA	NA	NA
AMA1	X12.68548223.rs2069727.IFNG..1.A	A	G	0.021583	318	81	9	0.12132	0.16433	0.77286	-0.025961	-0.20225	0.15033	0.64548	0.047729	-0.15562	0.25108	0.025495	-0.6451	-1.2111	-0.079076	0.19156	0.14068	-0.070454	0.35182	0.042657	0.12334	-0.087456	0.33414	-0.62011	-1.1875	-0.052699	0.025495	0.0095238	209	183	24	0.27764	0.048575	0.56694	0.036995	-0.089646	0.16364	0.30495	0.079519	-0.072407	0.23145	0.47111	-0.11934	-0.44392	0.20523	0.17161	0.10602	-0.045986	0.25802	0.36087	0.098328	-0.058071	0.25473	-0.070848	-0.40427	0.26257	0.17161
AMA1	X12.68548756.rs2234687.IFNG..1.C	C	T	0.014388	404	7	0	0.0085158	0.86177	0.49511	0.22425	-0.42002	0.86852	0.49511	0.22425	-0.42002	0.86852	NA	NA	NA	NA	0.49511	0.22425	-0.42002	0.86852	0.49511	0.22425	-0.42002	0.86852	NA	NA	NA	0.49511	0.014286	413	1	0	0.0012077	0.98037	0.93955	0.059704	-1.4833	1.6027	0.93955	0.059704	-1.4833	1.6027	NA	NA	NA	NA	0.93955	0.059704	-1.4833	1.6027	0.93955	0.059704	-1.4833	1.6027	NA	NA	NA	0.93955
AMA1	X12.68550162.rs2069718.IFNG..1.T	T	C	0.064748	193	167	30	0.29103	0.4569	0.45566	0.052331	-0.08516	0.18982	0.56305	0.051155	-0.12222	0.22453	0.49824	0.11209	-0.2123	0.43648	0.82714	0.0195	-0.15553	0.19453	0.73367	0.037136	-0.14386	0.21813	0.12948	-0.20615	0.46512	0.45566	0.030952	112	225	70	0.4484	0.017715	0.88273	0.0088347	-0.10856	0.12622	0.60463	0.04578	-0.12752	0.21908	0.72395	-0.036796	-0.24099	0.1674	0.46629	0.05736	-0.096959	0.21168	0.76718	0.058549	-0.12166	0.23876	0.0030559	-0.23528	0.24139	0.46629
AMA1	X12.68551196.rs1861493.IFNG..1.T	T	C	0.014388	363	45	3	0.062044	0.22943	0.69836	-0.046984	-0.28461	0.19064	0.5372	-0.08176	-0.34146	0.17794	0.46355	0.36822	-0.61635	1.3528	0.40408	-0.11374	-0.38093	0.15345	0.54861	-0.11118	-0.37863	0.15627	0.35741	-0.62792	1.3427	0.40408	0.016667	358	53	2	0.069007	0.97966	0.62055	0.053311	-0.15775	0.26437	0.51093	0.074584	-0.14779	0.29695	0.50486	-0.37218	-1.4661	0.72172	0.42113	0.092545	-0.13293	0.31802	0.58985	0.090076	-0.13569	0.31584	-0.35755	-1.4526	0.73749	0.42113
AMA1	X12.68555011.rs2069705.IFNG..1.C	C	T	0.014388	132	207	72	0.42701	0.55341	0.75628	0.019204	-0.10207	0.14048	0.25789	0.10349	-0.075794	0.28278	0.41254	-0.091641	-0.31084	0.12756	0.091875	0.14362	-0.023382	0.31063	0.24222	0.14182	-0.047207	0.33085	-0.0050584	-0.2525	0.24239	0.091875	0.011905	164	190	61	0.3759	0.62158	0.98475	0.0010629	-0.10796	0.11008	0.20039	0.1003	-0.053231	0.25383	0.078893	-0.19228	-0.40676	0.022197	0.012047	0.19269	0.042269	0.34312	0.028772	0.16518	0.0030322	0.32733	-0.10483	-0.33512	0.12547	0.012047
AMA1	X12.68642647.rs2227507.IL22.1.T	T	C	0.081535	373	9	1	0.01436	0.0008843	0.060407	0.45792	-0.020042	0.93587	0.078168	0.49148	-0.05541	1.0384	0.23466	1.0287	-0.66783	2.7252	0.14752	0.42632	-0.1506	1.0032	0.16971	0.42941	-0.14719	1.006	1.0397	-0.65434	2.7338	0.060407	0.052381	393	5	0	0.0062814	0.89965	0.72262	0.12724	-0.57535	0.82983	0.72262	0.12724	-0.57535	0.82983	NA	NA	NA	NA	0.72262	0.12724	-0.57535	0.82983	0.72262	0.12724	-0.57535	0.82983	NA	NA	NA	0.72262
AMA1	X12.68644618.rs1012356.IL22.1.A	T	A	0.028777	110	200	95	0.48148	0.82498	0.4047	-0.050582	-0.16956	0.068399	0.32716	-0.094887	-0.28469	0.094916	0.71349	-0.037349	-0.23672	0.16202	0.57669	-0.04801	-0.21658	0.12056	0.61896	-0.093447	-0.29513	0.10824	-0.097957	-0.33645	0.14053	0.32716	0.019048	146	190	76	0.41505	0.30771	0.64041	0.025537	-0.081615	0.13269	0.55054	0.048394	-0.1105	0.20729	0.90492	0.012062	-0.18585	0.20997	0.63148	0.037242	-0.11494	0.18943	0.83361	0.051146	-0.11837	0.22066	0.041223	-0.17917	0.26162	0.55054
AMA1	X12.68646521.rs2227491.IL22.1.T	C	T	0.040767	216	145	39	0.27875	0.048894	0.23954	-0.076008	-0.20267	0.050656	0.26358	-0.096496	-0.26567	0.07268	0.4496	-0.10926	-0.39249	0.17397	0.49087	-0.061673	-0.23713	0.11378	0.49807	-0.083872	-0.26512	0.097375	-0.14316	-0.43577	0.14946	0.23954	0.02381	117	193	100	0.47927	0.24914	0.39281	0.046231	-0.059805	0.15227	0.35722	0.079312	-0.089532	0.24815	0.63739	0.043525	-0.13746	0.22451	0.66228	0.034273	-0.11953	0.18807	0.64749	0.074254	-0.10664	0.25515	0.089474	-0.1234	0.30235	0.35722
AMA1	X12.68647713.rs2227485.IL22.1.G	A	G	0.031175	125	193	86	0.45173	0.47468	0.24863	-0.069384	-0.18726	0.048493	0.13723	-0.13838	-0.32088	0.044118	0.7324	-0.036013	-0.24244	0.17042	0.27483	-0.094154	-0.26315	0.074838	0.32665	-0.14479	-0.33967	0.050095	-0.124	-0.36173	0.11374	0.13723	0.019048	183	179	50	0.33859	0.5428	0.13341	0.08556	-0.026181	0.1973	0.18452	0.10328	-0.04927	0.25583	0.2722	0.13061	-0.10253	0.36375	0.54336	0.047479	-0.10564	0.2006	0.32509	0.084214	-0.077519	0.24595	0.17231	-0.074191	0.41882	0.13341
AMA1	X12.68648622.rs2227478.IL22.1.G	A	G	0.031175	206	158	40	0.29455	0.23613	0.73223	-0.02233	-0.15024	0.10558	0.67228	-0.036644	-0.20643	0.13314	0.95847	-0.007529	-0.29088	0.27582	0.68868	-0.035492	-0.20912	0.13814	0.91045	-0.039602	-0.22011	0.1409	-0.02492	-0.31943	0.26959	0.67228	0.019048	136	185	91	0.44539	0.064443	0.68597	-0.021304	-0.12458	0.081969	0.96025	0.0041003	-0.15713	0.16533	0.43852	-0.072406	-0.2556	0.11078	0.48784	0.05412	-0.098782	0.20702	0.69254	0.03275	-0.14137	0.20687	-0.053689	-0.26233	0.15495	0.43852
AMA1	X14.65263300.rs229587.SPTB.1.T	T	C	0.045564	171	159	68	0.3706	0.004159	0.062174	-0.10992	-0.22544	0.0055962	0.061658	-0.16256	-0.33307	0.0079379	0.24437	-0.13407	-0.3598	0.091658	0.31864	-0.088422	-0.26221	0.085361	0.15758	-0.14516	-0.33133	0.040999	-0.2027	-0.44462	0.039226	0.061658	0.02619	153	204	52	0.37653	0.20742	0.72179	-0.020931	-0.13614	0.094282	0.79821	-0.020759	-0.1799	0.13839	0.73355	-0.039843	-0.26926	0.18957	0.98481	-0.0015054	-0.15649	0.15348	0.93206	-0.013541	-0.18098	0.1539	-0.047382	-0.29527	0.2005	0.72179
AMA1	X16.27374180.rs1805015.IL4R.1.T	T	C	0.033573	141	186	76	0.41935	0.29405	0.09891	-0.098926	-0.21643	0.018575	0.014179	-0.21886	-0.39376	-0.043964	0.97669	-0.0032509	-0.22131	0.21481	0.019071	-0.20214	-0.37115	-0.033126	0.03261	-0.25023	-0.43769	-0.062777	-0.14221	-0.38241	0.097997	0.014179	0.016667	211	166	36	0.28814	0.68131	0.87653	-0.0092856	-0.12642	0.10785	0.7348	-0.026343	-0.17877	0.12608	0.80933	0.033167	-0.23625	0.30259	0.62515	-0.039045	-0.19568	0.11759	0.88067	-0.036515	-0.19816	0.12513	0.017953	-0.26001	0.29592	0.62515
AMA1	X16.4033436.rs2230739.ADCY9..1.A	A	G	0.031175	279	110	15	0.17327	0.31864	0.72097	-0.028153	-0.18265	0.12634	0.76721	-0.027733	-0.21135	0.15588	0.75471	-0.071212	-0.51796	0.37553	0.86169	-0.016968	-0.20785	0.17391	0.93115	-0.020898	-0.21337	0.17157	-0.077052	-0.52755	0.37345	0.72097	0.019048	226	173	13	0.2415	0.0030125	0.9113	0.0077345	-0.12835	0.14382	0.98823	-0.0011495	-0.15392	0.15162	0.68887	0.089348	-0.34803	0.52673	0.87617	-0.012246	-0.16628	0.14178	0.91893	-0.0076249	-0.16364	0.14839	0.086045	-0.35705	0.52914	0.68887
AMA1	X16.4079823.rs10775349.ADCY9..1.C	C	G	0.069544	298	82	8	0.12629	0.40449	0.73606	-0.031578	-0.21519	0.15203	0.77122	-0.030965	-0.23969	0.17776	0.78822	-0.08319	-0.6902	0.52381	0.83823	-0.022374	-0.23717	0.19242	0.93946	-0.025354	-0.24135	0.19065	-0.089903	-0.70035	0.52054	0.73606	0.057143	140	185	71	0.41288	0.46883	0.95057	-0.0034576	-0.11278	0.10587	0.58524	-0.045173	-0.20741	0.11706	0.57215	0.058215	-0.14377	0.2602	0.33723	-0.076149	-0.23168	0.079378	0.62346	-0.06989	-0.24301	0.10323	0.018591	-0.20607	0.24325	0.33723
AMA1	X16.72088421.rs5470.HP.1.C	C	G	0.016787	265	133	12	0.19146	0.33374	0.54789	-0.047406	-0.20203	0.10721	0.30271	-0.092202	-0.26754	0.08314	0.32389	0.25023	-0.24693	0.74739	0.15906	-0.12839	-0.30709	0.050305	0.26517	-0.11912	-0.29926	0.061016	0.20953	-0.29101	0.71007	0.15906	0.0095238	289	121	6	0.15986	0.090951	0.16309	0.10841	-0.043935	0.26076	0.21425	0.1039	-0.060069	0.26787	0.3208	0.32037	-0.31211	0.95285	0.31978	0.084246	-0.081723	0.25022	0.33879	0.092263	-0.074303	0.25883	0.35098	-0.28378	0.98573	0.16309
AMA1	X17.15861332.rs2535611.ADORA2B.1.T	T	C	0.026379	379	27	0	0.033251	0.48829	0.72006	-0.062112	-0.40181	0.27759	0.72006	-0.062112	-0.40181	0.27759	NA	NA	NA	NA	0.72006	-0.062112	-0.40181	0.27759	0.72006	-0.062112	-0.40181	0.27759	NA	NA	NA	0.72006	0.011905	357	57	1	0.071084	0.41478	0.61502	-0.054443	-0.26662	0.15773	0.66677	-0.047874	-0.2658	0.17005	0.54219	-0.48078	-2.0268	1.0653	0.72837	-0.03891	-0.2585	0.18068	0.77934	-0.040107	-0.2599	0.17969	-0.48568	-2.0336	1.0623	0.54219
AMA1	X17.26096597.rs2297518.NOS2.1.G	A	G	0.026379	329	75	2	0.097291	0.29767	0.074769	-0.18718	-0.39308	0.018711	0.085461	-0.18817	-0.40262	0.026276	0.44984	-0.46538	-1.6724	0.74167	0.10945	-0.17706	-0.39387	0.039747	0.20066	-0.17986	-0.39687	0.03715	-0.49664	-1.7018	0.70854	0.074769	0.014286	252	147	15	0.21377	0.25186	0.46746	-0.049896	-0.18449	0.084695	0.13216	-0.11948	-0.27501	0.036055	0.084452	0.35603	-0.048405	0.76046	0.025966	-0.1803	-0.339	-0.021596	0.02941	-0.16432	-0.32429	-0.0043529	0.29936	-0.10733	0.70605	0.025966
AMA1	X17.26128509.rs1800482.NOS2..1.G	C	G	0.086331	321	59	1	0.080052	0.31592	0.30245	0.1227	-0.11052	0.35592	0.34903	0.11456	-0.1252	0.35432	0.38043	0.76459	-0.94399	2.4732	0.41214	0.10122	-0.14067	0.34311	0.48311	0.10228	-0.13969	0.34425	0.77162	-0.93776	2.481	0.30245	0.052381	339	58	1	0.075377	0.36433	0.55434	0.064167	-0.14854	0.27687	0.58403	0.060999	-0.15737	0.27937	0.67224	0.33566	-1.2194	1.8907	0.62301	0.055171	-0.1648	0.27514	0.80737	0.056103	-0.16414	0.27634	0.34327	-1.2135	1.9001	0.55434
AMA1	X17.26128581.rs2779249.NOS2A..1.G	G	T	0.019185	100	210	99	0.49878	0.58641	0.83152	0.013035	-0.10705	0.13312	0.54435	0.060484	-0.13506	0.25603	0.79587	-0.025744	-0.2208	0.16931	0.45739	0.063612	-0.10416	0.23138	0.74187	0.076842	-0.12998	0.28366	0.026347	-0.21396	0.26665	0.45739	0.019048	184	185	43	0.32888	0.72706	0.62103	0.029077	-0.086198	0.14435	0.43673	0.060373	-0.091777	0.21252	0.83878	-0.025821	-0.27457	0.22293	0.3681	0.069654	-0.08203	0.22134	0.66554	0.071647	-0.08808	0.23137	0.010542	-0.25115	0.27224	0.3681
AMA1	X17.26128728.rs9282799.NOS2..1.C	T	C	0.023981	350	53	4	0.074939	0.22026	0.44823	0.084941	-0.13459	0.30447	0.47505	0.088478	-0.15431	0.33126	0.66158	0.1911	-0.66457	1.0468	0.54253	0.077892	-0.1728	0.32859	0.74814	0.0799	-0.17119	0.33099	0.20042	-0.6564	1.0572	0.44823	0.0095238	398	18	0	0.021635	0.65198	0.79716	-0.048535	-0.41865	0.32158	0.79716	-0.048535	-0.41865	0.32158	NA	NA	NA	NA	0.79716	-0.048535	-0.41865	0.32158	0.79716	-0.048535	-0.41865	0.32158	NA	NA	NA	0.79716
AMA1	X17.26129212.rs8078340.NOS2..1.C	T	C	0.069544	175	181	32	0.31572	0.1167	0.78723	0.018903	-0.11837	0.15617	0.69135	0.035214	-0.13863	0.20906	0.92042	-0.016065	-0.33124	0.29911	0.65187	0.039926	-0.13352	0.21337	0.90314	0.040624	-0.14025	0.22149	0.0045444	-0.32404	0.33313	0.65187	0.052381	140	215	43	0.37814	0.0030254	0.56639	-0.036117	-0.15958	0.087342	0.44713	-0.063761	-0.22815	0.10063	0.99545	-0.00072485	-0.2498	0.24835	0.47046	-0.057765	-0.21464	0.099108	0.73546	-0.068094	-0.23835	0.10216	-0.042446	-0.3126	0.22771	0.44713
AMA1	X19.10394792.rs1799969.ICAM1.1.G	G	NA	0.031175	404	0	0	0	NaN	NA	NA	NA	NA	NA	NA	NA	NA	NA	NA	NA	NA	NA	NA	NA	NA	NA	NA	NA	NA	NA	NA	NA	NA	0.014286	408	6	0	0.0072464	0.88193	0.93307	-0.027278	-0.66393	0.60937	0.93307	-0.027278	-0.66393	0.60937	NA	NA	NA	NA	0.93307	-0.027278	-0.66393	0.60937	0.93307	-0.027278	-0.66393	0.60937	NA	NA	NA	0.93307
AMA1	X19.10395683.rs5498.ICAM1.1.A	A	G	0.026379	305	91	10	0.1367	0.31018	0.92674	0.0079575	-0.16166	0.17757	0.78452	-0.027262	-0.22269	0.16816	0.28709	0.29703	-0.24986	0.84392	0.49755	-0.070212	-0.27308	0.13266	0.47552	-0.061887	-0.26539	0.14161	0.28382	-0.26524	0.83287	0.28709	0.021429	241	152	18	0.22871	0.3279	0.4597	-0.049519	-0.1808	0.081757	0.64159	-0.036736	-0.19142	0.11795	0.33071	-0.18404	-0.55489	0.18681	0.95079	-0.004972	-0.16289	0.15294	0.60836	-0.018276	-0.17835	0.1418	-0.19107	-0.56743	0.18529	0.33071
AMA1	X19.6919624.rs373533.EMR1..1.G	G	T	0.1271	122	175	67	0.42445	0.76023	0.13114	-0.096764	-0.2224	0.028868	0.042511	-0.19351	-0.38048	-0.0065324	0.78034	-0.032666	-0.26225	0.19692	0.089048	-0.15386	-0.33121	0.023486	0.11692	-0.2084	-0.40738	-0.0094234	-0.15477	-0.41135	0.1018	0.042511	0.1	170	182	26	0.30952	0.013963	0.069441	0.12052	-0.0095896	0.25063	0.17866	0.10979	-0.050214	0.2698	0.084007	0.27642	-0.037131	0.58997	0.6441	0.037555	-0.12178	0.19689	0.14223	0.080398	-0.084281	0.24508	0.3186	-0.0066714	0.64387	0.069441
AMA1	X19.6919753.rs461645.EMR1..1.T	C	T	0.086331	127	183	71	0.42651	0.72301	0.28531	-0.06752	-0.19138	0.056339	0.092607	-0.15891	-0.34412	0.026287	0.92609	0.010636	-0.21411	0.23538	0.096942	-0.14805	-0.32286	0.02677	0.18991	-0.18299	-0.38002	0.014036	-0.097251	-0.34962	0.15512	0.092607	0.047619	183	185	32	0.31125	0.11537	0.019652	0.14556	0.023269	0.26786	0.088473	0.13444	-0.020242	0.28912	0.023734	0.32671	0.043545	0.60987	0.63656	0.037344	-0.11756	0.19225	0.040274	0.093343	-0.06674	0.25343	0.37399	0.079552	0.66843	0.019652
AMA1	X19.7754284.rs35825847.FCER2.1.C	C	T	0.021583	405	3	0	0.0036765	0.94058	0.12799	0.76057	-0.21882	1.74	0.12799	0.76057	-0.21882	1.74	NA	NA	NA	NA	0.12799	0.76057	-0.21882	1.74	0.12799	0.76057	-0.21882	1.74	NA	NA	NA	0.12799	0.016667	403	10	0	0.012107	0.80332	0.0024002	-0.74722	-1.2297	-0.26477	0.0024002	-0.74722	-1.2297	-0.26477	NA	NA	NA	NA	0.0024002	-0.74722	-1.2297	-0.26477	0.0024002	-0.74722	-1.2297	-0.26477	NA	NA	NA	0.0024002
AMA1	X20.57485812.rs8386.GNAS.1.C	C	T	0.031175	276	113	15	0.17698	0.42297	0.10409	0.12659	-0.026066	0.27925	0.12992	0.13949	-0.041042	0.32003	0.31909	0.22591	-0.2185	0.67032	0.25197	0.10933	-0.077726	0.29639	0.26734	0.12332	-0.065177	0.31181	0.2629	-0.18474	0.71054	0.10409	0.014286	319	84	11	0.12802	0.063493	0.78012	0.021792	-0.13121	0.17479	0.58413	0.050132	-0.12938	0.22965	0.56436	-0.13853	-0.60958	0.33253	0.42196	0.076937	-0.11085	0.26472	0.63528	0.072983	-0.11558	0.26154	-0.12388	-0.5967	0.34894	0.42196
AMA1	X22.24179132.rs1128127.DERL3.1.G	A	G	0.093525	103	188	87	0.47884	0.94566	0.58016	-0.035111	-0.15952	0.089298	0.22395	-0.12228	-0.31937	0.074804	0.72126	0.038115	-0.17128	0.24751	0.16635	-0.12388	-0.2993	0.051551	0.34452	-0.15103	-0.36016	0.058102	-0.059543	-0.30857	0.18948	0.16635	0.07619	117	201	70	0.43943	0.31027	0.69434	-0.023016	-0.13781	0.091779	0.45247	-0.065391	-0.23598	0.1052	0.84247	0.020649	-0.183	0.2243	0.40086	-0.066889	-0.22295	0.089168	0.68276	-0.077782	-0.25698	0.10142	-0.029008	-0.26266	0.20464	0.40086
AMA1	X.135729609.rs3092945.CD40LG.1.T	T	C	0.086331	174	117	90	0.38976	4.56E-12	0.82069	-0.0126	-0.12156	0.096355	0.44885	-0.067994	-0.24396	0.10798	0.648	0.047938	-0.15786	0.25374	0.21286	-0.12104	-0.31149	0.069401	0.46122	-0.12117	-0.32639	0.084056	-0.00035636	-0.22173	0.22102	0.21286	0.066667	185	117	90	0.37883	4.40E-13	0.48353	-0.034593	-0.13136	0.062179	0.77384	-0.022796	-0.17828	0.13269	0.31788	-0.094311	-0.27938	0.090755	0.54591	0.052579	-0.11807	0.22323	0.58581	0.025326	-0.15686	0.20751	-0.084713	-0.28245	0.11302	0.31788
AMA1	X.135730555.rs1126535.CD40LG.1.T	T	C	0.076739	350	27	8	0.055844	4.96E-11	0.77487	-0.033595	-0.26382	0.19663	0.90773	-0.017739	-0.31773	0.28225	0.60282	-0.16131	-0.76894	0.44631	0.87407	0.027299	-0.31031	0.36491	0.86531	0.023951	-0.31423	0.36213	-0.15969	-0.76854	0.44916	0.60282	0.052381	239	95	64	0.28015	3.33E-16	0.43719	-0.040942	-0.14423	0.062342	0.6124	-0.041173	-0.20045	0.1181	0.35996	-0.098489	-0.30936	0.11238	0.83343	0.019566	-0.16279	0.20192	0.65824	-0.0020487	-0.19056	0.18646	-0.099088	-0.3173	0.11912	0.35996
AMA1	X.153763492.rs1050829.G6PD.1.T	T	C	0.038369	206	111	84	0.34788	5.77E-15	0.73297	0.018487	-0.087721	0.1247	0.8585	0.015427	-0.15417	0.18502	0.65511	0.047098	-0.15957	0.25377	0.83311	-0.020423	-0.2104	0.16955	0.903	-0.0072824	-0.20808	0.19351	0.044555	-0.17393	0.26304	0.65511	0.021429	206	105	100	0.37105	0	0.016851	0.11163	0.020081	0.20317	0.0070836	0.20694	0.05632	0.35756	0.14564	0.13139	-0.045589	0.30838	0.098388	0.14749	-0.027423	0.32241	0.026729	0.21236	0.028146	0.39658	0.20133	0.015083	0.38759	0.0070836
AMA1	X.153764217.rs1050828.G6PD.1.C	C	T	0.026379	360	32	14	0.073892	0	0.63638	0.046197	-0.14533	0.23772	0.38761	0.11752	-0.14909	0.38414	0.72268	-0.083698	-0.54597	0.37857	0.20915	0.2003	-0.11229	0.51289	0.43776	0.1976	-0.11592	0.51112	-0.066166	-0.52897	0.39664	0.20915	0.0095238	411	2	3	0.0096154	0	0.19675	0.27236	-0.14118	0.68589	0.20586	0.44624	-0.24515	1.1376	0.24857	0.52636	-0.36776	1.4205	0.55771	0.32671	-0.76557	1.419	0.43312	0.32685	-0.76499	1.4187	0.52642	-0.36841	1.4212	0.19675
MSP1	X1.159174683.rs2814778.DARC..1.A	G	NA	0.031175	404	0	0	0	NaN	NA	NA	NA	NA	NA	NA	NA	NA	NA	NA	NA	NA	NA	NA	NA	NA	NA	NA	NA	NA	NA	NA	NA	NA	0.016667	413	0	0	0	NaN	NA	NA	NA	NA	NA	NA	NA	NA	NA	NA	NA	NA	NA	NA	NA	NA	NA	NA	NA	NA	NA	NA	NA	NA
MSP1	X1.159272060.rs2251746.FCER1A.1.T	T	C	0.016787	371	38	1	0.04878	0.97929	0.55239	-0.091266	-0.39232	0.20979	0.47653	-0.11352	-0.42607	0.19903	0.57464	0.53017	-1.3214	2.3817	0.41477	-0.13142	-0.44728	0.18443	0.61905	-0.12951	-0.44572	0.18669	0.51361	-1.3392	2.3664	0.41477	0.0071429	310	105	2	0.1307	0.027238	0.56179	0.066878	-0.15905	0.29281	0.48759	0.082618	-0.15067	0.3159	0.55139	-0.44536	-1.9108	1.02	0.42634	0.09542	-0.13969	0.33053	0.61921	0.093354	-0.14206	0.32876	-0.42786	-1.8946	1.0389	0.42634
MSP1	X1.161479745.rs1801274.FCGR2a..1.T	C	T	0.019185	177	183	49	0.34352	0.87191	0.35488	-0.064196	-0.2002	0.071805	0.57511	-0.05288	-0.23778	0.13202	0.2855	-0.15439	-0.43772	0.12894	0.89284	0.012687	-0.1719	0.19727	0.55152	-0.022763	-0.21815	0.17262	-0.16588	-0.46621	0.13444	0.2855	0.0071429	119	199	99	0.47602	0.37589	0.3902	0.06131	-0.078541	0.20116	0.69283	0.045182	-0.179	0.26937	0.2971	0.12654	-0.11133	0.36442	0.59397	-0.055508	-0.25959	0.14857	0.58132	0.0024899	-0.23794	0.24292	0.12808	-0.15243	0.40859	0.2971
MSP1	X1.161518333.rs10127939.CD16.1.A	A	C	0.014388	296	115	0	0.1399	0.00097511	0.32393	-0.10224	-0.3054	0.10091	0.32393	-0.10224	-0.3054	0.10091	NA	NA	NA	NA	0.32393	-0.10224	-0.3054	0.10091	0.32393	-0.10224	-0.3054	0.10091	NA	NA	NA	0.32393	0.011905	327	88	0	0.10602	0.015691	0.63458	0.06113	-0.19095	0.31321	0.63458	0.06113	-0.19095	0.31321	NA	NA	NA	NA	0.63458	0.06113	-0.19095	0.31321	0.63458	0.06113	-0.19095	0.31321	NA	NA	NA	0.63458
MSP1	X1.206940831.rs3024500.IL10.1.A	A	G	0.035971	143	197	62	0.39925	0.66533	0.091958	-0.11558	-0.25001	0.01885	0.2913	-0.104	-0.29716	0.089162	0.072711	-0.2329	-0.48726	0.02146	0.77401	0.02712	-0.158	0.21224	0.17569	-0.053252	-0.25666	0.15015	-0.26378	-0.54436	0.016809	0.072711	0.011905	237	145	33	0.25422	0.10957	0.94915	0.0051551	-0.15328	0.16359	0.99709	-0.00038068	-0.20482	0.20406	0.87414	0.030451	-0.34634	0.40724	0.92573	-0.010116	-0.22283	0.2026	0.98571	-0.0068196	-0.2246	0.21096	0.027924	-0.35786	0.41371	0.87414
MSP1	X1.206944861.rs1518110.IL10.1.C	A	C	0.019185	112	206	91	0.47433	0.83977	0.11101	-0.10609	-0.23657	0.024386	0.25857	-0.11944	-0.32664	0.087768	0.13964	-0.1652	-0.3844	0.054005	0.81542	0.02194	-0.16227	0.20615	0.26662	-0.076314	-0.29569	0.14306	-0.21487	-0.4766	0.04686	0.11101	0.011905	121	193	101	0.4759	0.16776	0.62037	0.035087	-0.10375	0.17393	0.64548	0.052361	-0.17072	0.27544	0.72238	0.042797	-0.19331	0.2789	0.90984	0.011748	-0.19158	0.21507	0.88176	0.043387	-0.19644	0.28321	0.069455	-0.20908	0.34799	0.62037
MSP1	X1.206946407.rs1800872.IL10.1.G	T	G	0.021583	114	205	89	0.46936	0.86068	0.1118	-0.10613	-0.23693	0.024684	0.31102	-0.10677	-0.31333	0.099795	0.10936	-0.18079	-0.40212	0.040529	0.67105	0.040057	-0.14481	0.22492	0.24383	-0.057306	-0.27599	0.16138	-0.21774	-0.48033	0.044846	0.10936	0.011905	121	193	101	0.4759	0.16776	0.63119	0.034045	-0.10496	0.17304	0.62254	0.056047	-0.16711	0.27921	0.76805	0.035577	-0.20086	0.27201	0.84561	0.020204	-0.18316	0.22357	0.87932	0.050513	-0.18933	0.29035	0.066637	-0.21223	0.3455	0.62254
MSP1	X1.206946634.rs1800871.IL10.1.G	A	G	0.023981	114	203	90	0.47052	0.98352	0.11449	-0.10488	-0.23513	0.025362	0.31512	-0.10575	-0.31208	0.10058	0.11131	-0.17886	-0.39902	0.041299	0.66656	0.040619	-0.14415	0.22539	0.24866	-0.056083	-0.2748	0.16264	-0.2149	-0.47627	0.046472	0.11131	0.014286	121	193	100	0.47464	0.18445	0.58502	0.038801	-0.10047	0.17807	0.64711	0.052136	-0.17108	0.27536	0.65746	0.053668	-0.18356	0.29089	0.97053	0.0038383	-0.19978	0.20745	0.8618	0.038937	-0.20088	0.27876	0.077589	-0.20188	0.35706	0.58502
MSP1	X1.206946897.rs1800896.IL10.1.T	T	C	0.031175	157	194	53	0.37129	0.56598	0.085379	-0.11908	-0.25475	0.016592	0.31175	-0.097557	-0.28659	0.091471	0.048265	-0.27188	-0.5417	-0.002069	0.7231	0.033503	-0.15182	0.21883	0.13145	-0.041303	-0.24021	0.1576	-0.29434	-0.5853	-0.0033938	0.048265	0.011905	252	138	25	0.22651	0.29879	0.94643	0.0057155	-0.161	0.17243	0.88299	-0.015554	-0.22269	0.19158	0.63558	0.10284	-0.3225	0.52818	0.6952	-0.042923	-0.25765	0.1718	0.85152	-0.034777	-0.25321	0.18366	0.090563	-0.34217	0.5233	0.63558
MSP1	X1.206949365.rs1800890.IL10.1.A	A	T	0.026379	261	136	9	0.18966	0.070374	0.13943	-0.13067	-0.30397	0.042625	0.19459	-0.12687	-0.31858	0.064837	0.27875	-0.3422	-0.96142	0.27703	0.32938	-0.096969	-0.29183	0.097889	0.30401	-0.10983	-0.30572	0.086062	-0.37978	-1.0025	0.2429	0.13943	0.0095238	311	97	8	0.13582	0.89157	0.37953	-0.09297	-0.30033	0.11439	0.42672	-0.094106	-0.32617	0.13796	0.55118	-0.22351	-0.95854	0.51153	0.53333	-0.075794	-0.31427	0.16269	0.66902	-0.081846	-0.3212	0.15751	-0.24288	-0.98058	0.49483	0.37953
MSP1	X1.207782856.rs17047660.CR1.1.A	A	G	0.069544	160	183	45	0.3518	0.50119	0.52266	-0.046493	-0.18904	0.096058	0.56195	-0.056835	-0.24892	0.13525	0.66736	-0.064382	-0.358	0.22924	0.76979	-0.028119	-0.21645	0.16021	0.81528	-0.048628	-0.24996	0.1527	-0.091022	-0.40495	0.22291	0.52266	0.045238	165	188	48	0.35411	0.61796	0.62716	-0.038381	-0.19325	0.11649	0.57485	-0.060156	-0.27035	0.15004	0.8813	-0.024308	-0.34336	0.29474	0.64807	-0.048326	-0.25584	0.15919	0.8545	-0.061047	-0.28239	0.16029	-0.056679	-0.3969	0.28355	0.57485
MSP1	X1.207782889.rs17047661.CR1.1.A	G	A	0.045564	231	136	31	0.24874	0.087295	0.59819	0.039299	-0.10686	0.18546	0.79321	0.025358	-0.16424	0.21495	0.44163	0.13582	-0.21015	0.48178	0.86824	-0.016749	-0.21463	0.18113	0.74432	-0.00065195	-0.20306	0.20176	0.13558	-0.21855	0.48971	0.44163	0.016667	165	188	60	0.37288	0.58774	0.96439	0.003318	-0.14233	0.14896	0.99399	0.00079139	-0.20523	0.20682	0.93821	0.011353	-0.27571	0.29842	0.96218	-0.0049128	-0.20799	0.19817	0.99681	-0.0022211	-0.22144	0.217	0.01018	-0.2997	0.32006	0.93821
MSP1	X1.89582690.rs1803632.GBP7.1.G	G	C	0.064748	103	186	101	0.49744	0.36231	0.60869	-0.033653	-0.1625	0.09519	0.3928	-0.092249	-0.30383	0.11933	0.98969	0.0014069	-0.212	0.21482	0.4415	-0.073751	-0.26156	0.11406	0.65487	-0.10659	-0.33368	0.12049	-0.066481	-0.32432	0.19135	0.3928	0.054762	134	208	55	0.4005	0.069614	0.59575	0.042617	-0.11483	0.20007	0.67448	0.047225	-0.17315	0.2676	0.65951	0.067712	-0.23351	0.36893	0.92621	0.0098773	-0.19916	0.21891	0.86638	0.035898	-0.19458	0.26638	0.089415	-0.24279	0.42162	0.59575
MSP1	X2.113537223.rs17561.IL1A..1.G	G	T	0.026379	262	119	25	0.20813	0.025594	0.99639	0.0003489	-0.15064	0.15134	0.73384	0.033166	-0.15802	0.22435	0.50472	-0.12974	-0.51095	0.25147	0.47673	0.073174	-0.12838	0.27473	0.66348	0.063931	-0.14036	0.26823	-0.11064	-0.497	0.27572	0.47673	0.0095238	191	190	35	0.3125	0.19926	0.034273	-0.17144	-0.33017	-0.012703	0.072325	-0.18486	-0.38648	0.01676	0.10876	-0.29993	-0.66647	0.066616	0.36181	-0.094193	-0.29664	0.10826	0.1023	-0.15065	-0.36043	0.059123	-0.37466	-0.75527	0.0059473	0.034273
MSP1	X2.113542960.rs1800587.IL1A..1.C	C	T	0.031175	140	165	99	0.44926	0.00044679	0.87791	0.00947	-0.11136	0.1303	0.4656	0.072084	-0.12155	0.26572	0.59335	-0.058341	-0.27248	0.1558	0.23937	0.11252	-0.074925	0.29997	0.50121	0.11379	-0.099226	0.32681	0.0030626	-0.23995	0.24608	0.23937	0.0095238	114	219	83	0.46274	0.2307	0.2284	0.091624	-0.057469	0.24072	0.30273	0.11999	-0.10821	0.3482	0.36449	0.11809	-0.13714	0.37331	0.84526	0.020275	-0.18334	0.22389	0.48423	0.096927	-0.14266	0.33651	0.18226	-0.11834	0.48285	0.2284
MSP1	X2.113590390.rs1143634.IL1B..1.C	C	T	0.069544	292	87	9	0.13531	0.41062	0.42762	-0.077331	-0.2684	0.11374	0.50546	-0.074287	-0.29293	0.14436	0.48827	-0.22196	-0.84966	0.40574	0.66052	-0.050717	-0.27706	0.17562	0.69535	-0.057652	-0.28489	0.16959	-0.23505	-0.86549	0.39538	0.42762	0.05	222	161	16	0.24185	0.045098	0.21475	-0.11386	-0.29375	0.066025	0.14179	-0.15573	-0.36348	0.05203	0.93129	0.023242	-0.50507	0.55156	0.12785	-0.16342	-0.37377	0.046938	0.31006	-0.16654	-0.38018	0.047097	-0.046668	-0.58166	0.48832	0.12785
MSP1	X3.52231737.rs352140.TLR9..1.A	G	A	0.079137	212	149	23	0.25391	0.63622	0.98016	0.0019828	-0.15425	0.15822	0.98087	0.0023401	-0.18893	0.19361	0.98916	0.0027821	-0.39868	0.40424	0.98571	0.0017886	-0.19391	0.19748	0.99969	0.0021358	-0.19768	0.20195	0.0036395	-0.40628	0.41356	0.98016	0.047619	183	172	45	0.3275	0.63395	0.45384	0.058888	-0.095205	0.21298	0.44458	0.081028	-0.12671	0.28877	0.69746	0.06535	-0.26413	0.39483	0.59986	0.056237	-0.15387	0.26635	0.73958	0.075688	-0.14487	0.29624	0.10113	-0.24467	0.44694	0.44458
MSP1	X3.52261031.rs187084.TLR9..1.C	T	C	0.035971	219	154	29	0.26368	0.78742	0.5009	0.050294	-0.096164	0.19675	0.9129	0.010296	-0.1742	0.19479	0.15511	0.25666	-0.097177	0.6105	0.52032	-0.061864	-0.25048	0.12675	0.34482	-0.033114	-0.22641	0.16018	0.24281	-0.12054	0.60616	0.15511	0.019048	213	166	33	0.28155	0.93404	0.22508	-0.098142	-0.2567	0.060421	0.1659	-0.14275	-0.34468	0.059189	0.76436	-0.057703	-0.435	0.31959	0.20969	-0.13253	-0.33959	0.074544	0.38009	-0.14752	-0.3604	0.065367	-0.11911	-0.50629	0.26807	0.1659
MSP1	X3.57138419.rs6780995.IL17RD.1.G	A	G	0.06235	154	191	46	0.36189	0.25408	0.35352	0.067428	-0.075017	0.20987	0.48634	0.068627	-0.12459	0.26184	0.3969	0.12601	-0.16553	0.41756	0.89471	0.012802	-0.1768	0.2024	0.62819	0.047814	-0.15496	0.25059	0.15209	-0.16	0.46418	0.35352	0.052381	142	182	74	0.41457	0.24783	0.0092097	-0.19208	-0.33665	-0.047513	0.075911	-0.19644	-0.41337	0.020484	0.0096602	-0.35027	-0.61556	-0.084971	0.75898	0.032589	-0.17559	0.24077	0.022654	-0.11034	-0.34084	0.12016	-0.41328	-0.70948	-0.11709	0.0092097
MSP1	X3.9960070.rs708567.IL17RE..1.G	G	A	0.095923	104	203	70	0.45491	0.095904	0.099927	-0.11928	-0.26137	0.022822	0.14876	-0.15722	-0.37064	0.056192	0.23562	-0.15001	-0.39791	0.097896	0.70527	-0.037184	-0.22988	0.15551	0.25723	-0.13041	-0.35392	0.093101	-0.23568	-0.52371	0.052358	0.099927	0.059524	123	208	64	0.42532	0.12496	0.62949	0.03842	-0.11767	0.19451	0.35228	0.1074	-0.11891	0.33371	0.77394	-0.041581	-0.32533	0.24217	0.2833	0.11453	-0.09469	0.32375	0.54699	0.12816	-0.10876	0.36507	0.039504	-0.28137	0.36037	0.2833
MSP1	X4.38799710.rs4833095.TLR1.1.C	C	T	0.098321	310	63	3	0.091755	0.9184	0.059672	-0.22342	-0.45595	0.0091107	0.1733	-0.17345	-0.42311	0.076212	0.0049286	-1.5218	-2.5827	-0.46097	0.46944	-0.094141	-0.34921	0.16093	0.013667	-0.1069	-0.35973	0.14592	-1.5375	-2.5995	-0.47554	0.0049286	0.097619	279	93	7	0.14116	0.81504	0.77956	-0.030944	-0.24763	0.18574	0.74683	-0.039685	-0.28063	0.20126	0.96986	0.015171	-0.77171	0.80205	0.73167	-0.043223	-0.29028	0.20384	0.94298	-0.043109	-0.2912	0.20498	0.0048653	-0.78518	0.79491	0.73167
MSP1	X4.38800214.rs5743611.TLR1..1.G	G	NA	0.071942	387	0	0	0	NaN	NA	NA	NA	NA	NA	NA	NA	NA	NA	NA	NA	NA	NA	NA	NA	NA	NA	NA	NA	NA	NA	NA	NA	NA	0.057143	396	0	0	0	NaN	NA	NA	NA	NA	NA	NA	NA	NA	NA	NA	NA	NA	NA	NA	NA	NA	NA	NA	NA	NA	NA	NA	NA	NA
MSP1	X4.38830350.rs5743810.TLR6..1.C	C	NA	0.083933	382	0	0	0	NaN	NA	NA	NA	NA	NA	NA	NA	NA	NA	NA	NA	NA	NA	NA	NA	NA	NA	NA	NA	NA	NA	NA	NA	NA	0.083333	325	53	7	0.087013	0.0087745	0.45492	0.094297	-0.15304	0.34163	0.39322	0.12618	-0.16348	0.41583	0.95324	0.023475	-0.7612	0.80815	0.38065	0.13649	-0.16865	0.44163	0.67782	0.13737	-0.16861	0.44335	0.042339	-0.74369	0.82837	0.38065
MSP1	X4.38830514.rs5743809.TLR6..1.T	T	C	0.095923	335	39	3	0.059682	0.1283	0.070581	0.25315	-0.021257	0.52755	0.10402	0.25201	-0.051829	0.55584	0.18547	0.73024	-0.35069	1.8112	0.19564	0.20779	-0.10693	0.52251	0.17172	0.21326	-0.1012	0.52772	0.74861	-0.33154	1.8288	0.070581	0.066667	355	36	1	0.048469	0.93099	0.65713	0.077978	-0.26634	0.4223	0.69009	0.072924	-0.28553	0.43138	0.71439	0.38688	-1.6851	2.4589	0.73425	0.062842	-0.29999	0.42567	0.88112	0.064071	-0.29922	0.42736	0.39341	-1.6813	2.4681	0.65713
MSP1	X4.74606024.rs4073.IL8.1.A	A	T	0.019185	340	62	7	0.09291	0.041793	0.62758	-0.052544	-0.26483	0.15974	0.91044	-0.013985	-0.25768	0.22971	0.1959	-0.46636	-1.1731	0.2404	0.72947	0.044829	-0.20923	0.29889	0.41837	0.035272	-0.21902	0.28956	-0.46068	-1.1694	0.24808	0.1959	0.019048	301	95	16	0.15413	0.018882	0.22527	0.11624	-0.07164	0.30411	0.063011	0.21614	-0.011729	0.44401	0.38254	-0.2341	-0.75954	0.29135	0.017926	0.28927	0.049753	0.52878	0.050166	0.28092	0.039799	0.52204	-0.16753	-0.69339	0.35832	0.017926
MSP1	X5.110407507.rs2289276.TSLP.1.C	C	T	0.014388	323	76	12	0.12165	0.0063039	0.99182	0.00096879	-0.18432	0.18626	0.88515	0.016376	-0.20584	0.23859	0.74672	-0.089469	-0.63244	0.4535	0.77018	0.034978	-0.19969	0.26965	0.91628	0.032003	-0.20374	0.26774	-0.083355	-0.62881	0.4621	0.74672	0.0095238	238	161	17	0.23438	0.10986	0.31594	0.090236	-0.086125	0.2666	0.1631	0.14548	-0.058961	0.34992	0.56458	-0.15136	-0.66638	0.36365	0.098704	0.17475	-0.032684	0.38217	0.2444	0.16928	-0.041199	0.37975	-0.083017	-0.60408	0.43804	0.098704
MSP1	X5.131391749.rs3091336.IL3.1.A	G	A	0.014388	201	179	31	0.29319	0.3028	0.35624	-0.068895	-0.21527	0.077476	0.32733	-0.091583	-0.27484	0.091675	0.73925	-0.059031	-0.40664	0.28858	0.41922	-0.07597	-0.26031	0.10837	0.6183	-0.089792	-0.28059	0.10101	-0.10217	-0.46172	0.25738	0.32733	0.014286	258	131	25	0.2186	0.13336	0.066639	-0.15629	-0.3233	0.010728	0.047475	-0.21077	-0.41919	-0.0023438	0.53024	-0.13632	-0.56203	0.28939	0.082294	-0.19242	-0.40948	0.024637	0.14093	-0.21115	-0.43165	0.0093534	-0.20873	-0.63982	0.22235	0.047475
MSP1	X5.131396406.rs35415145.IL3.1.C	C	T	0.026379	392	14	0	0.017241	0.72371	0.5085	-0.17007	-0.67423	0.33409	0.5085	-0.17007	-0.67423	0.33409	NA	NA	NA	NA	0.5085	-0.17007	-0.67423	0.33409	0.5085	-0.17007	-0.67423	0.33409	NA	NA	NA	0.5085	0.011905	390	25	0	0.03012	0.52696	0.083042	-0.37382	-0.79653	0.048892	0.083042	-0.37382	-0.79653	0.048892	NA	NA	NA	NA	0.083042	-0.37382	-0.79653	0.048892	0.083042	-0.37382	-0.79653	0.048892	NA	NA	NA	0.083042
MSP1	X5.131396478.rs40401.IL3.1.T	T	C	0.026379	112	207	87	0.46921	0.63462	0.50059	0.045479	-0.086859	0.17782	0.90459	0.012672	-0.19453	0.21988	0.31199	0.11546	-0.10837	0.3393	0.46834	-0.068234	-0.25265	0.11619	0.58671	-0.024111	-0.2429	0.19468	0.099731	-0.16598	0.36544	0.31199	0.0095238	220	155	41	0.28486	0.081228	0.068224	-0.14052	-0.29155	0.010517	0.026307	-0.22737	-0.42797	-0.026779	0.72654	-0.060397	-0.39888	0.27808	0.038097	-0.2191	-0.42618	-0.012024	0.076957	-0.24453	-0.45875	-0.030308	-0.16195	-0.51034	0.18644	0.026307
MSP1	X5.131396676.rs35482671.IL3.1.A	A	NA	0.028777	405	0	0	0	NaN	NA	NA	NA	NA	NA	NA	NA	NA	NA	NA	NA	NA	NA	NA	NA	NA	NA	NA	NA	NA	NA	NA	NA	NA	0.021429	411	0	0	0	NaN	NA	NA	NA	NA	NA	NA	NA	NA	NA	NA	NA	NA	NA	NA	NA	NA	NA	NA	NA	NA	NA	NA	NA	NA
MSP1	X5.131396709.rs13166954.IL3.1.C	C	NA	0.016787	410	0	0	0	NaN	NA	NA	NA	NA	NA	NA	NA	NA	NA	NA	NA	NA	NA	NA	NA	NA	NA	NA	NA	NA	NA	NA	NA	NA	0.011905	415	0	0	0	NaN	NA	NA	NA	NA	NA	NA	NA	NA	NA	NA	NA	NA	NA	NA	NA	NA	NA	NA	NA	NA	NA	NA	NA	NA
MSP1	X5.131397202.rs31481.IL3.1.G	G	A	0.021583	339	66	3	0.088235	0.91352	0.51164	-0.076891	-0.30652	0.15274	0.51817	-0.080738	-0.32564	0.16416	0.81406	-0.12877	-1.2019	0.94435	0.54687	-0.076558	-0.32563	0.17251	0.8065	-0.077966	-0.32755	0.17162	-0.14302	-1.2179	0.9319	0.51164	0.0095238	365	49	2	0.063702	0.79765	0.90595	0.017494	-0.27271	0.30769	0.82865	-0.034006	-0.34196	0.27395	0.10416	1.2062	-0.24866	2.661	0.56928	-0.091098	-0.40484	0.22264	0.23117	-0.086512	-0.39969	0.22666	1.199	-0.2573	2.6553	0.10416
MSP1	X5.131402450.rs168681.IL3.1.G	G	A	0.023981	273	125	9	0.17568	0.22291	0.94074	-0.00669	-0.18308	0.1697	0.90222	0.012281	-0.18365	0.20821	0.51129	-0.20972	-0.83553	0.41609	0.7378	0.034116	-0.16563	0.23386	0.77712	0.027858	-0.173	0.22871	-0.20121	-0.83074	0.42832	0.51129	0.030952	276	119	12	0.17568	0.84777	0.68752	0.03945	-0.15278	0.23169	0.89739	0.014521	-0.20617	0.23521	0.35922	0.28397	-0.32308	0.89102	0.83416	-0.024233	-0.25108	0.20262	0.65365	-0.01265	-0.24096	0.21566	0.28022	-0.33134	0.89178	0.35922
MSP1	X5.131407601.rs2069614.CSF2.1.C	C	T	0.023981	114	220	73	0.44963	0.062978	0.17982	0.093438	-0.0431	0.22998	0.011436	0.26168	0.058883	0.46448	0.55104	-0.072613	-0.31133	0.1661	0.0060803	0.25519	0.072872	0.4375	0.015216	0.30573	0.093992	0.51747	0.12906	-0.14574	0.40386	0.0060803	0.0071429	124	197	96	0.46643	0.29884	0.47237	-0.051376	-0.1915	0.088747	0.43557	-0.088186	-0.30987	0.1335	0.69796	-0.047703	-0.28863	0.19322	0.69908	-0.040074	-0.24326	0.16311	0.73329	-0.083085	-0.32062	0.15445	-0.09864	-0.38029	0.18301	0.43557
MSP1	X5.131409768.rs10072253.CSF2.1.C	C	NA	0.01199	412	0	0	0	NaN	NA	NA	NA	NA	NA	NA	NA	NA	NA	NA	NA	NA	NA	NA	NA	NA	NA	NA	NA	NA	NA	NA	NA	NA	0.0095238	416	0	0	0	NaN	NA	NA	NA	NA	NA	NA	NA	NA	NA	NA	NA	NA	NA	NA	NA	NA	NA	NA	NA	NA	NA	NA	NA	NA
MSP1	X5.131411454.rs2069640.CSF2.1.C	C	NA	0.11031	371	0	0	0	NaN	NA	NA	NA	NA	NA	NA	NA	NA	NA	NA	NA	NA	NA	NA	NA	NA	NA	NA	NA	NA	NA	NA	NA	NA	0.071429	390	0	0	0	NaN	NA	NA	NA	NA	NA	NA	NA	NA	NA	NA	NA	NA	NA	NA	NA	NA	NA	NA	NA	NA	NA	NA	NA	NA
MSP1	X5.131411460.rs25882.CSF2.1.T	T	C	0.021583	216	157	35	0.27819	0.3983	0.15656	0.10244	-0.03928	0.24415	0.66284	0.040815	-0.14267	0.2243	0.012006	0.41859	0.091979	0.7452	0.32797	-0.093717	-0.28149	0.094058	0.039828	-0.038	-0.23048	0.15448	0.40246	0.065456	0.73946	0.012006	0.0047619	233	161	24	0.25	0.57935	0.056157	0.16487	-0.0043324	0.33408	0.055601	0.19971	-0.004784	0.4042	0.40206	0.18724	-0.25073	0.62522	0.12496	0.16208	-0.044971	0.36914	0.15062	0.18969	-0.022147	0.40153	0.27279	-0.1744	0.71999	0.055601
MSP1	X5.131416061.rs25887.CSF2.1.C	C	A	0.016787	106	225	79	0.46707	0.038241	0.86724	0.01171	-0.12559	0.14901	0.95624	-0.0058839	-0.21603	0.20426	0.73081	0.040833	-0.19179	0.27346	0.74744	-0.030403	-0.21546	0.15465	0.93038	-0.01818	-0.2381	0.20174	0.02852	-0.24794	0.30498	0.73081	0.0047619	157	178	83	0.41148	0.013544	0.16183	-0.097441	-0.23396	0.039079	0.2239	-0.12899	-0.33687	0.078886	0.26903	-0.14224	-0.39447	0.10999	0.76586	-0.030972	-0.23482	0.17288	0.37674	-0.098393	-0.32387	0.12708	-0.19458	-0.47394	0.08479	0.16183
MSP1	X5.131528153.rs3805685.P4HA2.1.T	T	G	0.014388	352	57	2	0.074209	0.85001	0.92894	-0.011325	-0.26024	0.23759	0.83528	-0.027826	-0.29012	0.23446	0.56898	0.38064	-0.92926	1.6905	0.74373	-0.044422	-0.31075	0.22191	0.81002	-0.042525	-0.30916	0.22411	0.37544	-0.93632	1.6872	0.56898	0.0095238	410	6	0	0.0072115	0.88222	0.75017	-0.13746	-0.98359	0.70867	0.75017	-0.13746	-0.98359	0.70867	NA	NA	NA	NA	0.75017	-0.13746	-0.98359	0.70867	0.75017	-0.13746	-0.98359	0.70867	NA	NA	NA	0.75017
MSP1	X5.131532634.rs156029.P4HA2.1.A	A	G	0.033573	116	197	90	0.46774	0.71415	0.19622	0.085462	-0.044146	0.21507	0.40117	0.087356	-0.11659	0.2913	0.19487	0.14667	-0.075097	0.36844	0.7515	-0.029888	-0.21488	0.1551	0.39529	0.046868	-0.17004	0.26377	0.17614	-0.084402	0.43668	0.19487	0.0047619	175	178	65	0.36842	0.082397	0.82484	0.01609	-0.1264	0.15858	0.99493	-0.00066311	-0.20539	0.20407	0.65807	0.063058	-0.2162	0.34231	0.74214	-0.034187	-0.23784	0.16947	0.8928	-0.01984	-0.23944	0.19976	0.052947	-0.2482	0.35409	0.65807
MSP1	X5.131540053.rs159903.P4HA2.1.C	C	T	0.019185	224	150	35	0.26895	0.1732	0.080525	0.12544	-0.015242	0.26611	0.10466	0.15187	-0.031573	0.33532	0.24662	0.19274	-0.13332	0.51879	0.31777	0.096824	-0.093132	0.28678	0.2175	0.13001	-0.06506	0.32509	0.24473	-0.090249	0.5797	0.080525	0.011905	234	158	23	0.24578	0.58361	0.064837	0.15892	-0.0097798	0.32763	0.016928	0.24754	0.044389	0.4507	0.74301	-0.074094	-0.51702	0.36883	0.0097377	0.27197	0.065757	0.47818	0.035042	0.27604	0.065336	0.48674	0.043404	-0.40557	0.49238	0.0097377
MSP1	X5.131567924.rs11955347.P4HA2.1.G	G	A	0.026379	226	162	18	0.24384	0.098378	0.68637	-0.032476	-0.19012	0.12517	0.71235	-0.0348	-0.2198	0.1502	0.79985	-0.057728	-0.50401	0.38855	0.78865	-0.025736	-0.21391	0.16244	0.92146	-0.030761	-0.22193	0.16041	-0.070125	-0.5235	0.38325	0.68637	0.014286	129	190	95	0.45894	0.12254	0.20827	0.088705	-0.049463	0.22687	0.39143	0.095164	-0.12247	0.3128	0.21269	0.15354	-0.08794	0.39501	0.80538	-0.025585	-0.22911	0.17794	0.42052	0.05106	-0.18315	0.28527	0.18364	-0.094745	0.46203	0.20827
MSP1	X5.131592870.rs3900945.PDLIM4.1.C	C	T	0.040767	109	216	75	0.4575	0.078884	0.48888	0.048699	-0.089216	0.18661	0.62596	0.051976	-0.15703	0.26098	0.52495	0.076822	-0.16002	0.31367	0.94794	-0.0062009	-0.19233	0.17993	0.77789	0.035139	-0.18366	0.25394	0.1003	-0.17825	0.37884	0.48888	0.021429	257	134	20	0.21168	0.63964	0.22893	-0.10675	-0.28065	0.067154	0.42002	-0.086722	-0.29751	0.12406	0.14324	-0.35375	-0.8274	0.1199	0.87039	-0.018226	-0.23717	0.20071	0.31912	-0.043094	-0.26409	0.1779	-0.36747	-0.84681	0.11187	0.14324
MSP1	X5.131597392.rs10463891.PDLIM4.1.G	G	A	0.021583	111	218	79	0.46078	0.12856	0.65369	0.030908	-0.10412	0.16594	0.6747	0.044165	-0.16208	0.25041	0.76608	0.035089	-0.19608	0.26626	0.89073	0.012884	-0.17092	0.19669	0.90126	0.038204	-0.17831	0.25472	0.060419	-0.21191	0.33274	0.65369	0.0047619	260	138	20	0.21292	0.7592	0.1854	-0.11668	-0.28937	0.056008	0.32924	-0.10384	-0.31244	0.10476	0.1577	-0.34127	-0.8147	0.13216	0.71344	-0.040548	-0.25695	0.17586	0.31179	-0.064791	-0.28325	0.15367	-0.36212	-0.84112	0.11688	0.1577
MSP1	X5.131606632.rs17851430.PDLIM4.1.C	C	NA	0.021583	408	0	0	0	NaN	NA	NA	NA	NA	NA	NA	NA	NA	NA	NA	NA	NA	NA	NA	NA	NA	NA	NA	NA	NA	NA	NA	NA	NA	0.0047619	418	0	0	0	NaN	NA	NA	NA	NA	NA	NA	NA	NA	NA	NA	NA	NA	NA	NA	NA	NA	NA	NA	NA	NA	NA	NA	NA	NA
MSP1	X5.131610232.rs156112.PDLIM4.1.C	C	T	0.026379	252	139	15	0.20813	0.436	0.90799	0.0096341	-0.15375	0.17302	0.63792	0.045622	-0.14438	0.23563	0.39095	-0.21198	-0.69627	0.27232	0.40864	0.081945	-0.11243	0.27632	0.53742	0.071358	-0.12509	0.26781	-0.18688	-0.67638	0.30261	0.39095	0.02619	392	16	1	0.022005	0.065386	0.76729	-0.071092	-0.54195	0.39977	0.45134	-0.19632	-0.70722	0.31457	0.080309	1.8354	-0.22154	3.8923	0.2221	-0.32719	-0.85243	0.19805	0.10467	-0.3221	-0.84605	0.20186	1.8215	-0.23438	3.8774	0.080309
MSP1	X5.131647902.rs398064.SLC22A4.1.C	C	NA	0.016787	410	0	0	0	NaN	NA	NA	NA	NA	NA	NA	NA	NA	NA	NA	NA	NA	NA	NA	NA	NA	NA	NA	NA	NA	NA	NA	NA	NA	0.014286	414	0	0	0	NaN	NA	NA	NA	NA	NA	NA	NA	NA	NA	NA	NA	NA	NA	NA	NA	NA	NA	NA	NA	NA	NA	NA	NA	NA
MSP1	X5.131647954.rs11568510.SLC22A4.1.A	A	NA	0.023981	407	0	0	0	NaN	NA	NA	NA	NA	NA	NA	NA	NA	NA	NA	NA	NA	NA	NA	NA	NA	NA	NA	NA	NA	NA	NA	NA	NA	0.0095238	416	0	0	0	NaN	NA	NA	NA	NA	NA	NA	NA	NA	NA	NA	NA	NA	NA	NA	NA	NA	NA	NA	NA	NA	NA	NA	NA	NA
MSP1	X5.131649300.rs11568499.SLC22A4.1.T	T	NA	0.019185	409	0	0	0	NaN	NA	NA	NA	NA	NA	NA	NA	NA	NA	NA	NA	NA	NA	NA	NA	NA	NA	NA	NA	NA	NA	NA	NA	NA	0.0095238	416	0	0	0	NaN	NA	NA	NA	NA	NA	NA	NA	NA	NA	NA	NA	NA	NA	NA	NA	NA	NA	NA	NA	NA	NA	NA	NA	NA
MSP1	X5.131649306.rs455649.SLC22A4.1.G	G	NA	0.0095923	413	0	0	0	NaN	NA	NA	NA	NA	NA	NA	NA	NA	NA	NA	NA	NA	NA	NA	NA	NA	NA	NA	NA	NA	NA	NA	NA	NA	0.0071429	417	0	0	0	NaN	NA	NA	NA	NA	NA	NA	NA	NA	NA	NA	NA	NA	NA	NA	NA	NA	NA	NA	NA	NA	NA	NA	NA	NA
MSP1	X5.131663062.rs272893.SLC22A4..1.A	G	A	0.019185	261	128	20	0.20538	0.40504	0.38686	0.069351	-0.087733	0.22644	0.45577	0.072528	-0.11807	0.26313	0.49928	0.14624	-0.278	0.57047	0.6471	0.046127	-0.15136	0.24361	0.67733	0.058037	-0.14196	0.25804	0.16552	-0.26424	0.59528	0.38686	0.011905	171	186	58	0.36386	0.51667	0.48965	0.05148	-0.094569	0.19753	0.59382	0.055922	-0.1496	0.26144	0.53081	0.093931	-0.19981	0.38767	0.9244	0.009956	-0.19568	0.21559	0.77722	0.037514	-0.1821	0.25713	0.11267	-0.20119	0.42653	0.48965
MSP1	X5.131667548.rs2304081.SLC22A4.1.G	G	A	0.014388	396	15	0	0.018248	0.7063	0.79073	0.065773	-0.42003	0.55158	0.79073	0.065773	-0.42003	0.55158	NA	NA	NA	NA	0.79073	0.065773	-0.42003	0.55158	0.79073	0.065773	-0.42003	0.55158	NA	NA	NA	0.79073	0.014286	298	102	14	0.157	0.15881	0.0013041	0.30911	0.12067	0.49755	0.00065254	0.3871	0.16452	0.60968	0.3228	0.28449	-0.27947	0.84846	0.0017525	0.37125	0.13872	0.60378	0.0030401	0.38785	0.15426	0.62143	0.38162	-0.17889	0.94214	0.00065254
MSP1	X5.131671634.rs4646201.SLC22A4.1.G	G	NA	0.014388	411	0	0	0	NaN	NA	NA	NA	NA	NA	NA	NA	NA	NA	NA	NA	NA	NA	NA	NA	NA	NA	NA	NA	NA	NA	NA	NA	NA	0.014286	414	0	0	0	NaN	NA	NA	NA	NA	NA	NA	NA	NA	NA	NA	NA	NA	NA	NA	NA	NA	NA	NA	NA	NA	NA	NA	NA	NA
MSP1	X5.131681057.rs272867.SLC22A4.1.G	A	G	0.023981	169	181	57	0.36241	0.447	0.47835	0.047927	-0.084572	0.18043	0.47791	0.0674	-0.11875	0.25355	0.68465	0.054751	-0.20948	0.31898	0.67519	0.039428	-0.14499	0.22385	0.76586	0.06137	-0.13669	0.25943	0.086651	-0.19712	0.37043	0.47791	0.011905	165	192	58	0.37108	0.85761	0.57215	0.042495	-0.10495	0.18994	0.52616	0.066936	-0.14004	0.27391	0.82096	0.033993	-0.26042	0.3284	0.6382	0.049212	-0.15592	0.25434	0.81833	0.066458	-0.15377	0.28669	0.068464	-0.24755	0.38448	0.52616
MSP1	X5.131706005.rs11544587.SLC22A5.1.T	T	NA	0.016787	410	0	0	0	NaN	NA	NA	NA	NA	NA	NA	NA	NA	NA	NA	NA	NA	NA	NA	NA	NA	NA	NA	NA	NA	NA	NA	NA	NA	0.016667	413	0	0	0	NaN	NA	NA	NA	NA	NA	NA	NA	NA	NA	NA	NA	NA	NA	NA	NA	NA	NA	NA	NA	NA	NA	NA	NA	NA
MSP1	X5.131714106.rs10040427.SLC22A5.1.C	C	T	0.033573	349	51	3	0.07072	0.45553	0.24843	0.14766	-0.10309	0.39841	0.27474	0.15155	-0.12041	0.42351	0.53166	0.34181	-0.7293	1.4129	0.3394	0.13581	-0.14283	0.41445	0.50983	0.1392	-0.13982	0.41822	0.36108	-0.71078	1.4329	0.24843	0.030952	379	28	0	0.034398	0.47234	0.5408	0.12616	-0.27815	0.53048	0.5408	0.12616	-0.27815	0.53048	NA	NA	NA	NA	0.5408	0.12616	-0.27815	0.53048	0.5408	0.12616	-0.27815	0.53048	NA	NA	NA	0.5408
MSP1	X5.131719999.rs4551059.SLC22A5.1.G	G	NA	0.014388	411	0	0	0	NaN	NA	NA	NA	NA	NA	NA	NA	NA	NA	NA	NA	NA	NA	NA	NA	NA	NA	NA	NA	NA	NA	NA	NA	NA	0.0095238	416	0	0	0	NaN	NA	NA	NA	NA	NA	NA	NA	NA	NA	NA	NA	NA	NA	NA	NA	NA	NA	NA	NA	NA	NA	NA	NA	NA
MSP1	X5.131729935.rs11568525.SLC22A5.1.C	C	T	0.019185	294	111	4	0.14548	0.064038	0.92789	0.008921	-0.1843	0.20214	0.83178	0.022135	-0.1821	0.22637	0.59472	-0.25244	-1.1825	0.6776	0.73934	0.035038	-0.17136	0.24144	0.83017	0.031658	-0.17534	0.23865	-0.24352	-1.1764	0.68941	0.59472	0.0071429	411	6	0	0.0071942	0.88236	0.9204	0.043339	-0.80671	0.89338	0.9204	0.043339	-0.80671	0.89338	NA	NA	NA	NA	0.9204	0.043339	-0.80671	0.89338	0.9204	0.043339	-0.80671	0.89338	NA	NA	NA	0.9204
MSP1	X5.131744790.rs7704457.LOC441108.1.T	T	C	0.071942	271	109	7	0.15891	0.29156	0.23146	-0.11469	-0.30256	0.07317	0.30167	-0.10875	-0.31511	0.097616	0.33422	-0.35034	-1.0615	0.36076	0.44345	-0.082277	-0.2927	0.12815	0.43751	-0.091501	-0.30263	0.11963	-0.376	-1.0898	0.33782	0.23146	0.0095238	307	94	15	0.14904	0.025975	0.14361	-0.1424	-0.33325	0.048443	0.18047	-0.15737	-0.38766	0.072929	0.31844	-0.27635	-0.81928	0.26657	0.33664	-0.11876	-0.36102	0.1235	0.34173	-0.13337	-0.37694	0.1102	-0.30812	-0.85403	0.2378	0.14361
MSP1	X5.131778716.rs6874639.LOC441108.1.A	A	G	0.019185	168	198	43	0.34719	0.16926	0.22481	-0.087012	-0.22751	0.053489	0.19579	-0.12256	-0.30824	0.063127	0.61897	-0.075529	-0.37321	0.22215	0.33434	-0.090047	-0.27286	0.092769	0.43011	-0.11876	-0.31276	0.075227	-0.14001	-0.45561	0.1756	0.19579	0.019048	222	148	42	0.28155	0.022921	0.020091	-0.1776	-0.32735	-0.027859	0.09196	-0.17353	-0.37536	0.028303	0.017483	-0.4043	-0.73776	-0.070843	0.79002	-0.028648	-0.23951	0.18222	0.040304	-0.097318	-0.31351	0.11887	-0.44258	-0.7868	-0.098361	0.017483
MSP1	X5.131797578.rs2522051.LOC441108.1.C	T	C	0.083933	131	172	79	0.43194	0.10697	0.62033	0.033092	-0.097839	0.16402	0.50834	0.067785	-0.13308	0.26865	0.9076	0.013967	-0.2219	0.24983	0.59138	0.052532	-0.13926	0.24433	0.79643	0.073383	-0.14302	0.28978	0.055576	-0.21045	0.3216	0.50834	0.042857	273	104	25	0.19154	0.00096091	0.11984	-0.13585	-0.30703	0.035331	0.23371	-0.13446	-0.35577	0.086846	0.11746	-0.33864	-0.76262	0.085328	0.68857	-0.048421	-0.28521	0.18837	0.23869	-0.078842	-0.31789	0.16021	-0.36012	-0.78937	0.069132	0.11746
MSP1	X5.131805735.rs2706379.LOC441108.1.C	C	T	0.023981	162	196	49	0.36118	0.37919	0.27092	-0.077572	-0.21567	0.060528	0.19945	-0.12267	-0.31004	0.064709	0.74945	-0.046113	-0.32912	0.23689	0.29336	-0.098703	-0.28281	0.085406	0.43875	-0.12489	-0.3218	0.072012	-0.11384	-0.41613	0.18846	0.19945	0.0071429	286	115	16	0.17626	0.30442	0.18124	-0.12504	-0.30835	0.058272	0.16302	-0.15504	-0.37287	0.062797	0.64009	-0.12554	-0.6518	0.40071	0.21372	-0.14326	-0.36907	0.08256	0.37801	-0.15279	-0.38068	0.075108	-0.1715	-0.70174	0.35874	0.16302
MSP1	X5.131810619.rs2706381.LOC441108.1.C	C	T	0.019185	169	191	49	0.3533	0.65699	0.22883	-0.083963	-0.22072	0.052792	0.21375	-0.11774	-0.30334	0.067868	0.55315	-0.085585	-0.36844	0.19727	0.39911	-0.079093	-0.26294	0.10476	0.45184	-0.111	-0.30661	0.084614	-0.14382	-0.44464	0.157	0.21375	0.0071429	295	111	11	0.15947	0.88523	0.21294	-0.12424	-0.31974	0.071267	0.23831	-0.13427	-0.35744	0.0889	0.49511	-0.21947	-0.85	0.41107	0.33617	-0.1125	-0.34177	0.11677	0.46109	-0.12249	-0.35319	0.10822	-0.25562	-0.88976	0.37852	0.21294
MSP1	X5.131819921.rs2070729.IRF1.1.A	A	C	0.021583	195	178	35	0.30392	0.52959	0.58448	-0.039948	-0.18313	0.10323	0.26753	-0.10356	-0.28662	0.079504	0.465	0.12242	-0.20598	0.45082	0.12575	-0.14395	-0.32824	0.040327	0.29351	-0.13521	-0.32663	0.056215	0.058274	-0.28209	0.39864	0.12575	0.0047619	122	204	92	0.46411	0.69965	0.046011	-0.14413	-0.2857	-0.0025493	0.0092914	-0.29277	-0.51338	-0.072164	0.56529	-0.071475	-0.31511	0.17216	0.061755	-0.19103	-0.39145	0.0094025	0.032597	-0.30519	-0.5396	-0.070785	-0.26458	-0.54844	0.019272	0.0092914
MSP1	X5.131822072.rs2070724.IRF1.1.G	G	A	0.021583	124	209	75	0.43995	0.42491	0.91052	-0.0076501	-0.14107	0.12577	0.51803	-0.065763	-0.26518	0.13365	0.5699	0.068699	-0.16828	0.30568	0.30023	-0.096927	-0.28031	0.08646	0.58389	-0.09304	-0.30313	0.11705	0.010324	-0.26091	0.28156	0.30023	0.011905	145	202	68	0.40723	0.8673	0.004282	0.21037	0.066029	0.35471	0.018813	0.25163	0.04169	0.46156	0.021388	0.31892	0.047269	0.59056	0.58805	0.055845	-0.14623	0.25792	0.016662	0.19158	-0.030064	0.41323	0.42963	0.12986	0.72941	0.004282
MSP1	X5.131824486.rs2070722.IRF1..1.G	G	T	0.038369	123	204	74	0.4389	0.51028	0.99332	0.00057482	-0.13398	0.13513	0.57029	-0.058239	-0.25934	0.14286	0.49001	0.084242	-0.15495	0.32343	0.28972	-0.1	-0.28513	0.085127	0.56007	-0.089367	-0.30127	0.12254	0.028326	-0.24524	0.30189	0.28972	0.021429	145	200	66	0.40389	0.83028	0.0023212	0.22574	0.080472	0.37101	0.010285	0.27541	0.06505	0.48578	0.017908	0.33211	0.057166	0.60706	0.47567	0.073866	-0.12911	0.27684	0.0097162	0.21561	-0.0063047	0.43752	0.4565	0.15401	0.75899	0.0023212
MSP1	X5.131826880.rs2706384.IRF1..1.C	C	A	0.079137	141	185	58	0.39193	0.83295	0.43607	-0.054608	-0.19203	0.082816	0.17637	-0.13511	-0.33097	0.060754	0.74927	0.043012	-0.22076	0.30678	0.12388	-0.14854	-0.33776	0.040675	0.29063	-0.16272	-0.36993	0.044495	-0.048618	-0.33661	0.23937	0.12388	0.07619	131	193	64	0.41366	0.61654	0.0066512	0.21099	0.058607	0.36338	0.0093413	0.29418	0.072353	0.516	0.086872	0.24912	-0.036065	0.53429	0.23632	0.12831	-0.08405	0.34067	0.022134	0.25822	0.023813	0.49264	0.4007	0.085281	0.71613	0.0066512
MSP1	X5.131831058.rs2548999.IRF1.1.G	G	T	0.014388	140	204	67	0.41119	0.61174	0.24202	-0.079133	-0.21171	0.053438	0.20544	-0.12435	-0.31684	0.068137	0.58049	-0.069421	-0.31562	0.17677	0.43134	-0.073205	-0.25555	0.10913	0.44371	-0.11908	-0.32226	0.084105	-0.14033	-0.41456	0.1339	0.20544	0.0095238	109	212	95	0.48317	0.67755	0.0085837	0.19319	0.049118	0.33727	0.022397	0.26738	0.037887	0.49688	0.04935	0.24065	0.00068047	0.48062	0.72967	0.035596	-0.1663	0.23749	0.031054	0.2159	-0.025959	0.45776	0.38485	0.096074	0.67363	0.0085837
MSP1	X5.131873073.rs739718.IL5.1.T	T	C	0.016787	180	201	29	0.31585	0.0065205	0.24277	0.088673	-0.060117	0.23746	0.3272	0.091888	-0.091932	0.27571	0.37129	0.16238	-0.19359	0.51834	0.60643	0.048147	-0.13503	0.23132	0.4946	0.075662	-0.1143	0.26563	0.20145	-0.16795	0.57086	0.24277	0.019048	248	155	9	0.20995	0.0065105	0.12692	-0.14645	-0.33451	0.041608	0.45104	-0.079418	-0.28595	0.12711	0.0018515	-1.0911	-1.7781	-0.40415	0.87007	0.01746	-0.19175	0.22667	0.0078321	-0.018704	-0.22696	0.18956	-1.0979	-1.7899	-0.40597	0.0018515
MSP1	X5.131877524.rs2069818.IL5..1.C	C	A	0.014388	357	52	2	0.068127	0.94273	0.45649	0.097528	-0.15918	0.35424	0.53071	0.086655	-0.18426	0.35757	0.44173	0.51545	-0.79784	1.8287	0.63481	0.066612	-0.20827	0.34149	0.65614	0.07049	-0.20469	0.34567	0.52729	-0.78802	1.8426	0.44173	0.0047619	305	104	9	0.14593	0.9693	0.80718	0.025421	-0.17873	0.22957	0.8789	-0.01798	-0.24928	0.21332	0.19668	0.45683	-0.2367	1.1504	0.54827	-0.073119	-0.31183	0.16559	0.38321	-0.061582	-0.30082	0.17766	0.44326	-0.2529	1.1394	0.19668
MSP1	X5.131877699.rs2069823.IL5.1.T	T	NA	0.014388	411	0	0	0	NaN	NA	NA	NA	NA	NA	NA	NA	NA	NA	NA	NA	NA	NA	NA	NA	NA	NA	NA	NA	NA	NA	NA	NA	NA	0.0095238	416	0	0	0	NaN	NA	NA	NA	NA	NA	NA	NA	NA	NA	NA	NA	NA	NA	NA	NA	NA	NA	NA	NA	NA	NA	NA	NA	NA
MSP1	X5.131892979.rs4526098.RAD50.1.G	A	G	0.01199	232	150	30	0.25485	0.40056	0.9065	0.0086994	-0.13647	0.15387	0.73221	0.032165	-0.15207	0.21641	0.71374	-0.065508	-0.41552	0.2845	0.58142	0.053351	-0.13632	0.24302	0.83207	0.047927	-0.14653	0.24238	-0.046465	-0.40522	0.31229	0.58142	0.0095238	383	31	2	0.042067	0.12413	0.90905	-0.019981	-0.36279	0.32283	0.9139	-0.0206	-0.39405	0.35285	0.94905	-0.047637	-1.5088	1.4135	0.92474	-0.018527	-0.40291	0.36586	0.99342	-0.018767	-0.40368	0.36615	-0.048964	-1.5122	1.4142	0.90905
MSP1	X5.131905810.rs2706348.RAD50.1.A	A	G	0.067146	108	192	89	0.47558	0.83605	0.53956	0.041567	-0.091236	0.17437	0.80702	-0.026165	-0.23611	0.18378	0.19253	0.14928	-0.075248	0.3738	0.19034	-0.12549	-0.31331	0.062326	0.32957	-0.082186	-0.30473	0.14036	0.09666	-0.16937	0.36269	0.19034	0.05	125	190	84	0.44862	0.45436	0.43788	0.056749	-0.086626	0.20012	0.32654	0.11149	-0.11124	0.33421	0.79979	0.032542	-0.21895	0.28404	0.48239	0.074262	-0.13294	0.28146	0.6156	0.11584	-0.12269	0.35437	0.10202	-0.18734	0.39137	0.32654
MSP1	X5.131915022.rs28903086.RAD50.1.G	G	NA	0.0095923	413	0	0	0	NaN	NA	NA	NA	NA	NA	NA	NA	NA	NA	NA	NA	NA	NA	NA	NA	NA	NA	NA	NA	NA	NA	NA	NA	NA	0.0095238	416	0	0	0	NaN	NA	NA	NA	NA	NA	NA	NA	NA	NA	NA	NA	NA	NA	NA	NA	NA	NA	NA	NA	NA	NA	NA	NA	NA
MSP1	X5.131915673.rs28903088.RAD50.1.G	G	NA	0.079137	384	0	0	0	NaN	NA	NA	NA	NA	NA	NA	NA	NA	NA	NA	NA	NA	NA	NA	NA	NA	NA	NA	NA	NA	NA	NA	NA	NA	0.069048	391	0	0	0	NaN	NA	NA	NA	NA	NA	NA	NA	NA	NA	NA	NA	NA	NA	NA	NA	NA	NA	NA	NA	NA	NA	NA	NA	NA
MSP1	X5.131917726.rs10479007.RAD50.1.A	A	G	0.016787	298	106	6	0.1439	0.31814	0.46673	-0.07003	-0.25862	0.11856	0.36044	-0.095408	-0.29988	0.10907	0.6413	0.18172	-0.58277	0.9462	0.29034	-0.11215	-0.32003	0.095735	0.53058	-0.10911	-0.31777	0.099545	0.15241	-0.61407	0.9189	0.29034	0.011905	348	65	2	0.083133	0.57612	0.056525	0.25521	-0.0070979	0.51752	0.044011	0.282	0.0075587	0.55643	0.92886	-0.066951	-1.5368	1.4029	0.039643	0.29173	0.013817	0.56965	0.121	0.2916	0.013246	0.56996	-0.025934	-1.4906	1.4387	0.039643
MSP1	X5.131923673.rs28903090.RAD50.1.G	G	NA	0.016787	410	0	0	0	NaN	NA	NA	NA	NA	NA	NA	NA	NA	NA	NA	NA	NA	NA	NA	NA	NA	NA	NA	NA	NA	NA	NA	NA	NA	0.011905	415	0	0	0	NaN	NA	NA	NA	NA	NA	NA	NA	NA	NA	NA	NA	NA	NA	NA	NA	NA	NA	NA	NA	NA	NA	NA	NA	NA
MSP1	X5.131930613.rs1047380.RAD50.1.A	A	NA	0.014388	411	0	0	0	NaN	NA	NA	NA	NA	NA	NA	NA	NA	NA	NA	NA	NA	NA	NA	NA	NA	NA	NA	NA	NA	NA	NA	NA	NA	0.011905	415	0	0	0	NaN	NA	NA	NA	NA	NA	NA	NA	NA	NA	NA	NA	NA	NA	NA	NA	NA	NA	NA	NA	NA	NA	NA	NA	NA
MSP1	X5.131931385.rs1047382.RAD50.1.T	T	NA	0.014388	411	0	0	0	NaN	NA	NA	NA	NA	NA	NA	NA	NA	NA	NA	NA	NA	NA	NA	NA	NA	NA	NA	NA	NA	NA	NA	NA	NA	0.0095238	416	0	0	0	NaN	NA	NA	NA	NA	NA	NA	NA	NA	NA	NA	NA	NA	NA	NA	NA	NA	NA	NA	NA	NA	NA	NA	NA	NA
MSP1	X5.131931472.rs28903092.RAD50.1.G	G	NA	0.014388	411	0	0	0	NaN	NA	NA	NA	NA	NA	NA	NA	NA	NA	NA	NA	NA	NA	NA	NA	NA	NA	NA	NA	NA	NA	NA	NA	NA	0.0047619	418	0	0	0	NaN	NA	NA	NA	NA	NA	NA	NA	NA	NA	NA	NA	NA	NA	NA	NA	NA	NA	NA	NA	NA	NA	NA	NA	NA
MSP1	X5.131940498.rs28903093.RAD50.1.T	T	NA	0.019185	409	0	0	0	NaN	NA	NA	NA	NA	NA	NA	NA	NA	NA	NA	NA	NA	NA	NA	NA	NA	NA	NA	NA	NA	NA	NA	NA	NA	0.0047619	418	0	0	0	NaN	NA	NA	NA	NA	NA	NA	NA	NA	NA	NA	NA	NA	NA	NA	NA	NA	NA	NA	NA	NA	NA	NA	NA	NA
MSP1	X5.131944869.rs1047386.RAD50.1.T	T	NA	0.019185	409	0	0	0	NaN	NA	NA	NA	NA	NA	NA	NA	NA	NA	NA	NA	NA	NA	NA	NA	NA	NA	NA	NA	NA	NA	NA	NA	NA	0.0071429	417	0	0	0	NaN	NA	NA	NA	NA	NA	NA	NA	NA	NA	NA	NA	NA	NA	NA	NA	NA	NA	NA	NA	NA	NA	NA	NA	NA
MSP1	X5.131951770.rs1047387.RAD50.1.A	A	NA	0.014388	411	0	0	0	NaN	NA	NA	NA	NA	NA	NA	NA	NA	NA	NA	NA	NA	NA	NA	NA	NA	NA	NA	NA	NA	NA	NA	NA	NA	0.0071429	417	0	0	0	NaN	NA	NA	NA	NA	NA	NA	NA	NA	NA	NA	NA	NA	NA	NA	NA	NA	NA	NA	NA	NA	NA	NA	NA	NA
MSP1	X5.131952405.rs17772565.RAD50.1.C	C	T	0.019185	212	176	21	0.2665	0.041752	0.53965	0.048414	-0.1063	0.20313	0.75747	0.028948	-0.15478	0.21268	0.34488	0.19918	-0.21413	0.6125	0.91156	-0.010491	-0.19562	0.17464	0.63846	0.0082989	-0.18095	0.19755	0.20302	-0.21995	0.62599	0.34488	0.014286	348	65	1	0.080918	0.25825	0.2816	-0.14857	-0.419	0.12187	0.33263	-0.13697	-0.41406	0.14013	0.31794	-1.0535	-3.1212	1.0141	0.40069	-0.11965	-0.39869	0.1594	0.4205	-0.12214	-0.40121	0.15693	-1.0692	-3.1378	0.99941	0.2816
MSP1	X5.131965179.rs3798134.RAD50.1.G	G	A	0.033573	188	185	30	0.30397	0.088426	0.8731	-0.012031	-0.15966	0.1356	0.84793	-0.018028	-0.20229	0.16623	0.98849	-0.0025747	-0.35232	0.34717	0.85369	-0.01736	-0.20187	0.16715	0.98112	-0.019012	-0.2104	0.17238	-0.011988	-0.37476	0.35078	0.84793	0.030952	143	194	70	0.41032	0.76226	0.4586	0.05526	-0.090875	0.2014	0.92545	0.010251	-0.20448	0.22499	0.20811	0.17396	-0.096903	0.44482	0.38924	-0.090031	-0.29498	0.11492	0.42698	-0.040407	-0.26812	0.18731	0.15066	-0.1506	0.45193	0.20811
MSP1	X5.131976461.rs35861031.RAD50.1.G	G	NA	0.019185	409	0	0	0	NaN	NA	NA	NA	NA	NA	NA	NA	NA	NA	NA	NA	NA	NA	NA	NA	NA	NA	NA	NA	NA	NA	NA	NA	NA	0.0095238	416	0	0	0	NaN	NA	NA	NA	NA	NA	NA	NA	NA	NA	NA	NA	NA	NA	NA	NA	NA	NA	NA	NA	NA	NA	NA	NA	NA
MSP1	X5.131978166.rs1804669.RAD50.1.G	G	NA	0.01199	412	0	0	0	NaN	NA	NA	NA	NA	NA	NA	NA	NA	NA	NA	NA	NA	NA	NA	NA	NA	NA	NA	NA	NA	NA	NA	NA	NA	0.0071429	417	0	0	0	NaN	NA	NA	NA	NA	NA	NA	NA	NA	NA	NA	NA	NA	NA	NA	NA	NA	NA	NA	NA	NA	NA	NA	NA	NA
MSP1	X5.131982808.rs4621555.RAD50.1.C	T	C	0.019185	310	94	5	0.12714	0.47281	0.59551	-0.053739	-0.25215	0.14467	0.45832	-0.080972	-0.29497	0.13303	0.50982	0.28134	-0.55526	1.1179	0.35438	-0.1028	-0.32036	0.11476	0.54406	-0.098514	-0.3167	0.11967	0.25707	-0.58147	1.0956	0.35438	0.0095238	349	66	1	0.081731	0.2452	0.055218	0.26227	-0.0058613	0.53039	0.055241	0.26831	-0.006022	0.54265	0.73811	0.35423	-1.7223	2.4307	0.059686	0.26516	-0.010828	0.54114	0.15868	0.26637	-0.0099786	0.54271	0.39949	-1.6711	2.4701	0.055218
MSP1	X5.131992409.rs1881457.IL13..1.T	T	G	0.038369	282	112	7	0.15711	0.2745	0.9525	0.005634	-0.17976	0.19103	0.91387	-0.011197	-0.21409	0.1917	0.54438	0.21926	-0.48965	0.92817	0.77453	-0.030168	-0.23659	0.17626	0.80973	-0.024923	-0.23227	0.18242	0.21198	-0.50036	0.92432	0.54438	0.021429	276	116	19	0.18735	0.13835	0.26133	-0.10223	-0.28061	0.076152	0.28055	-0.11945	-0.33641	0.097511	0.52146	-0.15894	-0.64486	0.32698	0.40918	-0.095282	-0.32155	0.13099	0.53142	-0.10778	-0.33642	0.12087	-0.19137	-0.68223	0.29949	0.26133
MSP1	X5.131994669.rs2069744.IL13.1.C	C	T	0.016787	210	166	34	0.28537	0.88214	0.6869	-0.029372	-0.1722	0.11346	0.49996	-0.062944	-0.24584	0.11995	0.77365	0.048886	-0.28426	0.38203	0.3959	-0.080726	-0.26709	0.10564	0.69568	-0.078747	-0.27121	0.11372	0.014419	-0.32936	0.35819	0.3959	0.0095238	347	63	6	0.090144	0.11736	0.40851	0.10173	-0.13951	0.34297	0.48292	0.097643	-0.17513	0.37042	0.46891	0.31397	-0.5357	1.1636	0.62643	0.070335	-0.21288	0.35355	0.67101	0.075819	-0.20791	0.35955	0.32548	-0.52604	1.177	0.40851
MSP1	X5.131995964.rs20541.IL13..1.C	C	T	0.11751	202	129	37	0.27582	0.01877	0.78074	-0.020347	-0.16362	0.12292	0.7222	-0.034835	-0.22688	0.15721	0.97639	-0.0048673	-0.32724	0.31751	0.72362	-0.036262	-0.23725	0.16473	0.93326	-0.039145	-0.24623	0.16794	-0.019644	-0.35173	0.31244	0.7222	0.080952	328	57	1	0.076425	0.36565	0.58877	0.07947	-0.20865	0.36759	0.5969	0.079908	-0.21624	0.37605	0.85154	0.19759	-1.8717	2.2669	0.61287	0.077051	-0.22142	0.37552	0.8634	0.077579	-0.22132	0.37648	0.20709	-1.8645	2.2787	0.58877
MSP1	X5.131996500.rs848.IL13..1.T	G	T	0.026379	109	220	77	0.46059	0.068168	0.068232	-0.12664	-0.26277	0.0094823	0.018525	-0.2477	-0.45386	-0.041543	0.63618	-0.056535	-0.29078	0.17771	0.086486	-0.16093	-0.34493	0.023072	0.061299	-0.25505	-0.47102	-0.039082	-0.22687	-0.50088	0.047145	0.018525	0.011905	215	172	28	0.2747	0.41398	0.18024	0.11098	-0.051345	0.2733	0.15511	0.14572	-0.055171	0.34661	0.63634	0.096861	-0.30466	0.49838	0.22966	0.12508	-0.079006	0.32916	0.36376	0.14337	-0.066164	0.35291	0.16009	-0.25154	0.57173	0.15511
MSP1	X5.132001065.rs2243206.IL13.1.C	C	T	0.028777	255	133	17	0.20617	0.94785	0.36834	-0.074038	-0.23535	0.087275	0.29153	-0.10244	-0.2928	0.087917	0.9853	-0.0043571	-0.46788	0.45916	0.28128	-0.10766	-0.30349	0.088181	0.55207	-0.11015	-0.30825	0.087942	-0.041423	-0.5096	0.42676	0.28128	0.021429	340	68	3	0.090024	0.84207	0.032998	0.27305	0.022041	0.52406	0.022586	0.31082	0.043667	0.57798	0.97349	-0.020272	-1.2157	1.1752	0.019928	0.32262	0.050964	0.59428	0.066933	0.32293	0.050731	0.59513	0.034569	-1.1553	1.2245	0.019928
MSP1	X5.132008644.rs2243248.IL4.1.T	T	G	0.026379	312	89	5	0.12192	0.63133	0.90025	-0.012887	-0.2144	0.18863	0.70875	-0.041644	-0.26016	0.17687	0.36292	0.38777	-0.4476	1.2231	0.53277	-0.070941	-0.29385	0.15196	0.5612	-0.065354	-0.28868	0.15797	0.37404	-0.46334	1.2114	0.36292	0.019048	277	123	12	0.1784	0.70851	0.11507	-0.15239	-0.34194	0.037156	0.14235	-0.16214	-0.37876	0.054476	0.35317	-0.28765	-0.89489	0.31959	0.24486	-0.13196	-0.35438	0.090449	0.28799	-0.14561	-0.36939	0.07818	-0.33217	-0.94278	0.27845	0.11507
MSP1	X5.132009154.rs2243250.IL4.1.C	T	C	0.093525	281	88	9	0.14021	0.50328	0.74023	0.032275	-0.15852	0.22307	0.97999	0.0027884	-0.21514	0.22072	0.30711	0.32714	-0.30068	0.95497	0.73421	-0.039015	-0.26424	0.18621	0.57538	-0.029407	-0.25542	0.19661	0.32027	-0.31056	0.9511	0.30711	0.10476	154	147	75	0.39495	0.00041777	0.39977	0.060224	-0.079961	0.20041	0.50836	0.072568	-0.14248	0.28762	0.44052	0.10367	-0.15977	0.36712	0.97421	0.0035839	-0.21371	0.22088	0.69364	0.044965	-0.19222	0.28215	0.1255	-0.16229	0.41329	0.39977
MSP1	X5.132009787.rs2243251.IL4..1.T	T	C	0.014388	196	176	39	0.309	0.95518	0.56633	-0.040912	-0.18074	0.098919	0.55317	-0.055231	-0.23778	0.12731	0.79022	-0.042372	-0.35456	0.26981	0.65869	-0.041566	-0.226	0.14287	0.83597	-0.052599	-0.24481	0.13961	-0.067132	-0.39243	0.25816	0.55317	0.0095238	395	21	0	0.02524	0.59741	0.22864	-0.28337	-0.74471	0.17798	0.22864	-0.28337	-0.74471	0.17798	NA	NA	NA	NA	0.22864	-0.28337	-0.74471	0.17798	0.22864	-0.28337	-0.74471	0.17798	NA	NA	NA	0.22864
MSP1	X5.132009821.rs4986964.IL4.1.T	T	NA	0.028777	405	0	0	0	NaN	NA	NA	NA	NA	NA	NA	NA	NA	NA	NA	NA	NA	NA	NA	NA	NA	NA	NA	NA	NA	NA	NA	NA	NA	0.0047619	418	0	0	0	NaN	NA	NA	NA	NA	NA	NA	NA	NA	NA	NA	NA	NA	NA	NA	NA	NA	NA	NA	NA	NA	NA	NA	NA	NA
MSP1	X5.132014109.rs2243270.IL4..1.C	C	T	0.019185	275	121	13	0.17971	0.94426	0.61313	-0.043601	-0.21262	0.12542	0.55815	-0.05829	-0.25339	0.13681	0.99606	0.0013175	-0.52168	0.52431	0.54583	-0.06182	-0.26242	0.13878	0.8318	-0.062622	-0.26487	0.13962	-0.017827	-0.54487	0.50922	0.54583	0.0071429	121	210	86	0.45803	0.76965	0.57703	0.041245	-0.1037	0.18619	0.67332	-0.047836	-0.27023	0.17456	0.14444	0.18836	-0.064602	0.44132	0.11769	-0.16261	-0.36633	0.041103	0.21678	-0.11566	-0.35097	0.11965	0.1166	-0.17548	0.40869	0.11769
MSP1	X5.132016593.rs2243283.IL4.1.C	C	G	0.019185	261	133	15	0.19927	0.70073	0.92319	0.0080753	-0.15609	0.17224	0.43898	0.075414	-0.11558	0.26641	0.090131	-0.42066	-0.90718	0.065852	0.14023	0.1471	-0.048377	0.34258	0.10764	0.12641	-0.070599	0.32343	-0.3777	-0.86845	0.11305	0.090131	0.014286	272	128	14	0.18841	0.82307	0.29877	0.097426	-0.08635	0.2812	0.23305	0.12935	-0.083244	0.34194	0.97796	0.0079356	-0.55498	0.57085	0.22444	0.13539	-0.083057	0.35385	0.47149	0.13784	-0.082531	0.3582	0.051307	-0.51552	0.61813	0.22444
MSP1	X5.158742950.rs3212227.IL12B.1.T	T	G	0.026379	159	205	42	0.35591	0.041213	0.98956	-0.00095405	-0.14386	0.14195	0.58004	0.053068	-0.13491	0.24105	0.35968	-0.14085	-0.44224	0.16054	0.27111	0.10312	-0.080536	0.28677	0.46287	0.083575	-0.1119	0.27905	-0.094192	-0.41483	0.22645	0.27111	0.014286	211	162	41	0.29469	0.23259	0.58174	-0.042687	-0.19457	0.1092	0.26673	-0.11412	-0.31553	0.087279	0.52507	0.10987	-0.22896	0.4487	0.12519	-0.16179	-0.3686	0.045021	0.30011	-0.15476	-0.36913	0.059605	0.044335	-0.30604	0.39471	0.12519
MSP1	X5.158747564.rs919766.IL12B.1.A	A	C	0.016787	245	147	18	0.22317	0.49056	0.8126	-0.019128	-0.17727	0.13902	0.6528	-0.042785	-0.22919	0.14362	0.68247	0.093442	-0.35424	0.54113	0.52597	-0.061637	-0.25213	0.12886	0.77948	-0.056725	-0.24993	0.13648	0.072117	-0.38179	0.52602	0.52597	0.0095238	217	168	31	0.27644	0.84629	0.45948	0.060335	-0.099535	0.2202	0.92592	0.0095976	-0.19273	0.21193	0.10784	0.31503	-0.068968	0.69902	0.44243	-0.081198	-0.2884	0.126	0.25173	-0.045732	-0.25796	0.16649	0.29612	-0.09814	0.69038	0.10784
MSP1	X5.158752978.rs3181216.IL12B.1.A	A	T	0.023981	227	157	23	0.24939	0.54028	0.86426	0.013332	-0.13952	0.16618	0.56615	0.054282	-0.13116	0.23972	0.43249	-0.15908	-0.55632	0.23815	0.33769	0.09239	-0.096489	0.28127	0.52538	0.080617	-0.11218	0.27342	-0.12571	-0.53104	0.27962	0.33769	0.014286	334	74	6	0.10386	0.418	0.54154	-0.071365	-0.30049	0.15776	0.54031	-0.079811	-0.33527	0.17565	0.82152	-0.097187	-0.94156	0.74718	0.57475	-0.075425	-0.33891	0.18806	0.82711	-0.07729	-0.34147	0.18689	-0.11057	-0.95687	0.73574	0.54031
MSP1	X5.158756227.rs730691.IL12B.1.T	T	C	0.033573	181	183	39	0.32382	0.45848	0.78041	-0.020239	-0.16253	0.12205	0.9083	-0.010942	-0.19713	0.17525	0.67581	-0.066544	-0.37843	0.24534	0.89314	0.012757	-0.17338	0.19889	0.91643	0.00097851	-0.19428	0.19623	-0.066054	-0.39329	0.26118	0.67581	0.0095238	124	202	90	0.45913	0.64901	0.54819	0.043602	-0.098717	0.18592	0.83341	0.023788	-0.19788	0.24546	0.41973	0.10152	-0.14508	0.34813	0.63743	-0.048862	-0.25207	0.15434	0.72089	-0.0085593	-0.24472	0.2276	0.096238	-0.19051	0.38298	0.41973
MSP1	X5.35874575.rs6897932.IL7R.1.C	C	T	0.016787	330	76	4	0.10244	0.87095	0.076853	0.19286	-0.020793	0.40651	0.10658	0.1897	-0.040702	0.4201	0.23996	0.55811	-0.3728	1.489	0.178	0.16163	-0.073566	0.39683	0.18657	0.16866	-0.066643	0.40396	0.58957	-0.34125	1.5204	0.076853	0.0071429	365	52	0	0.06235	0.1745	0.29983	-0.16122	-0.466	0.14356	0.29983	-0.16122	-0.466	0.14356	NA	NA	NA	NA	0.29983	-0.16122	-0.466	0.14356	0.29983	-0.16122	-0.466	0.14356	NA	NA	NA	0.29983
MSP1	X5.35876274.rs3194051.IL7R.1.A	A	G	0.019185	187	165	57	0.34108	0.038217	0.72745	-0.023109	-0.15307	0.10685	0.82907	-0.020243	-0.20403	0.16354	0.6908	-0.053569	-0.31753	0.21039	0.95064	0.0058947	-0.18073	0.19252	0.92159	-0.0074783	-0.20549	0.19054	-0.057075	-0.3372	0.22305	0.6908	0.011905	225	170	20	0.25301	0.08811	0.52152	0.056256	-0.11576	0.22827	0.25342	0.11819	-0.084639	0.32101	0.37045	-0.21609	-0.68898	0.2568	0.12157	0.16204	-0.043099	0.36717	0.2498	0.14968	-0.059333	0.35869	-0.15141	-0.6323	0.32948	0.12157
MSP1	X5.41199959.rs1801033.C6..1.A	A	C	0.081535	115	183	85	0.46084	0.45132	0.99323	-0.00057713	-0.13392	0.13277	0.26784	-0.11809	-0.32699	0.0908	0.23055	0.13987	-0.088786	0.36852	0.044099	-0.19464	-0.38413	-0.0051389	0.13023	-0.18373	-0.40564	0.038185	0.025299	-0.24154	0.29214	0.044099	0.05	145	199	55	0.38722	0.30866	0.59715	0.041893	-0.11347	0.19726	0.21482	0.13756	-0.079798	0.35491	0.49061	-0.10596	-0.40724	0.19532	0.093757	0.17852	-0.030263	0.38731	0.24636	0.17754	-0.050664	0.40574	-0.0035368	-0.33186	0.32479	0.093757
MSP1	X6.137325847.rs1555498.IL20RA.1.C	C	T	0.038369	147	191	63	0.39526	0.94154	0.36511	-0.061747	-0.19537	0.071881	0.32524	-0.095777	-0.2866	0.095048	0.679	-0.05388	-0.30907	0.20131	0.51723	-0.060697	-0.2444	0.123	0.61378	-0.092335	-0.29404	0.10937	-0.10669	-0.38679	0.17342	0.32524	0.014286	122	194	98	0.47101	0.22493	0.67318	-0.029954	-0.16915	0.10924	0.68937	-0.045145	-0.26652	0.17623	0.76944	-0.035803	-0.27521	0.20361	0.9058	-0.012301	-0.21604	0.19143	0.91192	-0.038145	-0.27615	0.19986	-0.058913	-0.33862	0.2208	0.67318
MSP1	X6.137540425.rs11575936.IFNGR1.1.C	C	NA	0.01199	412	0	0	0	NaN	NA	NA	NA	NA	NA	NA	NA	NA	NA	NA	NA	NA	NA	NA	NA	NA	NA	NA	NA	NA	NA	NA	NA	NA	0.0095238	416	0	0	0	NaN	NA	NA	NA	NA	NA	NA	NA	NA	NA	NA	NA	NA	NA	NA	NA	NA	NA	NA	NA	NA	NA	NA	NA	NA
MSP1	X6.31540141.rs2239704.LTA..1.G	G	T	0.038369	190	165	46	0.32045	0.26878	0.66516	-0.03015	-0.16669	0.10639	0.9573	0.0050674	-0.18045	0.19059	0.31444	-0.14897	-0.43923	0.14129	0.48015	0.067824	-0.12045	0.2561	0.55171	0.042697	-0.15475	0.24014	-0.12921	-0.4338	0.17538	0.31444	0.016667	120	194	99	0.47458	0.23773	0.0027237	-0.21095	-0.3489	-0.073007	0.00096461	-0.37079	-0.59098	-0.15061	0.11277	-0.1915	-0.42818	0.045178	0.10571	-0.16709	-0.36953	0.035348	0.0039468	-0.35155	-0.58777	-0.11533	-0.40846	-0.6846	-0.13231	0.00096461
MSP1	X6.31540313.rs909253.LTA..1.T	T	C	0.035971	102	199	101	0.49876	0.84197	0.26397	0.073808	-0.055696	0.20331	0.35879	0.098934	-0.11237	0.31024	0.3627	0.09891	-0.11407	0.31189	0.98985	0.0011998	-0.18367	0.18607	0.53669	0.074124	-0.15076	0.29901	0.14761	-0.11173	0.40696	0.26397	0.019048	222	161	29	0.26578	0.97934	0.64809	0.037979	-0.12512	0.20108	0.9569	-0.0056249	-0.20962	0.19837	0.21768	0.25227	-0.14883	0.65337	0.48641	-0.07421	-0.28318	0.13476	0.42414	-0.048621	-0.26237	0.16513	0.23251	-0.17829	0.6433	0.21768
MSP1	X6.31542308.rs1799964.TNF.1.T	T	C	0.028777	295	103	7	0.14444	0.55987	0.2035	-0.12157	-0.30894	0.065805	0.29751	-0.11005	-0.3171	0.096997	0.21899	-0.44103	-1.1443	0.2622	0.48641	-0.075344	-0.28751	0.13682	0.34552	-0.085095	-0.29762	0.12743	-0.46086	-1.1662	0.24445	0.2035	0.014286	269	133	12	0.18961	0.35619	0.012827	0.23623	0.050172	0.42229	0.0026514	0.32247	0.11217	0.53276	0.62555	-0.15041	-0.75453	0.45371	0.0011611	0.35481	0.14072	0.5689	0.0051581	0.35353	0.13753	0.56953	-0.028886	-0.63084	0.57307	0.0011611
MSP1	X6.31542963.rs1800750.TNF.1.G	G	A	0.067146	374	15	0	0.01928	0.69821	0.36187	0.22884	-0.26307	0.72074	0.36187	0.22884	-0.26307	0.72074	NA	NA	NA	NA	0.36187	0.22884	-0.26307	0.72074	0.36187	0.22884	-0.26307	0.72074	NA	NA	NA	0.36187	0.052381	366	32	0	0.040201	0.40338	0.78423	-0.054137	-0.44166	0.33338	0.78423	-0.054137	-0.44166	0.33338	NA	NA	NA	NA	0.78423	-0.054137	-0.44166	0.33338	0.78423	-0.054137	-0.44166	0.33338	NA	NA	NA	0.78423
MSP1	X6.31543031.rs1800629.TNF.1.G	A	G	0.067146	291	92	6	0.13368	0.67709	0.2085	0.12645	-0.07061	0.32352	0.20988	0.13827	-0.077863	0.3544	0.6583	0.17251	-0.59203	0.93705	0.249	0.12995	-0.090992	0.35088	0.44954	0.13397	-0.087693	0.35563	0.20406	-0.56186	0.96998	0.2085	0.045238	386	13	2	0.021197	1.19E-05	0.85207	-0.043889	-0.5052	0.41742	0.7672	-0.082559	-0.62916	0.46405	0.84033	0.15083	-1.3165	1.6182	0.69128	-0.11849	-0.70333	0.46634	0.90706	-0.11748	-0.70312	0.46816	0.14568	-1.3235	1.6148	0.69128
MSP1	X6.31543101.rs361525.TNF.1.G	A	G	0.023981	361	45	1	0.05774	0.74507	0.41944	0.11531	-0.16461	0.39522	0.35	0.13781	-0.1512	0.42682	0.5219	-0.60239	-2.446	1.2412	0.29624	0.15534	-0.13614	0.44682	0.47963	0.15322	-0.13857	0.44501	-0.58006	-2.424	1.2639	0.29624	0.011905	381	34	0	0.040964	0.38422	0.87144	0.030557	-0.33953	0.40064	0.87144	0.030557	-0.33953	0.40064	NA	NA	NA	NA	0.87144	0.030557	-0.33953	0.40064	0.87144	0.030557	-0.33953	0.40064	NA	NA	NA	0.87144
MSP1	X6.31544189.rs3093662.TNF.1.A	G	A	0.031175	353	50	1	0.064356	0.57802	0.13359	0.20564	-0.063045	0.47432	0.10068	0.23157	-0.044921	0.50807	0.52265	-0.60307	-2.4521	1.246	0.079795	0.24892	-0.029571	0.52741	0.18069	0.24683	-0.031965	0.52563	-0.56304	-2.408	1.2819	0.079795	0.021429	344	64	3	0.085158	0.99017	0.25259	0.15186	-0.1083	0.41203	0.43349	0.111	-0.16678	0.38878	0.054487	1.1923	-0.022978	2.4076	0.72415	0.050929	-0.23191	0.33377	0.14407	0.061849	-0.22025	0.34395	1.2028	-0.014679	2.4202	0.054487
MSP1	X6.31839309.rs2242665.CTL4..1.G	G	A	0.076739	175	171	39	0.32338	0.76908	0.028579	-0.15986	-0.30298	-0.016739	0.12451	-0.14851	-0.33799	0.040979	0.025691	-0.35554	-0.66791	-0.043167	0.84731	-0.018775	-0.20988	0.17234	0.055914	-0.090357	-0.28912	0.10841	-0.39937	-0.72636	-0.072375	0.025691	0.040476	210	171	22	0.26675	0.089109	0.078952	0.15414	-0.017829	0.32612	0.070271	0.1903	-0.015752	0.39635	0.51751	0.14995	-0.30417	0.60406	0.12622	0.16271	-0.045842	0.37127	0.19118	0.18481	-0.028331	0.39796	0.23275	-0.23024	0.69575	0.070271
MSP1	X7.117230283.rs17140229.CFTR.1.T	C	T	0.083933	105	210	67	0.45026	0.030849	0.97854	0.0019728	-0.14178	0.14572	0.92718	0.0099439	-0.2033	0.22319	0.95176	-0.0077328	-0.25826	0.24279	0.89823	0.012453	-0.1784	0.2033	0.99186	0.012785	-0.20962	0.23519	0.00085129	-0.29108	0.29279	0.89823	0.059524	236	134	25	0.23291	0.31442	0.0244	-0.19376	-0.36249	-0.025031	0.07191	-0.19445	-0.40622	0.017321	0.040454	-0.44712	-0.8748	-0.019438	0.41345	-0.092369	-0.31374	0.129	0.059613	-0.13678	-0.36046	0.086911	-0.49348	-0.92759	-0.059363	0.0244
MSP1	X7.30492237.rs2075820.NOD1..1.G	A	G	0.071942	176	180	31	0.31266	0.10609	0.89862	0.0097609	-0.1404	0.15992	0.72705	0.033738	-0.15571	0.22318	0.7276	-0.06229	-0.4128	0.28822	0.58949	0.05235	-0.13781	0.24251	0.8454	0.04668	-0.15072	0.24408	-0.039584	-0.40335	0.32419	0.58949	0.052381	120	193	85	0.45603	0.6522	0.91759	0.0077094	-0.13832	0.15374	0.86806	-0.01921	-0.24587	0.20744	0.71449	0.047354	-0.20635	0.30106	0.65087	-0.048031	-0.25605	0.15999	0.89162	-0.03815	-0.27961	0.20331	0.023817	-0.27064	0.31828	0.65087
MSP1	X7.80300449.rs3211938.CD36.1.T	T	G	0.031175	193	165	46	0.31807	0.23949	0.58421	-0.037774	-0.17306	0.097516	0.91226	-0.010305	-0.1936	0.17299	0.31893	-0.14693	-0.43586	0.14201	0.5968	0.050247	-0.13592	0.23642	0.59134	0.024322	-0.17068	0.21933	-0.13571	-0.43864	0.16721	0.31893	0.011905	378	35	2	0.046988	0.23484	0.33678	0.16282	-0.16942	0.49506	0.5684	0.10503	-0.25588	0.46595	0.05412	1.4366	-0.025452	2.8986	0.9189	0.01932	-0.35257	0.39121	0.15621	0.021594	-0.34908	0.39227	1.4371	-0.026715	2.9009	0.05412
MSP1	X7.80302110.hCD36_G1439C.CD36.1.G	G	C	0.040767	398	2	0	0.0025	0.96002	0.59725	0.35297	-0.95641	1.6623	0.59725	0.35297	-0.95641	1.6623	NA	NA	NA	NA	0.59725	0.35297	-0.95641	1.6623	0.59725	0.35297	-0.95641	1.6623	NA	NA	NA	0.59725	0.028571	407	1	0	0.0012255	0.98023	0.8785	0.16101	-1.9033	2.2253	0.8785	0.16101	-1.9033	2.2253	NA	NA	NA	NA	0.8785	0.16101	-1.9033	2.2253	0.8785	0.16101	-1.9033	2.2253	NA	NA	NA	0.8785
MSP1	X9.120475302.rs4986790.TLR4.1.A	G	A	0.038369	337	60	4	0.084788	0.47217	0.25255	-0.13471	-0.36547	0.096051	0.30041	-0.13341	-0.3859	0.11909	0.42835	-0.37518	-1.3036	0.55327	0.40082	-0.111	-0.36997	0.14796	0.49668	-0.11632	-0.37569	0.14305	-0.39528	-1.3251	0.53452	0.25255	0.0095238	386	29	1	0.03726	0.56364	0.19275	0.24732	-0.12485	0.6195	0.32912	0.19483	-0.19648	0.58615	0.037742	2.1857	0.12377	4.2477	0.55254	0.12062	-0.27741	0.51864	0.09581	0.1248	-0.27164	0.52123	2.1922	0.12855	4.2558	0.037742
MSP1	X9.120475602.rs4986791.TLR4.1.C	C	T	0.023981	401	6	0	0.007371	0.88092	0.097128	-0.63957	-1.3952	0.11607	0.097128	-0.63957	-1.3952	0.11607	NA	NA	NA	NA	0.097128	-0.63957	-1.3952	0.11607	0.097128	-0.63957	-1.3952	0.11607	NA	NA	NA	0.097128	0.011905	413	2	0	0.0024096	0.96075	0.037852	1.5534	0.087117	3.0196	0.037852	1.5534	0.087117	3.0196	NA	NA	NA	NA	0.037852	1.5534	0.087117	3.0196	0.037852	1.5534	0.087117	3.0196	NA	NA	NA	0.037852
MSP1	X9.136131322.rs8176746.ABO..1.C	C	A	0.071942	226	144	17	0.22997	0.31954	0.33715	0.079825	-0.083184	0.24283	0.46696	0.071022	-0.12034	0.26238	0.33608	0.22667	-0.23517	0.68851	0.73779	0.033269	-0.16151	0.22805	0.5548	0.050888	-0.14672	0.2485	0.24711	-0.22195	0.71617	0.33608	0.054762	301	86	10	0.1335	0.20451	0.98815	0.0015895	-0.20811	0.21129	0.88191	-0.018423	-0.26151	0.22467	0.65068	0.15334	-0.51038	0.81706	0.74369	-0.042175	-0.295	0.21065	0.86557	-0.037592	-0.29155	0.21637	0.14516	-0.52164	0.81195	0.65068
MSP1	X9.136132909.rs8176719.ABO..1.I	D	I	0.023981	172	183	52	0.35258	0.76033	0.72497	0.024258	-0.11089	0.1594	0.70519	0.035868	-0.14995	0.22169	0.87569	0.022011	-0.25377	0.29779	0.78679	0.025423	-0.1588	0.20964	0.9305	0.034704	-0.16195	0.23136	0.040038	-0.25433	0.33441	0.70519	0.0095238	228	152	36	0.26923	0.14515	0.53184	0.049794	-0.10631	0.2059	0.59821	0.055094	-0.14982	0.26001	0.60735	0.094066	-0.26473	0.45286	0.8087	0.026257	-0.18632	0.23883	0.81816	0.04144	-0.17729	0.26017	0.11032	-0.25896	0.4796	0.53184
MSP1	X11.5248173.rs33950507.HBB..1.G	G	NA	0.064748	390	0	0	0	NaN	NA	NA	NA	NA	NA	NA	NA	NA	NA	NA	NA	NA	NA	NA	NA	NA	NA	NA	NA	NA	NA	NA	NA	NA	0.042857	402	0	0	0	NaN	NA	NA	NA	NA	NA	NA	NA	NA	NA	NA	NA	NA	NA	NA	NA	NA	NA	NA	NA	NA	NA	NA	NA	NA
MSP1	X11.5248232.rs334.HBB..1.A	A	T	0.023981	392	15	0	0.018428	0.70488	0.19675	-0.31934	-0.80422	0.16553	0.19675	-0.31934	-0.80422	0.16553	NA	NA	NA	NA	0.19675	-0.31934	-0.80422	0.16553	0.19675	-0.31934	-0.80422	0.16553	NA	NA	NA	0.19675	0.011905	406	9	0	0.010843	0.82329	0.16948	0.48815	-0.20826	1.1846	0.16948	0.48815	-0.20826	1.1846	NA	NA	NA	NA	0.16948	0.48815	-0.20826	1.1846	0.16948	0.48815	-0.20826	1.1846	NA	NA	NA	0.16948
MSP1	X11.5718517.rs7935564.TRIM5.1.G	G	A	0.069544	143	188	57	0.38918	0.70615	0.83914	0.014309	-0.12385	0.15247	0.59147	0.053505	-0.14189	0.2489	0.73468	-0.045927	-0.31154	0.21969	0.44949	0.072475	-0.11536	0.26031	0.75141	0.07101	-0.13489	0.27691	-0.0050876	-0.29607	0.2859	0.44949	0.07619	127	209	52	0.40335	0.018941	0.21783	0.101	-0.059637	0.26163	0.46721	0.082965	-0.1407	0.30663	0.17581	0.21172	-0.094811	0.51825	0.80855	-0.026056	-0.23684	0.18472	0.37463	0.043624	-0.189	0.27625	0.23877	-0.10032	0.57786	0.17581
MSP1	X11.59863104.rs569108.MS4A2.1.A	A	G	0.016787	263	127	20	0.20366	0.36184	0.83359	-0.017032	-0.17592	0.14186	0.61776	-0.049062	-0.24176	0.14364	0.58839	0.11795	-0.30923	0.54513	0.44207	-0.078113	-0.27728	0.12105	0.6806	-0.071163	-0.2731	0.13078	0.09368	-0.33929	0.52665	0.44207	0.0071429	309	102	6	0.13669	0.45725	0.48932	0.074931	-0.13749	0.28735	0.41492	0.095989	-0.13478	0.32676	0.81068	-0.10601	-0.97341	0.76138	0.36977	0.1077	-0.12766	0.34306	0.6581	0.10634	-0.12974	0.34242	-0.082077	-0.95133	0.78718	0.36977
MSP1	X11.63487386.rs542998.RTN3.1.T	T	C	0.081535	201	160	22	0.26632	0.17683	0.57152	0.0454	-0.11187	0.20267	0.42746	0.07694	-0.1131	0.26698	0.81412	-0.049114	-0.45854	0.36031	0.35922	0.090223	-0.10265	0.2831	0.65675	0.089201	-0.10805	0.28645	-0.010667	-0.42894	0.4076	0.35922	0.05	165	185	49	0.35464	0.79614	0.49183	-0.054243	-0.20891	0.10042	0.8667	-0.018105	-0.22952	0.19331	0.24711	-0.18686	-0.5033	0.12958	0.55108	0.063536	-0.14536	0.27243	0.50168	0.023629	-0.1991	0.24636	-0.17443	-0.51225	0.16339	0.24711
MSP1	X12.57490378.rs3024978.STAT6.1.G	G	NA	0.014388	411	0	0	0	NaN	NA	NA	NA	NA	NA	NA	NA	NA	NA	NA	NA	NA	NA	NA	NA	NA	NA	NA	NA	NA	NA	NA	NA	NA	0.0095238	416	0	0	0	NaN	NA	NA	NA	NA	NA	NA	NA	NA	NA	NA	NA	NA	NA	NA	NA	NA	NA	NA	NA	NA	NA	NA	NA	NA
MSP1	X12.57492308.rs12314983.STAT6.1.G	G	A	0.019185	387	22	0	0.026895	0.5762	0.073676	-0.37005	-0.77556	0.035457	0.073676	-0.37005	-0.77556	0.035457	NA	NA	NA	NA	0.073676	-0.37005	-0.77556	0.035457	0.073676	-0.37005	-0.77556	0.035457	NA	NA	NA	0.073676	0.011905	403	12	0	0.014458	0.76506	0.53937	0.18924	-0.41508	0.79356	0.53937	0.18924	-0.41508	0.79356	NA	NA	NA	NA	0.53937	0.18924	-0.41508	0.79356	0.53937	0.18924	-0.41508	0.79356	NA	NA	NA	0.53937
MSP1	X12.57493602.rs35182390.STAT6.1.G	G	NA	0.014388	411	0	0	0	NaN	NA	NA	NA	NA	NA	NA	NA	NA	NA	NA	NA	NA	NA	NA	NA	NA	NA	NA	NA	NA	NA	NA	NA	NA	0.0071429	417	0	0	0	NaN	NA	NA	NA	NA	NA	NA	NA	NA	NA	NA	NA	NA	NA	NA	NA	NA	NA	NA	NA	NA	NA	NA	NA	NA
MSP1	X12.57500112.rs3024952.STAT6.1.A	A	NA	0.014388	411	0	0	0	NaN	NA	NA	NA	NA	NA	NA	NA	NA	NA	NA	NA	NA	NA	NA	NA	NA	NA	NA	NA	NA	NA	NA	NA	NA	0.0095238	416	0	0	0	NaN	NA	NA	NA	NA	NA	NA	NA	NA	NA	NA	NA	NA	NA	NA	NA	NA	NA	NA	NA	NA	NA	NA	NA	NA
MSP1	X12.57500509.rs2626577.STAT6.1.C	C	NA	0.016787	410	0	0	0	NaN	NA	NA	NA	NA	NA	NA	NA	NA	NA	NA	NA	NA	NA	NA	NA	NA	NA	NA	NA	NA	NA	NA	NA	NA	0.0071429	417	0	0	0	NaN	NA	NA	NA	NA	NA	NA	NA	NA	NA	NA	NA	NA	NA	NA	NA	NA	NA	NA	NA	NA	NA	NA	NA	NA
MSP1	X12.68548223.rs2069727.IFNG..1.A	A	G	0.021583	318	81	9	0.12132	0.16433	0.6807	0.04013	-0.151	0.23126	0.63494	0.053412	-0.16708	0.2739	0.99999	-3.94E-06	-0.61756	0.61755	0.62137	0.057797	-0.17156	0.28715	0.88483	0.058126	-0.17217	0.28842	0.011772	-0.60812	0.63166	0.62137	0.0095238	209	183	24	0.27764	0.048575	0.13603	0.12934	-0.040714	0.29939	0.090578	0.17616	-0.02786	0.38019	0.83318	0.04697	-0.39012	0.48406	0.11068	0.16636	-0.038053	0.37076	0.23508	0.18115	-0.029125	0.39142	0.13632	-0.31196	0.58459	0.090578
MSP1	X12.68548756.rs2234687.IFNG..1.C	C	T	0.014388	404	7	0	0.0085158	0.86177	0.012834	-0.88834	-1.5881	-0.18862	0.012834	-0.88834	-1.5881	-0.18862	NA	NA	NA	NA	0.012834	-0.88834	-1.5881	-0.18862	0.012834	-0.88834	-1.5881	-0.18862	NA	NA	NA	0.012834	0.014286	413	1	0	0.0012077	0.98037	0.79655	-0.27302	-2.3487	1.8026	0.79655	-0.27302	-2.3487	1.8026	NA	NA	NA	NA	0.79655	-0.27302	-2.3487	1.8026	0.79655	-0.27302	-2.3487	1.8026	NA	NA	NA	0.79655
MSP1	X12.68550162.rs2069718.IFNG..1.T	T	C	0.064748	193	167	30	0.29103	0.4569	0.94084	-0.00567	-0.1554	0.14406	0.75132	-0.030516	-0.21925	0.15822	0.67597	0.075312	-0.27785	0.42847	0.58554	-0.052977	-0.24339	0.13744	0.8268	-0.045631	-0.24266	0.1514	0.053939	-0.31143	0.41931	0.58554	0.030952	112	225	70	0.4484	0.017715	0.52432	-0.05086	-0.20743	0.10571	0.74417	-0.038511	-0.26981	0.19279	0.46958	-0.10048	-0.37282	0.17186	0.79809	0.026892	-0.17915	0.23293	0.76337	-0.016609	-0.25707	0.22386	-0.11179	-0.42981	0.20624	0.46958
MSP1	X12.68551196.rs1861493.IFNG..1.T	T	C	0.014388	363	45	3	0.062044	0.22943	0.46841	0.095986	-0.16348	0.35546	0.31998	0.14384	-0.13965	0.42734	0.44528	-0.41886	-1.4944	0.65667	0.21807	0.18324	-0.10835	0.47483	0.35873	0.18036	-0.1115	0.47223	-0.40131	-1.4766	0.67397	0.21807	0.016667	358	53	2	0.069007	0.97966	0.19795	0.18577	-0.097057	0.4686	0.19332	0.19781	-0.10023	0.49585	0.78366	0.20578	-1.2633	1.6749	0.20677	0.19473	-0.10759	0.49706	0.42935	0.19638	-0.10645	0.4992	0.23769	-1.2311	1.7065	0.19332
MSP1	X12.68555011.rs2069705.IFNG..1.C	C	T	0.014388	132	207	72	0.42701	0.55341	0.94632	0.0045624	-0.12825	0.13737	0.34248	0.095126	-0.10128	0.29153	0.29925	-0.12705	-0.36696	0.11285	0.092425	0.157	-0.025868	0.33987	0.23358	0.14279	-0.06417	0.34976	-0.039877	-0.3108	0.23105	0.092425	0.011905	164	190	61	0.3759	0.62158	0.63	0.036109	-0.11081	0.18303	0.21753	0.13023	-0.076762	0.33722	0.44009	-0.11423	-0.40422	0.17576	0.077969	0.18305	-0.020502	0.38661	0.21064	0.17778	-0.041853	0.3974	-0.020105	-0.33204	0.29183	0.077969
MSP1	X12.68642647.rs2227507.IL22.1.T	T	C	0.081535	373	9	1	0.01436	0.0008843	0.18898	-0.35121	-0.87523	0.17282	0.28388	-0.3279	-0.92762	0.27182	0.18343	-1.2588	-3.1136	0.59592	0.49906	-0.2181	-0.8505	0.41429	0.32613	-0.22187	-0.85363	0.4099	-1.2645	-3.1206	0.59159	0.18343	0.052381	393	5	0	0.0062814	0.89965	0.74884	0.15314	-0.78434	1.0906	0.74884	0.15314	-0.78434	1.0906	NA	NA	NA	NA	0.74884	0.15314	-0.78434	1.0906	0.74884	0.15314	-0.78434	1.0906	NA	NA	NA	0.74884
MSP1	X12.68644618.rs1012356.IL22.1.A	T	A	0.028777	110	200	95	0.48148	0.82498	0.99167	-0.00068795	-0.1298	0.12843	0.69814	-0.040763	-0.24677	0.16524	0.69692	0.042955	-0.17321	0.25912	0.50044	-0.06282	-0.24556	0.11992	0.79715	-0.061353	-0.28017	0.15747	0.0031623	-0.25559	0.26191	0.50044	0.019048	146	190	76	0.41505	0.30771	0.80419	-0.01814	-0.16155	0.12527	0.66027	0.047691	-0.16497	0.26035	0.31435	-0.13578	-0.40028	0.12872	0.23177	0.12406	-0.079279	0.32739	0.42424	0.096893	-0.12956	0.32334	-0.080533	-0.37495	0.21388	0.23177
MSP1	X12.68646521.rs2227491.IL22.1.T	C	T	0.040767	216	145	39	0.27875	0.048894	0.87693	0.01098	-0.128	0.14996	0.85792	0.016951	-0.16863	0.20254	0.96294	0.0073596	-0.30309	0.31781	0.87548	0.015373	-0.17692	0.20766	0.98398	0.017619	-0.18125	0.21648	0.014481	-0.30657	0.33554	0.85792	0.02381	117	193	100	0.47927	0.24914	0.80389	0.017894	-0.12335	0.15914	0.68107	0.047163	-0.17775	0.27207	0.98676	-0.0020404	-0.24299	0.23891	0.69788	0.040543	-0.16417	0.24525	0.90537	0.054779	-0.18618	0.29573	0.031858	-0.2517	0.31541	0.68107
MSP1	X12.68647713.rs2227485.IL22.1.G	A	G	0.031175	125	193	86	0.45173	0.47468	0.59873	-0.034285	-0.16198	0.093413	0.42781	-0.080037	-0.27787	0.1178	0.9793	-0.0029571	-0.22632	0.22041	0.4765	-0.066468	-0.24946	0.11652	0.70535	-0.090011	-0.30126	0.12124	-0.057654	-0.31535	0.20004	0.42781	0.019048	183	179	50	0.33859	0.5428	0.29502	0.080124	-0.069844	0.23009	0.66731	0.044923	-0.15992	0.24977	0.12672	0.24312	-0.068906	0.55515	0.56955	-0.059549	-0.26478	0.14568	0.31152	-0.0086302	-0.22536	0.2081	0.23885	-0.091487	0.56918	0.12672
MSP1	X12.68648622.rs2227478.IL22.1.G	A	G	0.031175	206	158	40	0.29455	0.23613	0.5042	0.047232	-0.091373	0.18584	0.42979	0.074103	-0.10985	0.25806	0.8712	0.025409	-0.28174	0.33256	0.47904	0.067946	-0.12019	0.25609	0.7284	0.077772	-0.11779	0.27333	0.059561	-0.25951	0.37864	0.42979	0.019048	136	185	91	0.44539	0.064443	0.31161	-0.0711	-0.20883	0.066625	0.51752	-0.071035	-0.28617	0.1441	0.28936	-0.13212	-0.37652	0.11228	0.78774	0.028055	-0.17617	0.23228	0.55106	-0.031755	-0.26408	0.20057	-0.15027	-0.42865	0.12812	0.28936
MSP1	X14.65263300.rs229587.SPTB.1.T	T	C	0.045564	171	159	68	0.3706	0.004159	0.071213	-0.11668	-0.24344	0.010082	0.043757	-0.19229	-0.3792	-0.0053792	0.39338	-0.10792	-0.35575	0.13991	0.16594	-0.13459	-0.32501	0.055828	0.13142	-0.18994	-0.39407	0.014193	-0.19771	-0.46298	0.067561	0.043757	0.02619	153	204	52	0.37653	0.20742	0.19189	-0.10193	-0.25503	0.051162	0.13909	-0.15948	-0.37081	0.051843	0.64086	-0.072687	-0.37809	0.23271	0.26135	-0.11806	-0.32408	0.087956	0.33576	-0.15901	-0.38138	0.063347	-0.16122	-0.49042	0.16798	0.13909
MSP1	X16.27374180.rs1805015.IL4R.1.T	T	C	0.033573	141	186	76	0.41935	0.29405	0.58846	-0.035507	-0.16413	0.093116	0.46997	-0.070847	-0.26303	0.12134	0.91492	-0.012971	-0.25095	0.225	0.53906	-0.058174	-0.24381	0.12746	0.76052	-0.077027	-0.28322	0.12917	-0.055745	-0.31996	0.20847	0.46997	0.016667	211	166	36	0.28814	0.68131	0.16666	-0.11055	-0.26721	0.04612	0.19826	-0.13387	-0.33782	0.07008	0.3653	-0.16667	-0.52751	0.19417	0.42703	-0.085055	-0.29494	0.12483	0.38444	-0.1153	-0.33156	0.10095	-0.21471	-0.58658	0.15717	0.16666
MSP1	X16.4033436.rs2230739.ADCY9..1.A	A	G	0.031175	279	110	15	0.17327	0.31864	0.54022	-0.052284	-0.2196	0.11503	0.67483	-0.042572	-0.24146	0.15632	0.45314	-0.18513	-0.6688	0.29855	0.90788	-0.012209	-0.21899	0.19458	0.7393	-0.021964	-0.23035	0.18642	-0.19126	-0.67901	0.29648	0.45314	0.019048	226	173	13	0.2415	0.0030125	0.80886	-0.022497	-0.20478	0.15979	0.59688	-0.055204	-0.25978	0.14938	0.46117	0.22018	-0.36544	0.8058	0.42779	-0.083416	-0.2896	0.12276	0.60174	-0.073297	-0.28207	0.13548	0.18843	-0.40451	0.78136	0.42779
MSP1	X16.4079823.rs10775349.ADCY9..1.C	C	G	0.069544	298	82	8	0.12629	0.40449	0.16046	0.14429	-0.057208	0.34578	0.13034	0.1767	-0.052243	0.40565	0.80912	0.082297	-0.58546	0.75005	0.14137	0.17681	-0.058823	0.41244	0.31608	0.18113	-0.055811	0.41806	0.13025	-0.53936	0.79987	0.13034	0.057143	140	185	71	0.41288	0.46883	0.25436	-0.085068	-0.23135	0.061213	0.24586	-0.12856	-0.34571	0.088578	0.50845	-0.091318	-0.36199	0.17935	0.54686	-0.064119	-0.27271	0.14448	0.49182	-0.11724	-0.34912	0.11464	-0.15779	-0.4587	0.14313	0.24586
MSP1	X16.72088421.rs5470.HP.1.C	C	G	0.016787	265	133	12	0.19146	0.33374	0.55682	-0.050575	-0.21928	0.11813	0.53454	-0.060675	-0.25215	0.1308	0.89665	-0.035993	-0.57909	0.5071	0.55727	-0.058502	-0.25388	0.13687	0.82489	-0.061017	-0.25812	0.13608	-0.056839	-0.60451	0.49083	0.53454	0.0095238	289	121	6	0.15986	0.090951	0.058941	-0.19719	-0.40182	0.0074509	0.098561	-0.18572	-0.40608	0.034643	0.14562	-0.63112	-1.4812	0.21895	0.19806	-0.14657	-0.36976	0.076627	0.12594	-0.16221	-0.38585	0.061429	-0.68493	-1.5372	0.16732	0.058941
MSP1	X17.15861332.rs2535611.ADORA2B.1.T	T	C	0.026379	379	27	0	0.033251	0.48829	0.038801	-0.38477	-0.74975	-0.019793	0.038801	-0.38477	-0.74975	-0.019793	NA	NA	NA	NA	0.038801	-0.38477	-0.74975	-0.019793	0.038801	-0.38477	-0.74975	-0.019793	NA	NA	NA	0.038801	0.011905	357	57	1	0.071084	0.41478	0.60036	-0.07586	-0.35967	0.20795	0.68785	-0.059757	-0.35127	0.23176	0.33342	-1.0199	-3.0866	1.0468	0.78902	-0.040105	-0.33387	0.25366	0.6022	-0.042631	-0.33646	0.25119	-1.0251	-3.0944	1.0442	0.33342
MSP1	X17.26096597.rs2297518.NOS2.1.G	A	G	0.026379	329	75	2	0.097291	0.29767	0.35018	-0.10662	-0.33029	0.11706	0.32639	-0.11661	-0.34948	0.11627	0.96193	0.031862	-1.2766	1.3403	0.31712	-0.12011	-0.35542	0.11521	0.60697	-0.12004	-0.35577	0.11568	0.011002	-1.2981	1.3201	0.31712	0.014286	252	147	15	0.21377	0.25186	0.77876	0.02583	-0.15438	0.20604	0.77329	-0.030673	-0.23937	0.17802	0.10931	0.4424	-0.099099	0.98389	0.35562	-0.10059	-0.31403	0.11285	0.21526	-0.07843	-0.29354	0.13668	0.41535	-0.13153	0.96222	0.10931
MSP1	X17.26128509.rs1800482.NOS2..1.G	C	G	0.086331	321	59	1	0.080052	0.31592	0.17321	-0.17729	-0.43243	0.077849	0.15172	-0.19174	-0.4539	0.070426	0.81307	0.22596	-1.647	2.0989	0.13897	-0.19958	-0.46395	0.064793	0.32738	-0.19929	-0.46401	0.065433	0.21227	-1.6578	2.0823	0.13897	0.052381	339	58	1	0.075377	0.36433	0.18749	0.19067	-0.092868	0.4742	0.23457	0.17659	-0.11459	0.46778	0.2435	1.2337	-0.83964	3.3071	0.30215	0.15448	-0.13896	0.44791	0.29032	0.15789	-0.13545	0.45122	1.2552	-0.81828	3.3286	0.18749
MSP1	X17.26128581.rs2779249.NOS2A..1.G	G	T	0.019185	100	210	99	0.49878	0.58641	0.85475	-0.012277	-0.14373	0.11917	0.87095	-0.017748	-0.23188	0.19639	0.89233	-0.014746	-0.22827	0.19877	0.98172	-0.0021483	-0.18592	0.18162	0.98316	-0.014482	-0.24103	0.21206	-0.024563	-0.28779	0.23866	0.85475	0.019048	184	185	43	0.32888	0.72706	0.82076	0.01786	-0.13664	0.17236	0.62261	0.051217	-0.15275	0.25519	0.75267	-0.053587	-0.38689	0.27971	0.49439	0.070892	-0.13245	0.27423	0.78755	0.06721	-0.14691	0.28133	-0.019476	-0.37029	0.33134	0.49439
MSP1	X17.26128728.rs9282799.NOS2..1.C	T	C	0.023981	350	53	4	0.074939	0.22026	0.31674	0.12119	-0.11607	0.35845	0.29055	0.14146	-0.12087	0.4038	0.85925	0.083727	-0.84173	1.0092	0.29878	0.14358	-0.12726	0.41443	0.57052	0.14459	-0.12673	0.41592	0.1006	-0.82529	1.0265	0.29055	0.0095238	398	18	0	0.021635	0.65198	0.84181	0.050461	-0.44511	0.54603	0.84181	0.050461	-0.44511	0.54603	NA	NA	NA	NA	0.84181	0.050461	-0.44511	0.54603	0.84181	0.050461	-0.44511	0.54603	NA	NA	NA	0.84181
MSP1	X17.26129212.rs8078340.NOS2..1.C	T	C	0.069544	175	181	32	0.31572	0.1167	0.48228	0.054005	-0.09664	0.20465	0.47888	0.068932	-0.12187	0.25973	0.74179	0.05817	-0.28787	0.40421	0.59964	0.051001	-0.13943	0.24144	0.7709	0.065013	-0.13351	0.26353	0.091152	-0.2695	0.4518	0.47888	0.052381	140	215	43	0.37814	0.0030254	0.76831	-0.024857	-0.19024	0.14053	0.3288	-0.10963	-0.32968	0.11041	0.37693	0.15022	-0.18301	0.48345	0.13592	-0.15948	-0.36911	0.050143	0.3118	-0.14447	-0.37197	0.083042	0.061704	-0.29929	0.4227	0.13592
MSP1	X19.10394792.rs1799969.ICAM1.1.G	G	NA	0.031175	404	0	0	0	NaN	NA	NA	NA	NA	NA	NA	NA	NA	NA	NA	NA	NA	NA	NA	NA	NA	NA	NA	NA	NA	NA	NA	NA	NA	0.014286	408	6	0	0.0072464	0.88193	0.62439	0.21311	-0.63996	1.0662	0.62439	0.21311	-0.63996	1.0662	NA	NA	NA	NA	0.62439	0.21311	-0.63996	1.0662	0.62439	0.21311	-0.63996	1.0662	NA	NA	NA	0.62439
MSP1	X19.10395683.rs5498.ICAM1.1.A	A	G	0.026379	305	91	10	0.1367	0.31018	0.37477	0.082922	-0.10019	0.26604	0.46319	0.078996	-0.13206	0.29005	0.41831	0.24419	-0.34715	0.83553	0.64422	0.051669	-0.16763	0.27096	0.62753	0.059202	-0.16086	0.27926	0.25683	-0.33691	0.85056	0.37477	0.021429	241	152	18	0.22871	0.3279	0.32922	-0.087041	-0.26189	0.08781	0.2845	-0.11243	-0.31833	0.093468	0.84942	-0.047924	-0.54267	0.44682	0.31187	-0.10844	-0.31862	0.10173	0.56264	-0.11486	-0.32814	0.09842	-0.092131	-0.59357	0.40931	0.2845
MSP1	X19.6919624.rs373533.EMR1..1.G	G	T	0.1271	122	175	67	0.42445	0.76023	0.43216	-0.054077	-0.18901	0.080857	0.22351	-0.12488	-0.32597	0.076203	0.95741	0.0067034	-0.23934	0.25274	0.23246	-0.11601	-0.30643	0.074418	0.42237	-0.14321	-0.35719	0.070763	-0.077209	-0.35313	0.19871	0.22351	0.1	170	182	26	0.30952	0.013963	0.94738	0.0059087	-0.16957	0.18139	0.83458	0.022947	-0.19242	0.23831	0.8019	-0.054105	-0.47679	0.36857	0.73795	0.036526	-0.17746	0.25051	0.93248	0.03147	-0.19077	0.25372	-0.037596	-0.47657	0.40138	0.73795
MSP1	X19.6919753.rs461645.EMR1..1.T	C	T	0.086331	127	183	71	0.42651	0.72301	0.97417	-0.0022242	-0.13688	0.13244	0.47275	-0.073875	-0.27554	0.12779	0.41823	0.10067	-0.14308	0.34443	0.18965	-0.12717	-0.3172	0.062863	0.41267	-0.11545	-0.32977	0.098873	0.032607	-0.24192	0.30714	0.18965	0.047619	183	185	32	0.31125	0.11537	0.80309	0.020942	-0.14367	0.18555	0.5364	0.065441	-0.14202	0.2729	0.57714	-0.10835	-0.48922	0.27252	0.35716	0.097214	-0.10972	0.30415	0.62316	0.087638	-0.12787	0.30314	-0.063953	-0.46033	0.33242	0.35716
MSP1	X19.7754284.rs35825847.FCER2.1.C	C	T	0.021583	405	3	0	0.0036765	0.94058	0.32296	-0.54256	-1.6185	0.53335	0.32296	-0.54256	-1.6185	0.53335	NA	NA	NA	NA	0.32296	-0.54256	-1.6185	0.53335	0.32296	-0.54256	-1.6185	0.53335	NA	NA	NA	0.32296	0.016667	403	10	0	0.012107	0.80332	0.00060178	-1.1371	-1.7868	-0.48749	0.00060178	-1.1371	-1.7868	-0.48749	NA	NA	NA	NA	0.00060178	-1.1371	-1.7868	-0.48749	0.00060178	-1.1371	-1.7868	-0.48749	NA	NA	NA	0.00060178
MSP1	X20.57485812.rs8386.GNAS.1.C	C	T	0.031175	276	113	15	0.17698	0.42297	0.49295	0.058425	-0.1086	0.22545	0.51942	0.064901	-0.13255	0.26235	0.68308	0.10111	-0.3843	0.58651	0.62086	0.051577	-0.1528	0.25595	0.79098	0.057878	-0.14835	0.26411	0.11847	-0.37128	0.60822	0.49295	0.014286	319	84	11	0.12802	0.063493	0.14078	0.15389	-0.050894	0.35867	0.18617	0.16219	-0.078271	0.40264	0.2874	0.34275	-0.28873	0.97423	0.33808	0.12312	-0.12878	0.37502	0.32827	0.13492	-0.11769	0.38753	0.36982	-0.26361	1.0033	0.14078
MSP1	X22.24179132.rs1128127.DERL3.1.G	A	G	0.093525	103	188	87	0.47884	0.94566	0.44149	0.05327	-0.082384	0.18892	0.56729	-0.062842	-0.27816	0.15247	0.056162	0.22151	-0.0058248	0.44884	0.03418	-0.20607	-0.39677	-0.015367	0.070432	-0.14899	-0.37615	0.078171	0.12517	-0.14532	0.39566	0.03418	0.07619	117	201	70	0.43943	0.31027	0.34836	0.074068	-0.080739	0.22888	0.84088	0.023604	-0.20683	0.25403	0.15393	0.19945	-0.074731	0.47364	0.36393	-0.097562	-0.30818	0.11306	0.35233	-0.029807	-0.27128	0.21167	0.18042	-0.13442	0.49527	0.15393
MSP1	X.135729609.rs3092945.CD40LG.1.T	T	C	0.086331	174	117	90	0.38976	4.56E-12	0.49779	-0.041152	-0.16012	0.077818	0.29441	-0.10277	-0.29488	0.089343	0.95517	-0.006451	-0.23135	0.21845	0.27831	-0.11514	-0.32331	0.093023	0.49307	-0.13591	-0.36015	0.088339	-0.06062	-0.30252	0.18128	0.27831	0.066667	185	117	90	0.37883	4.40E-13	0.69651	-0.025913	-0.15613	0.10431	0.67968	-0.044052	-0.25316	0.16506	0.79923	-0.032341	-0.28156	0.21688	0.8267	-0.025649	-0.25527	0.20398	0.91753	-0.04106	-0.28639	0.20427	-0.047902	-0.31417	0.21837	0.67968
MSP1	X.135730555.rs1126535.CD40LG.1.T	T	C	0.076739	350	27	8	0.055844	4.96E-11	0.26446	0.14367	-0.10868	0.39602	0.17736	0.22612	-0.10243	0.55466	0.83013	0.073033	-0.59422	0.74028	0.16183	0.26386	-0.10583	0.63355	0.36351	0.26577	-0.10463	0.63617	0.091097	-0.57577	0.75797	0.16183	0.052381	239	95	64	0.28015	3.33E-16	0.66412	-0.030661	-0.16906	0.10774	0.82382	-0.024236	-0.2376	0.18913	0.55391	-0.085338	-0.36792	0.19724	0.79768	0.03194	-0.21227	0.27615	0.83457	0.014232	-0.23838	0.26685	-0.081179	-0.37359	0.21123	0.55391
MSP1	X.153763492.rs1050829.G6PD.1.T	T	C	0.038369	206	111	84	0.34788	5.77E-15	0.64647	0.027131	-0.088806	0.14307	0.50197	0.06339	-0.12166	0.24844	0.94061	0.0085786	-0.2171	0.23426	0.49424	0.072294	-0.13499	0.27958	0.75492	0.083415	-0.1357	0.30253	0.037706	-0.20071	0.27612	0.49424	0.021429	206	105	100	0.37105	0	0.41523	0.051285	-0.072094	0.17466	0.19907	0.13309	-0.070038	0.33622	0.9439	0.008533	-0.22914	0.2462	0.15735	0.16918	-0.06532	0.40368	0.31487	0.19234	-0.0559	0.44057	0.071879	-0.1791	0.32286	0.15735
MSP1	X.153764217.rs1050828.G6PD.1.C	C	T	0.026379	360	32	14	0.073892	0	0.92787	-0.009591	-0.21725	0.19807	0.69934	-0.056989	-0.3462	0.23222	0.65224	0.1152	-0.38583	0.61622	0.44788	-0.13137	-0.47062	0.20789	0.69098	-0.12714	-0.46736	0.21309	0.10392	-0.39831	0.60614	0.44788	0.0095238	411	2	3	0.0096154	0	0.29502	-0.29603	-0.8501	0.25804	0.28008	-0.51042	-1.4366	0.41577	0.38618	-0.52966	-1.7276	0.66833	0.51868	-0.48151	-1.9439	0.98083	0.55812	-0.48165	-1.9444	0.98113	-0.52974	-1.7286	0.66909	0.28008
MSP2	X1.159174683.rs2814778.DARC..1.A	G	NA	0.031175	404	0	0	0	NaN	NA	NA	NA	NA	NA	NA	NA	NA	NA	NA	NA	NA	NA	NA	NA	NA	NA	NA	NA	NA	NA	NA	NA	NA	0.016667	413	0	0	0	NaN	NA	NA	NA	NA	NA	NA	NA	NA	NA	NA	NA	NA	NA	NA	NA	NA	NA	NA	NA	NA	NA	NA	NA	NA
MSP2	X1.159272060.rs2251746.FCER1A.1.T	T	C	0.016787	371	38	1	0.04878	0.97929	0.84318	-0.02598	-0.28338	0.23142	0.63644	-0.064443	-0.33166	0.20277	0.11249	1.2779	-0.30027	2.856	0.45435	-0.10306	-0.37305	0.16693	0.22012	-0.098349	-0.36791	0.17121	1.2653	-0.31417	2.8448	0.11249	0.0071429	310	105	2	0.1307	0.027238	0.86561	-0.014997	-0.18868	0.15869	0.87742	-0.014116	-0.19349	0.16526	0.8974	-0.074119	-1.2007	1.0525	0.89278	-0.012434	-0.19325	0.16838	0.98227	-0.012804	-0.19391	0.16831	-0.07652	-1.205	1.0519	0.86561
MSP2	X1.161479745.rs1801274.FCGR2a..1.T	C	T	0.019185	177	183	49	0.34352	0.87191	0.91238	0.0065299	-0.10979	0.12285	0.7209	0.028801	-0.12921	0.18681	0.74999	-0.039405	-0.28178	0.20297	0.57278	0.045361	-0.11228	0.20301	0.84484	0.041407	-0.1257	0.20852	-0.018498	-0.27536	0.23836	0.57278	0.0071429	119	199	99	0.47602	0.37589	0.74432	0.017861	-0.089478	0.1252	0.79117	-0.023231	-0.19518	0.14872	0.40267	0.077931	-0.10459	0.26045	0.33766	-0.076507	-0.2329	0.07989	0.58607	-0.057178	-0.24157	0.12722	0.042686	-0.17245	0.25782	0.33766
MSP2	X1.161518333.rs10127939.CD16.1.A	A	C	0.014388	296	115	0	0.1399	0.00097511	0.7696	-0.025956	-0.19965	0.14774	0.7696	-0.025956	-0.19965	0.14774	NA	NA	NA	NA	0.7696	-0.025956	-0.19965	0.14774	0.7696	-0.025956	-0.19965	0.14774	NA	NA	NA	0.7696	0.011905	327	88	0	0.10602	0.015691	0.61593	0.049543	-0.14404	0.24312	0.61593	0.049543	-0.14404	0.24312	NA	NA	NA	NA	0.61593	0.049543	-0.14404	0.24312	0.61593	0.049543	-0.14404	0.24312	NA	NA	NA	0.61593
MSP2	X1.206940831.rs3024500.IL10.1.A	A	G	0.035971	143	197	62	0.39925	0.66533	0.74939	0.018713	-0.096105	0.13353	0.64268	0.038963	-0.12564	0.20356	0.99381	-0.00085997	-0.21825	0.21653	0.65293	0.036147	-0.1214	0.1937	0.88624	0.043585	-0.13026	0.21743	0.02441	-0.21539	0.26421	0.64268	0.011905	237	145	33	0.25422	0.10957	0.79949	0.015802	-0.10613	0.13773	0.59124	0.043098	-0.11419	0.20039	0.69988	-0.057027	-0.34698	0.23292	0.43732	0.06483	-0.098763	0.22842	0.72112	0.060755	-0.10673	0.22824	-0.03452	-0.33121	0.26217	0.43732
MSP2	X1.206944861.rs1518110.IL10.1.C	A	C	0.019185	112	206	91	0.47433	0.83977	0.51421	0.037164	-0.074506	0.14883	0.61819	0.045035	-0.13206	0.22213	0.5705	0.054284	-0.13326	0.24183	0.97366	-0.0026491	-0.1599	0.15461	0.80665	0.03157	-0.1562	0.21934	0.074833	-0.1492	0.29886	0.51421	0.011905	121	193	101	0.4759	0.16776	0.72944	-0.018811	-0.12541	0.087787	0.97688	0.0025329	-0.16876	0.17383	0.53594	-0.057221	-0.23841	0.12397	0.57594	0.044526	-0.1115	0.20055	0.79582	0.025636	-0.15842	0.20969	-0.04147	-0.25523	0.17229	0.53594
MSP2	X1.206946407.rs1800872.IL10.1.G	T	G	0.021583	114	205	89	0.46936	0.86068	0.54602	0.034471	-0.077439	0.14638	0.53276	0.056137	-0.12025	0.23252	0.72498	0.033998	-0.15541	0.22341	0.7914	0.021288	-0.13647	0.17904	0.81388	0.051271	-0.13588	0.23842	0.067054	-0.15767	0.29177	0.53276	0.011905	121	193	101	0.4759	0.16776	0.72412	-0.019163	-0.12558	0.08725	0.95578	0.0048342	-0.16604	0.1757	0.50972	-0.06085	-0.24176	0.12006	0.53689	0.049024	-0.10658	0.20462	0.76573	0.029635	-0.15389	0.21316	-0.042627	-0.25601	0.17076	0.50972
MSP2	X1.206946634.rs1800871.IL10.1.G	A	G	0.023981	114	203	90	0.47052	0.98352	0.57885	0.031326	-0.079289	0.14194	0.61108	0.045385	-0.12954	0.22031	0.69315	0.037651	-0.14937	0.22468	0.90079	0.0099556	-0.14658	0.16649	0.85442	0.03784	-0.14798	0.22366	0.061967	-0.16009	0.28403	0.57885	0.014286	121	193	100	0.47464	0.18445	0.78267	-0.015037	-0.12188	0.091808	0.97176	0.0030928	-0.16816	0.17434	0.61178	-0.04711	-0.22904	0.13482	0.63994	0.037262	-0.11886	0.19339	0.85539	0.02209	-0.16184	0.20602	-0.03354	-0.24789	0.18081	0.61178
MSP2	X1.206946897.rs1800896.IL10.1.T	T	C	0.031175	157	194	53	0.37129	0.56598	0.77263	0.01708	-0.098784	0.13294	0.68063	0.033815	-0.12721	0.19484	0.98863	-0.001677	-0.2324	0.22905	0.67973	0.033215	-0.12448	0.19091	0.90826	0.038047	-0.13203	0.20813	0.019013	-0.22978	0.2678	0.67973	0.011905	252	138	25	0.22651	0.29879	0.93515	-0.0053273	-0.13366	0.123	0.77407	-0.02335	-0.18278	0.13608	0.7025	0.063808	-0.26363	0.39124	0.62379	-0.041357	-0.20662	0.12391	0.84812	-0.036786	-0.20492	0.13135	0.050822	-0.28227	0.38392	0.62379
MSP2	X1.206949365.rs1800890.IL10.1.A	A	T	0.026379	261	136	9	0.18966	0.070374	0.51661	0.048888	-0.098849	0.19662	0.42336	0.066697	-0.096588	0.22998	0.78801	-0.072363	-0.59982	0.45509	0.36927	0.075942	-0.08984	0.24172	0.65896	0.074353	-0.0926	0.24131	-0.04692	-0.57761	0.48377	0.36927	0.0095238	311	97	8	0.13582	0.89157	0.58162	-0.044899	-0.20461	0.11481	0.57612	-0.050972	-0.22967	0.12773	0.85557	-0.052565	-0.61858	0.51345	0.60639	-0.048264	-0.23186	0.13533	0.85464	-0.049868	-0.23422	0.13449	-0.064368	-0.63256	0.50382	0.57612
MSP2	X1.207782856.rs17047660.CR1.1.A	A	G	0.069544	160	183	45	0.3518	0.50119	0.48994	-0.042644	-0.16371	0.078419	0.31579	-0.083424	-0.24642	0.079575	0.91213	0.014044	-0.23539	0.26348	0.29178	-0.085918	-0.24566	0.07382	0.55279	-0.094407	-0.26523	0.076414	-0.037675	-0.30404	0.22869	0.29178	0.045238	165	188	48	0.35411	0.61796	0.3345	0.058484	-0.060292	0.17726	0.68577	0.033313	-0.12807	0.19469	0.1692	0.17137	-0.072951	0.4157	0.62193	-0.040073	-0.19935	0.11921	0.38952	-0.001829	-0.17139	0.16773	0.17041	-0.090231	0.43104	0.1692
MSP2	X1.207782889.rs17047661.CR1.1.A	G	A	0.045564	231	136	31	0.24874	0.087295	0.26502	0.070942	-0.053807	0.19569	0.32225	0.081729	-0.080103	0.24356	0.40612	0.12529	-0.17032	0.4209	0.57712	0.04809	-0.12095	0.21713	0.53625	0.065805	-0.10702	0.23863	0.14921	-0.15316	0.45158	0.26502	0.016667	165	188	60	0.37288	0.58774	0.15268	-0.081006	-0.19202	0.030012	0.16556	-0.11112	-0.26818	0.045947	0.37613	-0.09896	-0.31811	0.12019	0.46016	-0.058439	-0.21352	0.096642	0.34735	-0.098344	-0.26543	0.068739	-0.15092	-0.3871	0.085263	0.15268
MSP2	X1.89582690.rs1803632.GBP7.1.G	G	C	0.064748	103	186	101	0.49744	0.36231	0.10737	-0.0899	-0.19934	0.019536	0.15394	-0.1309	-0.31085	0.04905	0.22	-0.11355	-0.29501	0.067905	0.8541	-0.015023	-0.17514	0.1451	0.27047	-0.10377	-0.29678	0.089246	-0.17964	-0.3988	0.039513	0.10737	0.054762	134	208	55	0.4005	0.069614	0.87295	-0.009872	-0.13087	0.11112	0.23527	-0.10236	-0.27139	0.066674	0.18803	0.15512	-0.075835	0.38607	0.040786	-0.16672	-0.32645	-0.0069843	0.10883	-0.14754	-0.32366	0.028594	0.065919	-0.18794	0.31978	0.040786
MSP2	X2.113537223.rs17561.IL1A..1.G	G	T	0.026379	262	119	25	0.20813	0.025594	0.92004	-0.0065781	-0.13502	0.12186	0.53948	-0.050897	-0.21348	0.11168	0.33156	0.16054	-0.16353	0.48462	0.24537	-0.10151	-0.27279	0.069762	0.37076	-0.090356	-0.26389	0.083176	0.13355	-0.19463	0.46173	0.24537	0.0095238	191	190	35	0.3125	0.19926	0.028143	-0.1368	-0.25894	-0.014662	0.01438	-0.19317	-0.34785	-0.038484	0.539	-0.088671	-0.37157	0.19423	0.03523	-0.16669	-0.32185	-0.011534	0.05028	-0.1946	-0.3558	-0.033403	-0.18521	-0.47768	0.10727	0.01438
MSP2	X2.113542960.rs1800587.IL1A..1.C	C	T	0.031175	140	165	99	0.44926	0.00044679	0.59029	-0.028177	-0.13075	0.074396	0.46266	-0.061618	-0.22605	0.10281	0.8865	-0.013247	-0.19516	0.16866	0.55759	-0.04769	-0.20708	0.1117	0.75193	-0.068509	-0.24959	0.11257	-0.050215	-0.2568	0.15637	0.46266	0.0095238	114	219	83	0.46274	0.2307	0.56903	0.033304	-0.081318	0.14793	0.70535	0.033837	-0.14156	0.20924	0.58145	0.055147	-0.14092	0.25122	0.9185	-0.0081615	-0.16449	0.14817	0.83848	0.020832	-0.16335	0.20502	0.068939	-0.16215	0.30003	0.56903
MSP2	X2.113590390.rs1143634.IL1B..1.C	C	T	0.069544	292	87	9	0.13531	0.41062	0.40169	-0.069122	-0.23067	0.092431	0.45615	-0.070285	-0.25515	0.11458	0.539	-0.16639	-0.69725	0.36447	0.58266	-0.053651	-0.24502	0.13772	0.69129	-0.058955	-0.25111	0.1332	-0.17978	-0.71287	0.35332	0.40169	0.05	222	161	16	0.24185	0.045098	0.029628	-0.15261	-0.29014	-0.015088	0.01276	-0.2016	-0.36026	-0.042936	0.94346	-0.014673	-0.4202	0.39086	0.012647	-0.20442	-0.36509	-0.04374	0.039716	-0.21134	-0.37447	-0.048198	-0.10339	-0.51192	0.30514	0.012647
MSP2	X3.52231737.rs352140.TLR9..1.A	G	A	0.079137	212	149	23	0.25391	0.63622	0.99497	0.00042398	-0.13135	0.1322	0.73986	-0.027325	-0.18862	0.13397	0.47553	0.12318	-0.2152	0.46156	0.49166	-0.057874	-0.22283	0.10708	0.66367	-0.047961	-0.21631	0.12039	0.10393	-0.24144	0.44929	0.47553	0.047619	183	172	45	0.3275	0.63395	0.097544	0.099946	-0.018285	0.21818	0.25833	0.092096	-0.067597	0.25179	0.08073	0.22505	-0.027516	0.47762	0.97501	0.0025846	-0.15913	0.1643	0.18387	0.050457	-0.11864	0.21955	0.24891	-0.016213	0.51403	0.08073
MSP2	X3.52261031.rs187084.TLR9..1.C	T	C	0.035971	219	154	29	0.26368	0.78742	0.084902	0.10895	-0.014992	0.2329	0.29521	0.083538	-0.072882	0.23996	0.030931	0.32965	0.030239	0.62906	0.94252	-0.0058941	-0.16611	0.15432	0.089741	0.034866	-0.12868	0.19841	0.34424	0.036802	0.65167	0.030931	0.019048	213	166	33	0.28155	0.93404	0.074215	-0.11029	-0.23137	0.010793	0.078569	-0.13849	-0.29279	0.01582	0.33778	-0.14106	-0.42948	0.14737	0.20328	-0.10285	-0.2613	0.055598	0.19453	-0.12727	-0.28991	0.035368	-0.19404	-0.48984	0.10176	0.074215
MSP2	X3.57138419.rs6780995.IL17RD.1.G	A	G	0.06235	154	191	46	0.36189	0.25408	0.78485	-0.016718	-0.13674	0.1033	0.34862	-0.077734	-0.24029	0.084821	0.3924	0.10708	-0.13832	0.35248	0.13955	-0.11997	-0.27911	0.039179	0.31587	-0.109	-0.27938	0.061381	0.047645	-0.21458	0.30987	0.13955	0.052381	142	182	74	0.41457	0.24783	0.22687	-0.06878	-0.18033	0.042774	0.40582	-0.070739	-0.23753	0.096051	0.23201	-0.12483	-0.32953	0.079876	0.89306	0.010945	-0.14864	0.17053	0.44462	-0.040156	-0.21816	0.13785	-0.14776	-0.3765	0.080984	0.22687
MSP2	X3.9960070.rs708567.IL17RE..1.G	G	A	0.095923	104	203	70	0.45491	0.095904	0.15326	-0.088163	-0.20916	0.032835	0.031225	-0.19887	-0.37982	-0.017928	0.99662	0.00045617	-0.21085	0.21176	0.052253	-0.16156	-0.32471	0.0015775	0.078734	-0.21804	-0.40759	-0.028493	-0.14278	-0.38705	0.10149	0.031225	0.059524	123	208	64	0.42532	0.12496	0.83115	0.012971	-0.10626	0.1322	0.36409	0.080035	-0.092803	0.25287	0.45407	-0.082719	-0.29928	0.13384	0.16322	0.11355	-0.046066	0.27317	0.37688	0.10875	-0.072004	0.28951	-0.013911	-0.25872	0.2309	0.16322
MSP2	X4.38799710.rs4833095.TLR1.1.C	C	T	0.098321	310	63	3	0.091755	0.9184	0.10236	-0.16545	-0.36396	0.033067	0.13644	-0.16167	-0.37445	0.051113	0.26671	-0.5172	-1.4299	0.39551	0.21025	-0.13883	-0.35603	0.078359	0.23368	-0.1433	-0.36053	0.073925	-0.53819	-1.4506	0.37425	0.10236	0.097619	279	93	7	0.14116	0.81504	0.67369	-0.036005	-0.20359	0.13159	0.35616	-0.087652	-0.27384	0.098538	0.13746	0.4599	-0.14698	1.0668	0.1574	-0.13751	-0.32814	0.053115	0.14083	-0.12739	-0.31832	0.063544	0.42945	-0.17858	1.0375	0.13746
MSP2	X4.38800214.rs5743611.TLR1..1.G	G	NA	0.071942	387	0	0	0	NaN	NA	NA	NA	NA	NA	NA	NA	NA	NA	NA	NA	NA	NA	NA	NA	NA	NA	NA	NA	NA	NA	NA	NA	NA	0.057143	396	0	0	0	NaN	NA	NA	NA	NA	NA	NA	NA	NA	NA	NA	NA	NA	NA	NA	NA	NA	NA	NA	NA	NA	NA	NA	NA	NA
MSP2	X4.38830350.rs5743810.TLR6..1.C	C	NA	0.083933	382	0	0	0	NaN	NA	NA	NA	NA	NA	NA	NA	NA	NA	NA	NA	NA	NA	NA	NA	NA	NA	NA	NA	NA	NA	NA	NA	NA	0.083333	325	53	7	0.087013	0.0087745	0.69501	0.038442	-0.15374	0.23062	0.928	-0.01038	-0.23553	0.21477	0.13581	0.46237	-0.14521	1.0699	0.49998	-0.081585	-0.31865	0.15548	0.27568	-0.072169	-0.30922	0.16488	0.45246	-0.15651	1.0614	0.13581
MSP2	X4.38830514.rs5743809.TLR6..1.T	T	C	0.095923	335	39	3	0.059682	0.1283	0.032193	0.25198	0.021411	0.48255	0.15727	0.18471	-0.071264	0.44068	0.00065182	1.562	0.66395	2.4601	0.62979	0.065277	-0.20015	0.3307	0.0025658	0.076731	-0.18503	0.33849	1.5686	0.66947	2.4678	0.00065182	0.066667	355	36	1	0.048469	0.93099	0.7873	-0.036551	-0.30206	0.22896	0.87295	-0.022552	-0.29897	0.25386	0.48422	-0.56989	-2.1667	1.0269	0.96854	-0.005629	-0.28541	0.27415	0.7824	-0.0074122	-0.28742	0.2726	-0.57065	-2.1697	1.0284	0.48422
MSP2	X4.74606024.rs4073.IL8.1.A	A	T	0.019185	340	62	7	0.09291	0.041793	0.24546	-0.10786	-0.28989	0.074161	0.31187	-0.10783	-0.31681	0.10115	0.3509	-0.28911	-0.89656	0.31834	0.47196	-0.080018	-0.29806	0.13802	0.47971	-0.086304	-0.30472	0.13211	-0.30302	-0.91179	0.30575	0.24546	0.019048	301	95	16	0.15413	0.018882	0.68366	-0.029963	-0.17409	0.11416	0.99054	-0.0010597	-0.17633	0.17421	0.26577	-0.22837	-0.63057	0.17384	0.61907	0.046837	-0.13781	0.23149	0.50177	0.035884	-0.14984	0.2216	-0.21986	-0.62489	0.18517	0.26577
MSP2	X5.110407507.rs2289276.TSLP.1.C	C	T	0.014388	323	76	12	0.12165	0.0063039	0.68626	0.032606	-0.12561	0.19082	0.61843	0.048214	-0.14151	0.23794	0.97354	-0.0078499	-0.47163	0.45593	0.58891	0.055245	-0.14512	0.25561	0.86439	0.055343	-0.14596	0.25665	0.0027233	-0.46305	0.4685	0.58891	0.0095238	238	161	17	0.23438	0.10986	0.73811	0.023082	-0.11222	0.15839	0.38462	0.069599	-0.087306	0.2265	0.22606	-0.24344	-0.63759	0.15071	0.16962	0.11151	-0.047625	0.27064	0.23605	0.098078	-0.063213	0.25937	-0.20384	-0.60314	0.19545	0.16962
MSP2	X5.131391749.rs3091336.IL3.1.A	G	A	0.014388	201	179	31	0.29319	0.3028	0.6258	-0.031206	-0.15663	0.094222	0.8232	-0.017908	-0.175	0.13919	0.46306	-0.11138	-0.40887	0.18611	0.86933	0.013258	-0.14471	0.17122	0.76425	-0.0019355	-0.1654	0.16152	-0.11231	-0.42035	0.19573	0.46306	0.014286	258	131	25	0.2186	0.13336	0.39103	-0.056534	-0.18572	0.072648	0.45534	-0.061459	-0.22282	0.099898	0.50951	-0.11045	-0.43866	0.21776	0.66068	-0.037611	-0.20554	0.13032	0.68681	-0.04903	-0.2197	0.12164	-0.12727	-0.46093	0.20639	0.39103
MSP2	X5.131396406.rs35415145.IL3.1.C	C	T	0.026379	392	14	0	0.017241	0.72371	0.9267	0.020215	-0.4105	0.45093	0.9267	0.020215	-0.4105	0.45093	NA	NA	NA	NA	0.9267	0.020215	-0.4105	0.45093	0.9267	0.020215	-0.4105	0.45093	NA	NA	NA	0.9267	0.011905	390	25	0	0.03012	0.52696	0.0015837	-0.51984	-0.84238	-0.19729	0.0015837	-0.51984	-0.84238	-0.19729	NA	NA	NA	NA	0.0015837	-0.51984	-0.84238	-0.19729	0.0015837	-0.51984	-0.84238	-0.19729	NA	NA	NA	0.0015837
MSP2	X5.131396478.rs40401.IL3.1.T	T	C	0.026379	112	207	87	0.46921	0.63462	0.97261	-0.0019841	-0.11524	0.11127	0.41045	-0.074366	-0.25145	0.10272	0.40534	0.081314	-0.11021	0.27284	0.15543	-0.11412	-0.27156	0.04333	0.36422	-0.10986	-0.29677	0.077058	0.0096306	-0.21737	0.23663	0.15543	0.0095238	220	155	41	0.28486	0.081228	0.46067	-0.044002	-0.1609	0.072898	0.33711	-0.076151	-0.23164	0.07934	0.97018	-0.00498	-0.26612	0.25616	0.33346	-0.079146	-0.23954	0.081246	0.6006	-0.085504	-0.25158	0.080573	-0.040489	-0.31058	0.2296	0.33346
MSP2	X5.131396676.rs35482671.IL3.1.A	A	NA	0.028777	405	0	0	0	NaN	NA	NA	NA	NA	NA	NA	NA	NA	NA	NA	NA	NA	NA	NA	NA	NA	NA	NA	NA	NA	NA	NA	NA	NA	0.021429	411	0	0	0	NaN	NA	NA	NA	NA	NA	NA	NA	NA	NA	NA	NA	NA	NA	NA	NA	NA	NA	NA	NA	NA	NA	NA	NA	NA
MSP2	X5.131396709.rs13166954.IL3.1.C	C	NA	0.016787	410	0	0	0	NaN	NA	NA	NA	NA	NA	NA	NA	NA	NA	NA	NA	NA	NA	NA	NA	NA	NA	NA	NA	NA	NA	NA	NA	NA	0.011905	415	0	0	0	NaN	NA	NA	NA	NA	NA	NA	NA	NA	NA	NA	NA	NA	NA	NA	NA	NA	NA	NA	NA	NA	NA	NA	NA	NA
MSP2	X5.131397202.rs31481.IL3.1.G	G	A	0.021583	339	66	3	0.088235	0.91352	0.069669	-0.17971	-0.37388	0.014458	0.095075	-0.17646	-0.38366	0.03074	0.24806	-0.53578	-1.4449	0.37337	0.15343	-0.15361	-0.36452	0.057297	0.17162	-0.15918	-0.37015	0.051796	-0.56487	-1.4735	0.34376	0.069669	0.0095238	365	49	2	0.063702	0.79765	0.8857	0.016365	-0.20678	0.23951	0.84048	-0.024317	-0.26112	0.21248	0.092472	0.96005	-0.15835	2.0784	0.57146	-0.069654	-0.3109	0.17159	0.2107	-0.066003	-0.30676	0.17475	0.95459	-0.16495	2.0741	0.092472
MSP2	X5.131402450.rs168681.IL3.1.G	G	A	0.023981	273	125	9	0.17568	0.22291	0.78612	-0.020819	-0.17119	0.12955	0.72835	-0.029598	-0.19663	0.13743	0.88346	0.039923	-0.49391	0.57375	0.68848	-0.034834	-0.20513	0.13546	0.9176	-0.033914	-0.20523	0.13741	0.02956	-0.50739	0.56651	0.68848	0.030952	276	119	12	0.17568	0.84777	0.46027	-0.055758	-0.20376	0.092245	0.37595	-0.076715	-0.24654	0.093113	0.91766	0.024691	-0.44339	0.49277	0.34267	-0.084506	-0.25906	0.090045	0.63821	-0.084522	-0.26037	0.091328	-0.00037594	-0.47142	0.47067	0.34267
MSP2	X5.131407601.rs2069614.CSF2.1.C	C	T	0.023981	114	220	73	0.44963	0.062978	0.90797	-0.0068456	-0.12291	0.10922	0.66195	0.038667	-0.13467	0.21201	0.47591	-0.07363	-0.27607	0.12881	0.34542	0.075052	-0.080858	0.23096	0.61829	0.062314	-0.11894	0.24356	-0.032525	-0.26775	0.2027	0.34542	0.0071429	124	197	96	0.46643	0.29884	0.50062	0.036982	-0.07064	0.1446	0.83513	-0.018091	-0.18846	0.15228	0.16569	0.13058	-0.054055	0.31521	0.17383	-0.10805	-0.26378	0.047671	0.28882	-0.069767	-0.25178	0.11224	0.087807	-0.12801	0.30363	0.16569
MSP2	X5.131409768.rs10072253.CSF2.1.C	C	NA	0.01199	412	0	0	0	NaN	NA	NA	NA	NA	NA	NA	NA	NA	NA	NA	NA	NA	NA	NA	NA	NA	NA	NA	NA	NA	NA	NA	NA	NA	0.0095238	416	0	0	0	NaN	NA	NA	NA	NA	NA	NA	NA	NA	NA	NA	NA	NA	NA	NA	NA	NA	NA	NA	NA	NA	NA	NA	NA	NA
MSP2	X5.131411454.rs2069640.CSF2.1.C	C	NA	0.11031	371	0	0	0	NaN	NA	NA	NA	NA	NA	NA	NA	NA	NA	NA	NA	NA	NA	NA	NA	NA	NA	NA	NA	NA	NA	NA	NA	NA	0.071429	390	0	0	0	NaN	NA	NA	NA	NA	NA	NA	NA	NA	NA	NA	NA	NA	NA	NA	NA	NA	NA	NA	NA	NA	NA	NA	NA	NA
MSP2	X5.131411460.rs25882.CSF2.1.T	T	C	0.021583	216	157	35	0.27819	0.3983	0.81921	-0.014167	-0.13565	0.10732	0.88325	-0.011758	-0.1687	0.14518	0.79011	-0.038223	-0.31968	0.24324	0.99874	0.00013001	-0.16064	0.1609	0.96326	-0.0054837	-0.17138	0.16042	-0.04055	-0.33102	0.24992	0.79011	0.0047619	233	161	24	0.25	0.57935	0.27714	0.072321	-0.058111	0.20275	0.17029	0.11019	-0.047309	0.2677	0.90385	-0.020763	-0.35765	0.31613	0.14874	0.11728	-0.04191	0.27646	0.34699	0.12068	-0.042456	0.28382	0.033665	-0.31073	0.37806	0.14874
MSP2	X5.131416061.rs25887.CSF2.1.C	C	A	0.016787	106	225	79	0.46707	0.038241	0.89421	0.0079632	-0.10941	0.12533	0.75372	0.028752	-0.15087	0.20837	0.90291	-0.012378	-0.21126	0.1865	0.70887	0.030133	-0.12805	0.18832	0.92873	0.034983	-0.15301	0.22298	0.011316	-0.22501	0.24764	0.70887	0.0047619	157	178	83	0.41148	0.013544	0.17799	-0.07212	-0.17706	0.032822	0.95934	0.0041634	-0.15589	0.16422	0.010377	-0.25187	-0.44448	-0.059257	0.034554	0.16805	0.012209	0.3239	0.019782	0.099037	-0.07303	0.2711	-0.19919	-0.41238	0.014008	0.010377
MSP2	X5.131528153.rs3805685.P4HA2.1.T	T	G	0.014388	352	57	2	0.074209	0.85001	0.7702	0.031681	-0.18089	0.24425	0.72211	0.040641	-0.18334	0.26462	0.81126	-0.13634	-1.2554	0.98274	0.68202	0.047543	-0.1799	0.27498	0.89599	0.046883	-0.1809	0.27466	-0.13061	-1.2512	0.98998	0.68202	0.0095238	410	6	0	0.0072115	0.88222	0.0096631	0.85213	0.20669	1.4976	0.0096631	0.85213	0.20669	1.4976	NA	NA	NA	NA	0.0096631	0.85213	0.20669	1.4976	0.0096631	0.85213	0.20669	1.4976	NA	NA	NA	0.0096631
MSP2	X5.131532634.rs156029.P4HA2.1.A	A	G	0.033573	116	197	90	0.46774	0.71415	0.18397	0.074654	-0.035476	0.18478	0.38643	0.076581	-0.096721	0.24988	0.18377	0.1278	-0.060643	0.31624	0.74904	-0.025659	-0.18287	0.13155	0.37591	0.041365	-0.14294	0.22567	0.15381	-0.067577	0.37519	0.18377	0.0047619	175	178	65	0.36842	0.082397	0.60738	0.028701	-0.080782	0.13819	0.82827	0.017413	-0.13993	0.17475	0.47686	0.077866	-0.13668	0.29241	0.76216	-0.02417	-0.1807	0.13236	0.77627	-0.0035625	-0.17228	0.16516	0.076051	-0.15532	0.30742	0.47686
MSP2	X5.131540053.rs159903.P4HA2.1.C	C	T	0.019185	224	150	35	0.26895	0.1732	0.65241	0.027718	-0.092897	0.14833	0.49261	0.055016	-0.10214	0.21217	0.86074	-0.024974	-0.304	0.25405	0.41709	0.067221	-0.09514	0.22958	0.71998	0.067494	-0.099664	0.23465	0.0020164	-0.28503	0.28906	0.41709	0.011905	234	158	23	0.24578	0.58361	0.79208	0.017543	-0.11289	0.14797	0.75642	0.024926	-0.13257	0.18242	0.98592	0.0030718	-0.33802	0.34417	0.75889	0.025065	-0.13499	0.18512	0.95101	0.026407	-0.13714	0.18995	0.014312	-0.33418	0.36281	0.75642
MSP2	X5.131567924.rs11955347.P4HA2.1.G	G	A	0.026379	226	162	18	0.24384	0.098378	0.24967	-0.078655	-0.21258	0.055266	0.36138	-0.073229	-0.23048	0.084022	0.29134	-0.20413	-0.58331	0.17504	0.62894	-0.039461	-0.19952	0.1206	0.45749	-0.055696	-0.21805	0.10666	-0.22658	-0.61162	0.15846	0.24967	0.014286	129	190	95	0.45894	0.12254	0.17907	0.072969	-0.033475	0.17941	0.2572	0.096885	-0.070713	0.26448	0.27655	0.10335	-0.082814	0.28951	0.88634	0.011438	-0.1454	0.16828	0.40638	0.072386	-0.10808	0.25285	0.14603	-0.068474	0.36054	0.17907
MSP2	X5.131592870.rs3900945.PDLIM4.1.C	C	T	0.040767	109	216	75	0.4575	0.078884	0.94488	0.004143	-0.11331	0.12159	0.71477	0.033173	-0.14474	0.21108	0.76763	-0.0304	-0.23206	0.17126	0.57712	0.045052	-0.11331	0.20341	0.85635	0.044879	-0.14139	0.23114	-0.00041975	-0.23755	0.23671	0.57712	0.021429	257	134	20	0.21168	0.63964	0.54217	-0.041742	-0.17597	0.092484	0.67443	-0.034843	-0.19742	0.12773	0.47411	-0.13361	-0.49944	0.23223	0.91551	-0.0091347	-0.1779	0.15963	0.75705	-0.018577	-0.18929	0.15214	-0.13952	-0.5098	0.23076	0.47411
MSP2	X5.131597392.rs10463891.PDLIM4.1.G	G	A	0.021583	111	218	79	0.46078	0.12856	0.75875	-0.018054	-0.13327	0.097161	0.97226	0.0031223	-0.17287	0.17912	0.57218	-0.056819	-0.25398	0.14034	0.63121	0.038394	-0.11838	0.19516	0.83351	0.020193	-0.16449	0.20487	-0.043431	-0.27572	0.18886	0.57218	0.0047619	260	138	20	0.21292	0.7592	0.49649	-0.04612	-0.17905	0.086811	0.61249	-0.041468	-0.20192	0.11899	0.47553	-0.1327	-0.49721	0.23182	0.84179	-0.01694	-0.18328	0.1494	0.73989	-0.026392	-0.19464	0.14186	-0.14119	-0.51011	0.22772	0.47553
MSP2	X5.131606632.rs17851430.PDLIM4.1.C	C	NA	0.021583	408	0	0	0	NaN	NA	NA	NA	NA	NA	NA	NA	NA	NA	NA	NA	NA	NA	NA	NA	NA	NA	NA	NA	NA	NA	NA	NA	NA	0.0047619	418	0	0	0	NaN	NA	NA	NA	NA	NA	NA	NA	NA	NA	NA	NA	NA	NA	NA	NA	NA	NA	NA	NA	NA	NA	NA	NA	NA
MSP2	X5.131610232.rs156112.PDLIM4.1.C	C	T	0.026379	252	139	15	0.20813	0.436	0.85807	-0.012779	-0.15284	0.12728	0.79896	0.02117	-0.14174	0.18408	0.23715	-0.25019	-0.665	0.16462	0.46246	0.062479	-0.10418	0.22914	0.42219	0.049288	-0.11902	0.21759	-0.23285	-0.65221	0.1865	0.23715	0.02619	392	16	1	0.022005	0.065386	0.68794	-0.07387	-0.43434	0.2866	0.44734	-0.15164	-0.54279	0.23951	0.19067	1.0532	-0.52428	2.6307	0.26441	-0.22905	-0.63131	0.17321	0.23117	-0.22613	-0.62808	0.17581	1.0435	-0.53369	2.6206	0.19067
MSP2	X5.131647902.rs398064.SLC22A4.1.C	C	NA	0.016787	410	0	0	0	NaN	NA	NA	NA	NA	NA	NA	NA	NA	NA	NA	NA	NA	NA	NA	NA	NA	NA	NA	NA	NA	NA	NA	NA	NA	0.014286	414	0	0	0	NaN	NA	NA	NA	NA	NA	NA	NA	NA	NA	NA	NA	NA	NA	NA	NA	NA	NA	NA	NA	NA	NA	NA	NA	NA
MSP2	X5.131647954.rs11568510.SLC22A4.1.A	A	NA	0.023981	407	0	0	0	NaN	NA	NA	NA	NA	NA	NA	NA	NA	NA	NA	NA	NA	NA	NA	NA	NA	NA	NA	NA	NA	NA	NA	NA	NA	0.0095238	416	0	0	0	NaN	NA	NA	NA	NA	NA	NA	NA	NA	NA	NA	NA	NA	NA	NA	NA	NA	NA	NA	NA	NA	NA	NA	NA	NA
MSP2	X5.131649300.rs11568499.SLC22A4.1.T	T	NA	0.019185	409	0	0	0	NaN	NA	NA	NA	NA	NA	NA	NA	NA	NA	NA	NA	NA	NA	NA	NA	NA	NA	NA	NA	NA	NA	NA	NA	NA	0.0095238	416	0	0	0	NaN	NA	NA	NA	NA	NA	NA	NA	NA	NA	NA	NA	NA	NA	NA	NA	NA	NA	NA	NA	NA	NA	NA	NA	NA
MSP2	X5.131649306.rs455649.SLC22A4.1.G	G	NA	0.0095923	413	0	0	0	NaN	NA	NA	NA	NA	NA	NA	NA	NA	NA	NA	NA	NA	NA	NA	NA	NA	NA	NA	NA	NA	NA	NA	NA	NA	0.0071429	417	0	0	0	NaN	NA	NA	NA	NA	NA	NA	NA	NA	NA	NA	NA	NA	NA	NA	NA	NA	NA	NA	NA	NA	NA	NA	NA	NA
MSP2	X5.131663062.rs272893.SLC22A4..1.A	G	A	0.019185	261	128	20	0.20538	0.40504	0.38783	0.059131	-0.075078	0.19334	0.15077	0.11915	-0.043387	0.28169	0.38918	-0.15918	-0.52151	0.20314	0.058355	0.16228	-0.0057421	0.33031	0.14145	0.15452	-0.015688	0.32473	-0.10784	-0.47359	0.25791	0.058355	0.011905	171	186	58	0.36386	0.51667	0.87063	-0.0093296	-0.12161	0.10295	0.74805	0.025885	-0.13206	0.18383	0.43116	-0.090621	-0.31625	0.13501	0.38295	0.070267	-0.087587	0.22812	0.59917	0.054797	-0.11384	0.22343	-0.063248	-0.30424	0.17775	0.38295
MSP2	X5.131667548.rs2304081.SLC22A4.1.G	G	A	0.014388	396	15	0	0.018248	0.7063	0.16623	0.29239	-0.12157	0.70635	0.16623	0.29239	-0.12157	0.70635	NA	NA	NA	NA	0.16623	0.29239	-0.12157	0.70635	0.16623	0.29239	-0.12157	0.70635	NA	NA	NA	0.16623	0.014286	298	102	14	0.157	0.15881	0.24373	0.087202	-0.059415	0.23382	0.27691	0.096235	-0.077244	0.26972	0.46636	0.1614	-0.27289	0.5957	0.40703	0.076547	-0.10441	0.2575	0.50711	0.084487	-0.097532	0.26651	0.18256	-0.25421	0.61933	0.24373
MSP2	X5.131671634.rs4646201.SLC22A4.1.G	G	NA	0.014388	411	0	0	0	NaN	NA	NA	NA	NA	NA	NA	NA	NA	NA	NA	NA	NA	NA	NA	NA	NA	NA	NA	NA	NA	NA	NA	NA	NA	0.014286	414	0	0	0	NaN	NA	NA	NA	NA	NA	NA	NA	NA	NA	NA	NA	NA	NA	NA	NA	NA	NA	NA	NA	NA	NA	NA	NA	NA
MSP2	X5.131681057.rs272867.SLC22A4.1.G	A	G	0.023981	169	181	57	0.36241	0.447	0.44507	0.044042	-0.068996	0.15708	0.29504	0.084789	-0.073918	0.2435	0.97012	0.0043093	-0.22118	0.2298	0.31216	0.081053	-0.07613	0.23824	0.54684	0.094595	-0.074251	0.26344	0.053481	-0.18844	0.2954	0.29504	0.011905	165	192	58	0.37108	0.85761	0.55521	-0.03409	-0.14734	0.079163	0.95398	0.0046837	-0.15437	0.16374	0.20708	-0.14529	-0.37101	0.080425	0.34942	0.075163	-0.082277	0.2326	0.39575	0.044359	-0.1245	0.21322	-0.12228	-0.36459	0.12002	0.20708
MSP2	X5.131706005.rs11544587.SLC22A5.1.T	T	NA	0.016787	410	0	0	0	NaN	NA	NA	NA	NA	NA	NA	NA	NA	NA	NA	NA	NA	NA	NA	NA	NA	NA	NA	NA	NA	NA	NA	NA	NA	0.016667	413	0	0	0	NaN	NA	NA	NA	NA	NA	NA	NA	NA	NA	NA	NA	NA	NA	NA	NA	NA	NA	NA	NA	NA	NA	NA	NA	NA
MSP2	X5.131714106.rs10040427.SLC22A5.1.C	C	T	0.033573	349	51	3	0.07072	0.45553	0.56866	0.062432	-0.15223	0.2771	0.45925	0.087873	-0.14484	0.32059	0.63198	-0.22383	-1.1398	0.69217	0.37725	0.10735	-0.13093	0.34563	0.61319	0.10538	-0.13329	0.34406	-0.20924	-1.1261	0.70764	0.37725	0.030952	379	28	0	0.034398	0.47234	0.30101	0.16451	-0.14724	0.47627	0.30101	0.16451	-0.14724	0.47627	NA	NA	NA	NA	0.30101	0.16451	-0.14724	0.47627	0.30101	0.16451	-0.14724	0.47627	NA	NA	NA	0.30101
MSP2	X5.131719999.rs4551059.SLC22A5.1.G	G	NA	0.014388	411	0	0	0	NaN	NA	NA	NA	NA	NA	NA	NA	NA	NA	NA	NA	NA	NA	NA	NA	NA	NA	NA	NA	NA	NA	NA	NA	NA	0.0095238	416	0	0	0	NaN	NA	NA	NA	NA	NA	NA	NA	NA	NA	NA	NA	NA	NA	NA	NA	NA	NA	NA	NA	NA	NA	NA	NA	NA
MSP2	X5.131729935.rs11568525.SLC22A5.1.C	C	T	0.019185	294	111	4	0.14548	0.064038	0.62508	0.041203	-0.12406	0.20647	0.5377	0.054921	-0.11974	0.22959	0.64993	-0.18427	-0.98007	0.61152	0.46923	0.065172	-0.11133	0.24167	0.70818	0.062861	-0.11417	0.23989	-0.16655	-0.96442	0.63131	0.46923	0.0071429	411	6	0	0.0071942	0.88236	0.28028	-0.35912	-1.011	0.2928	0.28028	-0.35912	-1.011	0.2928	NA	NA	NA	NA	0.28028	-0.35912	-1.011	0.2928	0.28028	-0.35912	-1.011	0.2928	NA	NA	NA	0.28028
MSP2	X5.131744790.rs7704457.LOC441108.1.T	T	C	0.071942	271	109	7	0.15891	0.29156	0.99942	-5.98E-05	-0.1613	0.16118	0.97854	0.0024294	-0.1746	0.17946	0.92398	-0.029692	-0.6396	0.58021	0.95564	0.0051203	-0.17528	0.18552	0.99433	0.0044223	-0.17683	0.18568	-0.028452	-0.64127	0.58436	0.92398	0.0095238	307	94	15	0.14904	0.025975	0.17512	-0.10144	-0.24807	0.045189	0.53711	-0.055793	-0.23297	0.12139	0.016067	-0.5092	-0.92377	-0.094631	0.67563	0.039758	-0.14647	0.22599	0.054764	0.015793	-0.17045	0.20204	-0.50544	-0.92287	-0.088013	0.016067
MSP2	X5.131778716.rs6874639.LOC441108.1.A	A	G	0.019185	168	198	43	0.34719	0.16926	0.86383	0.010539	-0.10991	0.13099	0.35446	-0.075145	-0.2342	0.083915	0.064186	0.23962	-0.014126	0.49336	0.040036	-0.16324	-0.31905	-0.0074232	0.056197	-0.12838	-0.29356	0.036793	0.16992	-0.098816	0.43865	0.040036	0.019048	222	148	42	0.28155	0.022921	0.31929	-0.058986	-0.17507	0.0571	0.86077	0.013975	-0.14219	0.17013	0.011534	-0.33108	-0.58797	-0.074196	0.077806	0.14575	-0.016235	0.30773	0.020355	0.10051	-0.065905	0.26693	-0.29155	-0.55652	-0.026574	0.011534
MSP2	X5.131797578.rs2522051.LOC441108.1.C	T	C	0.083933	131	172	79	0.43194	0.10697	0.50005	0.038342	-0.07309	0.14977	0.20153	0.11126	-0.059477	0.28199	0.77804	-0.028874	-0.22965	0.1719	0.14708	0.1205	-0.04239	0.28338	0.31875	0.1393	-0.044481	0.32307	0.050107	-0.17582	0.27603	0.14708	0.042857	273	104	25	0.19154	0.00096091	0.41638	-0.054981	-0.18758	0.077615	0.89926	0.011068	-0.16028	0.18242	0.023283	-0.37803	-0.70461	-0.051446	0.16333	0.12987	-0.052733	0.31247	0.043074	0.10024	-0.083727	0.28421	-0.35072	-0.68107	-0.020377	0.023283
MSP2	X5.131805735.rs2706379.LOC441108.1.C	C	T	0.023981	162	196	49	0.36118	0.37919	0.78664	0.016325	-0.10188	0.13453	0.93418	-0.0067618	-0.16725	0.15373	0.4973	0.083732	-0.15806	0.32552	0.60089	-0.042045	-0.19958	0.11549	0.75908	-0.026028	-0.19456	0.14251	0.069618	-0.18912	0.32836	0.4973	0.0071429	286	115	16	0.17626	0.30442	0.46224	-0.052976	-0.19421	0.08826	0.82669	-0.018763	-0.18673	0.1492	0.11362	-0.3259	-0.72963	0.077833	0.65185	0.040056	-0.13395	0.21406	0.27806	0.022321	-0.15287	0.19751	-0.31919	-0.7268	0.088428	0.11362
MSP2	X5.131810619.rs2706381.LOC441108.1.C	C	T	0.019185	169	191	49	0.3533	0.65699	0.81477	0.014003	-0.10315	0.13116	0.85302	-0.015032	-0.17406	0.14399	0.44347	0.094552	-0.14727	0.33638	0.49544	-0.054699	-0.21197	0.10258	0.67514	-0.038166	-0.20562	0.12929	0.074529	-0.18299	0.33204	0.44347	0.0071429	295	111	11	0.15947	0.88523	0.28713	-0.081288	-0.23097	0.068391	0.62008	-0.043253	-0.21426	0.12776	0.041815	-0.49883	-0.97919	-0.018469	0.81968	0.020426	-0.1552	0.19605	0.12665	0.00095001	-0.17504	0.17694	-0.49855	-0.98229	-0.014806	0.041815
MSP2	X5.131819921.rs2070729.IRF1.1.A	A	C	0.021583	195	178	35	0.30392	0.52959	0.23863	-0.073598	-0.19601	0.048814	0.38425	-0.069613	-0.22642	0.087199	0.25314	-0.16376	-0.44464	0.11712	0.81449	-0.018941	-0.17715	0.13927	0.44553	-0.04685	-0.2109	0.1172	-0.18599	-0.47768	0.1057	0.23863	0.0047619	122	204	92	0.46411	0.69965	0.50998	-0.036735	-0.14601	0.072543	0.20673	-0.1099	-0.28051	0.060705	0.80047	0.024153	-0.16316	0.21146	0.17635	-0.10648	-0.26083	0.047874	0.34872	-0.13213	-0.31332	0.049057	-0.059451	-0.27886	0.15996	0.17635
MSP2	X5.131822072.rs2070724.IRF1.1.G	G	A	0.021583	124	209	75	0.43995	0.42491	0.65272	-0.026134	-0.13996	0.087697	0.99114	-0.00096487	-0.17122	0.16929	0.43143	-0.081143	-0.28329	0.12101	0.54919	0.047867	-0.10877	0.2045	0.71215	0.022678	-0.15669	0.20205	-0.066915	-0.29849	0.16466	0.43143	0.011905	145	202	68	0.40723	0.8673	0.7685	0.016847	-0.095342	0.12904	0.5841	-0.045416	-0.20803	0.1172	0.20685	0.13526	-0.074766	0.34529	0.14466	-0.11549	-0.27068	0.039696	0.26912	-0.08901	-0.26076	0.082742	0.08382	-0.14847	0.31611	0.14466
MSP2	X5.131824486.rs2070722.IRF1..1.G	G	T	0.038369	123	204	74	0.4389	0.51028	0.79279	-0.015289	-0.12936	0.098786	0.90358	0.010543	-0.16003	0.18112	0.54079	-0.063293	-0.26612	0.13954	0.55826	0.046929	-0.11019	0.20405	0.78578	0.03028	-0.14954	0.2101	-0.044347	-0.27649	0.1878	0.54079	0.021429	145	200	66	0.40389	0.83028	0.71893	0.020717	-0.09211	0.13354	0.64126	-0.038709	-0.20154	0.12412	0.19749	0.13952	-0.072672	0.35171	0.16363	-0.1106	-0.26621	0.045021	0.28166	-0.081956	-0.2538	0.089889	0.092238	-0.142	0.32648	0.16363
MSP2	X5.131826880.rs2706384.IRF1..1.C	C	A	0.079137	141	185	58	0.39193	0.83295	0.90173	0.0073379	-0.10914	0.12381	0.71995	0.03041	-0.13584	0.19666	0.80659	-0.027905	-0.2513	0.19549	0.60106	0.042869	-0.11782	0.20356	0.87198	0.041555	-0.13444	0.21755	-0.0045043	-0.24911	0.2401	0.60106	0.07619	131	193	64	0.41366	0.61654	0.89377	0.0080075	-0.10953	0.12554	0.62234	-0.04295	-0.21386	0.12796	0.37927	0.098015	-0.12048	0.31651	0.26155	-0.092953	-0.25523	0.06932	0.48547	-0.075555	-0.25609	0.10498	0.053661	-0.18926	0.29659	0.26155
MSP2	X5.131831058.rs2548999.IRF1.1.G	G	T	0.014388	140	204	67	0.41119	0.61174	0.57769	-0.032288	-0.14595	0.081378	0.82058	0.019109	-0.14603	0.18425	0.18529	-0.14222	-0.35266	0.068214	0.23169	0.09518	-0.060798	0.25116	0.33006	0.060457	-0.1134	0.23431	-0.10622	-0.34087	0.12843	0.18529	0.0095238	109	212	95	0.48317	0.67755	0.20652	0.071794	-0.039603	0.18319	0.67251	0.038256	-0.13913	0.21565	0.09761	0.15603	-0.028581	0.34063	0.31032	-0.080198	-0.23513	0.074736	0.25293	-0.010334	-0.19708	0.17642	0.14912	-0.073857	0.37211	0.09761
MSP2	X5.131873073.rs739718.IL5.1.T	T	C	0.016787	180	201	29	0.31585	0.0065205	0.63432	0.030931	-0.096524	0.15839	0.66657	0.034598	-0.12279	0.19199	0.76198	0.047095	-0.25767	0.35186	0.78473	0.021843	-0.13488	0.17857	0.89325	0.030421	-0.13231	0.19315	0.062806	-0.25365	0.37926	0.63432	0.019048	248	155	9	0.20995	0.0065105	0.79924	-0.018877	-0.16436	0.1266	0.8548	0.014885	-0.14455	0.17432	0.11938	-0.42482	-0.95947	0.10982	0.51381	0.053736	-0.10757	0.21505	0.26479	0.040224	-0.12182	0.20226	-0.4102	-0.94858	0.12819	0.11938
MSP2	X5.131877524.rs2069818.IL5..1.C	C	A	0.014388	357	52	2	0.068127	0.94273	0.23603	-0.13275	-0.35234	0.086828	0.26507	-0.13177	-0.3635	0.099966	0.5114	-0.37683	-1.5016	0.74793	0.32084	-0.1191	-0.35426	0.11605	0.48116	-0.12203	-0.35748	0.11342	-0.39733	-1.5227	0.72808	0.23603	0.0047619	305	104	9	0.14593	0.9693	0.085248	0.13729	-0.019064	0.29364	0.15706	0.12803	-0.049308	0.30537	0.1094	0.4349	-0.097548	0.96735	0.36286	0.085126	-0.098237	0.26849	0.16227	0.097002	-0.086487	0.28049	0.45628	-0.077656	0.99021	0.085248
MSP2	X5.131877699.rs2069823.IL5.1.T	T	NA	0.014388	411	0	0	0	NaN	NA	NA	NA	NA	NA	NA	NA	NA	NA	NA	NA	NA	NA	NA	NA	NA	NA	NA	NA	NA	NA	NA	NA	NA	0.0095238	416	0	0	0	NaN	NA	NA	NA	NA	NA	NA	NA	NA	NA	NA	NA	NA	NA	NA	NA	NA	NA	NA	NA	NA	NA	NA	NA	NA
MSP2	X5.131892979.rs4526098.RAD50.1.G	A	G	0.01199	232	150	30	0.25485	0.40056	0.93851	0.0048892	-0.11933	0.12911	0.55732	0.047186	-0.11042	0.20479	0.35271	-0.14188	-0.44109	0.15734	0.26748	0.091714	-0.070395	0.25382	0.42145	0.078807	-0.0873	0.24491	-0.11056	-0.41702	0.1959	0.26748	0.0095238	383	31	2	0.042067	0.12413	0.61539	-0.067547	-0.33107	0.19597	0.59518	-0.07782	-0.36488	0.20924	0.95019	-0.035809	-1.1593	1.0877	0.59579	-0.079966	-0.37543	0.2155	0.86678	-0.080169	-0.37604	0.21571	-0.041477	-1.1662	1.0832	0.59518
MSP2	X5.131905810.rs2706348.RAD50.1.A	A	G	0.067146	108	192	89	0.47558	0.83605	0.96517	0.0025014	-0.10976	0.11477	0.46765	-0.065693	-0.24297	0.11159	0.39386	0.08263	-0.10732	0.27258	0.17175	-0.11062	-0.26928	0.048035	0.38992	-0.10321	-0.29132	0.084907	0.016556	-0.20832	0.24143	0.17175	0.05	125	190	84	0.44862	0.45436	0.66908	0.024031	-0.086168	0.13423	0.21604	0.10791	-0.063057	0.27889	0.51963	-0.063442	-0.25655	0.12967	0.092075	0.1364	-0.022303	0.29509	0.23729	0.1463	-0.036494	0.32909	0.0243	-0.19745	0.24605	0.092075
MSP2	X5.131915022.rs28903086.RAD50.1.G	G	NA	0.0095923	413	0	0	0	NaN	NA	NA	NA	NA	NA	NA	NA	NA	NA	NA	NA	NA	NA	NA	NA	NA	NA	NA	NA	NA	NA	NA	NA	NA	0.0095238	416	0	0	0	NaN	NA	NA	NA	NA	NA	NA	NA	NA	NA	NA	NA	NA	NA	NA	NA	NA	NA	NA	NA	NA	NA	NA	NA	NA
MSP2	X5.131915673.rs28903088.RAD50.1.G	G	NA	0.079137	384	0	0	0	NaN	NA	NA	NA	NA	NA	NA	NA	NA	NA	NA	NA	NA	NA	NA	NA	NA	NA	NA	NA	NA	NA	NA	NA	NA	0.069048	391	0	0	0	NaN	NA	NA	NA	NA	NA	NA	NA	NA	NA	NA	NA	NA	NA	NA	NA	NA	NA	NA	NA	NA	NA	NA	NA	NA
MSP2	X5.131917726.rs10479007.RAD50.1.A	A	G	0.016787	298	106	6	0.1439	0.31814	0.80826	-0.02	-0.18153	0.14153	0.71652	-0.032456	-0.20765	0.14274	0.70908	0.12458	-0.5299	0.77906	0.63771	-0.042802	-0.22095	0.13535	0.84521	-0.040539	-0.21936	0.13829	0.11369	-0.5432	0.77059	0.63771	0.011905	348	65	2	0.083133	0.57612	0.85764	0.018477	-0.18341	0.22037	0.68315	0.044003	-0.1673	0.2553	0.2395	-0.67484	-1.7993	0.44965	0.52424	0.069519	-0.14444	0.28348	0.41717	0.066137	-0.14781	0.28008	-0.66553	-1.7913	0.46023	0.2395
MSP2	X5.131923673.rs28903090.RAD50.1.G	G	NA	0.016787	410	0	0	0	NaN	NA	NA	NA	NA	NA	NA	NA	NA	NA	NA	NA	NA	NA	NA	NA	NA	NA	NA	NA	NA	NA	NA	NA	NA	0.011905	415	0	0	0	NaN	NA	NA	NA	NA	NA	NA	NA	NA	NA	NA	NA	NA	NA	NA	NA	NA	NA	NA	NA	NA	NA	NA	NA	NA
MSP2	X5.131930613.rs1047380.RAD50.1.A	A	NA	0.014388	411	0	0	0	NaN	NA	NA	NA	NA	NA	NA	NA	NA	NA	NA	NA	NA	NA	NA	NA	NA	NA	NA	NA	NA	NA	NA	NA	NA	0.011905	415	0	0	0	NaN	NA	NA	NA	NA	NA	NA	NA	NA	NA	NA	NA	NA	NA	NA	NA	NA	NA	NA	NA	NA	NA	NA	NA	NA
MSP2	X5.131931385.rs1047382.RAD50.1.T	T	NA	0.014388	411	0	0	0	NaN	NA	NA	NA	NA	NA	NA	NA	NA	NA	NA	NA	NA	NA	NA	NA	NA	NA	NA	NA	NA	NA	NA	NA	NA	0.0095238	416	0	0	0	NaN	NA	NA	NA	NA	NA	NA	NA	NA	NA	NA	NA	NA	NA	NA	NA	NA	NA	NA	NA	NA	NA	NA	NA	NA
MSP2	X5.131931472.rs28903092.RAD50.1.G	G	NA	0.014388	411	0	0	0	NaN	NA	NA	NA	NA	NA	NA	NA	NA	NA	NA	NA	NA	NA	NA	NA	NA	NA	NA	NA	NA	NA	NA	NA	NA	0.0047619	418	0	0	0	NaN	NA	NA	NA	NA	NA	NA	NA	NA	NA	NA	NA	NA	NA	NA	NA	NA	NA	NA	NA	NA	NA	NA	NA	NA
MSP2	X5.131940498.rs28903093.RAD50.1.T	T	NA	0.019185	409	0	0	0	NaN	NA	NA	NA	NA	NA	NA	NA	NA	NA	NA	NA	NA	NA	NA	NA	NA	NA	NA	NA	NA	NA	NA	NA	NA	0.0047619	418	0	0	0	NaN	NA	NA	NA	NA	NA	NA	NA	NA	NA	NA	NA	NA	NA	NA	NA	NA	NA	NA	NA	NA	NA	NA	NA	NA
MSP2	X5.131944869.rs1047386.RAD50.1.T	T	NA	0.019185	409	0	0	0	NaN	NA	NA	NA	NA	NA	NA	NA	NA	NA	NA	NA	NA	NA	NA	NA	NA	NA	NA	NA	NA	NA	NA	NA	NA	0.0071429	417	0	0	0	NaN	NA	NA	NA	NA	NA	NA	NA	NA	NA	NA	NA	NA	NA	NA	NA	NA	NA	NA	NA	NA	NA	NA	NA	NA
MSP2	X5.131951770.rs1047387.RAD50.1.A	A	NA	0.014388	411	0	0	0	NaN	NA	NA	NA	NA	NA	NA	NA	NA	NA	NA	NA	NA	NA	NA	NA	NA	NA	NA	NA	NA	NA	NA	NA	NA	0.0071429	417	0	0	0	NaN	NA	NA	NA	NA	NA	NA	NA	NA	NA	NA	NA	NA	NA	NA	NA	NA	NA	NA	NA	NA	NA	NA	NA	NA
MSP2	X5.131952405.rs17772565.RAD50.1.C	C	T	0.019185	212	176	21	0.2665	0.041752	0.48734	0.046425	-0.084584	0.17743	0.90789	0.0091859	-0.14643	0.1648	0.10958	0.28517	-0.064144	0.63448	0.55026	-0.047765	-0.20448	0.10895	0.26857	-0.022327	-0.18226	0.1376	0.27484	-0.082598	0.63229	0.10958	0.014286	348	65	1	0.080918	0.25825	0.47284	-0.076153	-0.28408	0.13177	0.48637	-0.075644	-0.28863	0.13735	0.76992	-0.2373	-1.8275	1.3529	0.50844	-0.072348	-0.28679	0.14209	0.76775	-0.072924	-0.28763	0.14179	-0.24666	-1.8382	1.3449	0.47284
MSP2	X5.131965179.rs3798134.RAD50.1.G	G	A	0.033573	188	185	30	0.30397	0.088426	0.81759	0.014824	-0.11115	0.1408	0.89989	0.010092	-0.14715	0.16733	0.75836	0.04684	-0.25158	0.34526	0.97103	-0.0029178	-0.16038	0.15454	0.9529	0.0037962	-0.15951	0.1671	0.048719	-0.26082	0.35826	0.75836	0.030952	143	194	70	0.41032	0.76226	0.66711	0.024464	-0.087016	0.13594	0.53358	0.051983	-0.11168	0.21564	0.99071	0.00123	-0.20571	0.20817	0.55796	0.046736	-0.10962	0.20309	0.80645	0.05819	-0.11572	0.2321	0.034777	-0.19531	0.26486	0.53358
MSP2	X5.131976461.rs35861031.RAD50.1.G	G	NA	0.019185	409	0	0	0	NaN	NA	NA	NA	NA	NA	NA	NA	NA	NA	NA	NA	NA	NA	NA	NA	NA	NA	NA	NA	NA	NA	NA	NA	NA	0.0095238	416	0	0	0	NaN	NA	NA	NA	NA	NA	NA	NA	NA	NA	NA	NA	NA	NA	NA	NA	NA	NA	NA	NA	NA	NA	NA	NA	NA
MSP2	X5.131978166.rs1804669.RAD50.1.G	G	NA	0.01199	412	0	0	0	NaN	NA	NA	NA	NA	NA	NA	NA	NA	NA	NA	NA	NA	NA	NA	NA	NA	NA	NA	NA	NA	NA	NA	NA	NA	0.0071429	417	0	0	0	NaN	NA	NA	NA	NA	NA	NA	NA	NA	NA	NA	NA	NA	NA	NA	NA	NA	NA	NA	NA	NA	NA	NA	NA	NA
MSP2	X5.131982808.rs4621555.RAD50.1.C	T	C	0.019185	310	94	5	0.12714	0.47281	0.72203	-0.030755	-0.2002	0.13869	0.55392	-0.055194	-0.23797	0.12758	0.41612	0.29628	-0.41786	1.0104	0.41577	-0.077148	-0.26296	0.10866	0.53727	-0.072506	-0.2588	0.11379	0.27843	-0.43755	0.99441	0.41577	0.0095238	349	66	1	0.081731	0.2452	0.59602	0.05592	-0.15083	0.26267	0.50289	0.07229	-0.1392	0.28378	0.33655	-0.78106	-2.374	0.81193	0.4224	0.087053	-0.12563	0.29973	0.46488	0.084732	-0.12803	0.29749	-0.76666	-2.3608	0.8275	0.33655
MSP2	X5.131992409.rs1881457.IL13..1.T	T	G	0.038369	282	112	7	0.15711	0.2745	0.44454	0.061213	-0.095714	0.21814	0.34807	0.08219	-0.089487	0.25387	0.7235	-0.10842	-0.7091	0.49225	0.29	0.094273	-0.080351	0.2689	0.55234	0.092257	-0.083208	0.26772	-0.08148	-0.68429	0.52133	0.29	0.021429	276	116	19	0.18735	0.13835	0.27963	-0.075601	-0.21266	0.061454	0.15817	-0.11989	-0.2864	0.046617	0.83188	0.040451	-0.33302	0.41393	0.11618	-0.13903	-0.31248	0.034424	0.292	-0.13912	-0.31452	0.036278	-0.001411	-0.37795	0.37513	0.11618
MSP2	X5.131994669.rs2069744.IL13.1.C	C	T	0.016787	210	166	34	0.28537	0.88214	0.91723	-0.0064735	-0.12857	0.11562	0.82486	-0.017658	-0.17405	0.13873	0.87246	0.023322	-0.26143	0.30807	0.7524	-0.025658	-0.18506	0.13375	0.94808	-0.023893	-0.18851	0.14073	0.012864	-0.28117	0.3069	0.7524	0.0095238	347	63	6	0.090144	0.11736	0.87658	0.014706	-0.1709	0.20031	0.93762	-0.0083775	-0.21819	0.20144	0.4288	0.26365	-0.38945	0.91675	0.73031	-0.038297	-0.25604	0.17945	0.69848	-0.033941	-0.25207	0.18419	0.2585	-0.39616	0.91316	0.4288
MSP2	X5.131995964.rs20541.IL13..1.C	C	T	0.11751	202	129	37	0.27582	0.01877	0.70286	0.024012	-0.099362	0.14739	0.52654	0.05342	-0.11191	0.21875	0.83816	-0.02893	-0.30654	0.24868	0.42926	0.069759	-0.10321	0.24273	0.73218	0.069356	-0.10886	0.24757	-0.0027498	-0.28855	0.28305	0.42926	0.080952	328	57	1	0.076425	0.36565	0.36855	0.10155	-0.1198	0.3229	0.44017	0.089627	-0.13795	0.3172	0.28779	0.86154	-0.72702	2.4501	0.53229	0.073101	-0.15632	0.30252	0.46248	0.075319	-0.15409	0.30473	0.87076	-0.71928	2.4608	0.28779
MSP2	X5.131996500.rs848.IL13..1.T	G	T	0.026379	109	220	77	0.46059	0.068168	0.87055	0.0096838	-0.10679	0.12615	0.92269	0.008758	-0.16812	0.18564	0.86517	0.017296	-0.18235	0.21695	0.96212	-0.003813	-0.16118	0.15355	0.98453	0.0046515	-0.18065	0.18995	0.020403	-0.2147	0.25551	0.86517	0.011905	215	172	28	0.2747	0.41398	0.94071	0.0047596	-0.12067	0.13019	0.9751	-0.0024729	-0.15775	0.15281	0.80577	0.038846	-0.2708	0.3485	0.87537	-0.012614	-0.17024	0.14501	0.96504	-0.0086086	-0.17056	0.15334	0.035049	-0.2831	0.35319	0.80577
MSP2	X5.132001065.rs2243206.IL13.1.C	C	T	0.028777	255	133	17	0.20617	0.94785	0.2644	-0.078185	-0.2155	0.059124	0.33003	-0.080584	-0.24274	0.081568	0.4045	-0.16775	-0.56217	0.22667	0.5164	-0.05527	-0.22221	0.11167	0.52326	-0.066728	-0.23541	0.10196	-0.19021	-0.58889	0.20847	0.2644	0.021429	340	68	3	0.090024	0.84207	0.57001	0.056335	-0.13805	0.25072	0.39907	0.089039	-0.11791	0.29599	0.28983	-0.49669	-1.4164	0.42302	0.27115	0.11811	-0.092259	0.32847	0.32552	0.11387	-0.096651	0.32438	-0.47735	-1.3976	0.44291	0.27115
MSP2	X5.132008644.rs2243248.IL4.1.T	T	G	0.026379	312	89	5	0.12192	0.63133	0.53094	0.055095	-0.11725	0.22744	0.46512	0.069647	-0.11724	0.25653	0.84602	-0.070892	-0.78639	0.64461	0.42529	0.077562	-0.11311	0.26824	0.72018	0.076743	-0.11446	0.26795	-0.054774	-0.77174	0.66219	0.42529	0.019048	277	123	12	0.1784	0.70851	0.58516	0.040624	-0.10524	0.18649	0.74668	0.027468	-0.1392	0.19414	0.40015	0.20009	-0.26604	0.66622	0.98148	0.0020255	-0.16896	0.17301	0.69764	0.010373	-0.16175	0.1825	0.20326	-0.26639	0.67292	0.40015
MSP2	X5.132009154.rs2243250.IL4.1.C	T	C	0.093525	281	88	9	0.14021	0.50328	0.25731	0.091867	-0.067087	0.25082	0.26477	0.10329	-0.07825	0.28484	0.60717	0.13756	-0.38687	0.66199	0.33312	0.092698	-0.095027	0.28042	0.5242	0.097509	-0.091041	0.28606	0.16035	-0.36591	0.6866	0.25731	0.10476	154	147	75	0.39495	0.00041777	0.15974	-0.077741	-0.18612	0.030636	0.097601	-0.14032	-0.30635	0.0257	0.5401	-0.063791	-0.26787	0.14029	0.24435	-0.099771	-0.26774	0.068202	0.25348	-0.14383	-0.32701	0.039358	-0.13361	-0.35587	0.088655	0.097601
MSP2	X5.132009787.rs2243251.IL4..1.T	T	C	0.014388	196	176	39	0.309	0.95518	0.92254	0.0059266	-0.11354	0.1254	0.69113	0.031612	-0.12433	0.18755	0.6439	-0.062869	-0.32944	0.2037	0.49985	0.054208	-0.10326	0.21168	0.76497	0.047555	-0.11657	0.21168	-0.040484	-0.31824	0.23727	0.49985	0.0095238	395	21	0	0.02524	0.59741	0.30777	-0.18459	-0.53933	0.17014	0.30777	-0.18459	-0.53933	0.17014	NA	NA	NA	NA	0.30777	-0.18459	-0.53933	0.17014	0.30777	-0.18459	-0.53933	0.17014	NA	NA	NA	0.30777
MSP2	X5.132009821.rs4986964.IL4.1.T	T	NA	0.028777	405	0	0	0	NaN	NA	NA	NA	NA	NA	NA	NA	NA	NA	NA	NA	NA	NA	NA	NA	NA	NA	NA	NA	NA	NA	NA	NA	NA	0.0047619	418	0	0	0	NaN	NA	NA	NA	NA	NA	NA	NA	NA	NA	NA	NA	NA	NA	NA	NA	NA	NA	NA	NA	NA	NA	NA	NA	NA
MSP2	X5.132014109.rs2243270.IL4..1.C	C	T	0.019185	275	121	13	0.17971	0.94426	0.90339	0.0089461	-0.13551	0.1534	0.55761	0.049873	-0.11682	0.21657	0.23121	-0.27247	-0.71853	0.17358	0.28788	0.092848	-0.078383	0.26408	0.31728	0.081707	-0.09068	0.25409	-0.24749	-0.69673	0.20174	0.23121	0.0071429	121	210	86	0.45803	0.76965	0.76599	-0.016898	-0.12818	0.094383	0.48883	-0.060257	-0.23089	0.11037	0.78851	0.026638	-0.168	0.22128	0.39407	-0.068129	-0.22481	0.088553	0.68468	-0.076518	-0.25763	0.10459	-0.020833	-0.24564	0.20397	0.39407
MSP2	X5.132016593.rs2243283.IL4.1.C	C	G	0.019185	261	133	15	0.19927	0.70073	0.40988	0.058882	-0.081158	0.19892	0.57727	0.046388	-0.11673	0.20951	0.3044	0.21815	-0.19816	0.63445	0.8732	0.013626	-0.15371	0.18096	0.56442	0.026059	-0.14283	0.19495	0.227	-0.19371	0.64771	0.3044	0.014286	272	128	14	0.18841	0.82307	0.92305	0.0069793	-0.13465	0.14861	0.76375	0.025132	-0.13876	0.18902	0.61772	-0.11029	-0.5434	0.32283	0.61499	0.04321	-0.12517	0.21159	0.79993	0.038541	-0.13128	0.20837	-0.098159	-0.53498	0.33867	0.61499
MSP2	X5.158742950.rs3212227.IL12B.1.T	T	G	0.026379	159	205	42	0.35591	0.041213	0.67062	0.026584	-0.09593	0.1491	0.67811	0.03414	-0.12708	0.19536	0.81654	0.030621	-0.22808	0.28932	0.79143	0.02128	-0.13643	0.17899	0.91083	0.031254	-0.13666	0.19917	0.04807	-0.22736	0.32349	0.67062	0.014286	211	162	41	0.29469	0.23259	0.87105	-0.0097209	-0.1271	0.10766	0.81589	-0.01851	-0.17432	0.1373	0.97674	0.0038958	-0.25799	0.26578	0.79698	-0.021029	-0.18124	0.13919	0.9668	-0.02188	-0.18796	0.1442	-0.0053694	-0.27683	0.26609	0.79698
MSP2	X5.158747564.rs919766.IL12B.1.A	A	C	0.016787	245	147	18	0.22317	0.49056	0.45199	-0.05179	-0.18676	0.083176	0.40836	-0.067107	-0.22619	0.091979	0.88553	-0.028086	-0.41047	0.35429	0.43317	-0.065036	-0.22767	0.097601	0.7092	-0.068708	-0.23366	0.096241	-0.053915	-0.44145	0.33362	0.40836	0.0095238	217	168	31	0.27644	0.84629	0.39824	-0.052971	-0.17587	0.069931	0.3392	-0.07578	-0.23118	0.079624	0.82995	-0.032453	-0.32863	0.26372	0.38783	-0.070182	-0.22947	0.089108	0.63184	-0.077926	-0.24148	0.085624	-0.064664	-0.3685	0.23917	0.3392
MSP2	X5.158752978.rs3181216.IL12B.1.A	A	T	0.023981	227	157	23	0.24939	0.54028	0.69357	0.026168	-0.104	0.15634	0.76393	0.02421	-0.13379	0.18221	0.70311	0.065834	-0.27272	0.40439	0.90066	0.010258	-0.15081	0.17132	0.91102	0.017086	-0.14737	0.18154	0.072906	-0.27282	0.41863	0.69357	0.014286	334	74	6	0.10386	0.418	0.90858	-0.010369	-0.18735	0.16662	0.72361	-0.035599	-0.2329	0.1617	0.4558	0.24791	-0.40363	0.89946	0.55012	-0.062024	-0.26546	0.14141	0.64844	-0.058011	-0.26186	0.14584	0.23787	-0.41518	0.89092	0.4558
MSP2	X5.158756227.rs730691.IL12B.1.T	T	C	0.033573	181	183	39	0.32382	0.45848	0.6071	-0.031531	-0.15171	0.088651	0.46915	-0.058055	-0.21525	0.099139	0.93216	0.011446	-0.25209	0.27498	0.4386	-0.062096	-0.21923	0.095036	0.73275	-0.065944	-0.2308	0.098915	-0.021581	-0.29787	0.25471	0.4386	0.0095238	124	202	90	0.45913	0.64901	0.29435	0.058418	-0.050771	0.16761	0.82934	0.01872	-0.1515	0.18894	0.11409	0.15232	-0.036625	0.34127	0.27073	-0.08758	-0.24344	0.068276	0.27088	-0.032086	-0.213	0.14883	0.13251	-0.087157	0.35218	0.11409
MSP2	X5.35874575.rs6897932.IL7R.1.C	C	T	0.016787	330	76	4	0.10244	0.87095	0.25852	0.1054	-0.077433	0.28823	0.25302	0.1149	-0.082123	0.31193	0.76357	0.12217	-0.67389	0.91822	0.27598	0.1117	-0.089264	0.31266	0.51982	0.11341	-0.087998	0.31481	0.14332	-0.65341	0.94005	0.25302	0.0071429	365	52	0	0.06235	0.1745	0.33781	-0.11493	-0.34994	0.12009	0.33781	-0.11493	-0.34994	0.12009	NA	NA	NA	NA	0.33781	-0.11493	-0.34994	0.12009	0.33781	-0.11493	-0.34994	0.12009	NA	NA	NA	0.33781
MSP2	X5.35876274.rs3194051.IL7R.1.A	A	G	0.019185	187	165	57	0.34108	0.038217	0.88303	0.0083359	-0.10271	0.11939	0.60431	0.041503	-0.11547	0.19848	0.65601	-0.05125	-0.27676	0.17426	0.40004	0.068401	-0.090907	0.22771	0.69154	0.063353	-0.1057	0.23241	-0.021543	-0.2607	0.21762	0.40004	0.011905	225	170	20	0.25301	0.08811	0.24157	0.078709	-0.053024	0.21044	0.13565	0.11826	-0.037075	0.2736	0.80108	-0.04665	-0.40956	0.31626	0.10484	0.13011	-0.027131	0.28735	0.26893	0.13092	-0.029365	0.2912	0.0099206	-0.35886	0.3787	0.10484
MSP2	X5.41199959.rs1801033.C6..1.A	A	C	0.081535	115	183	85	0.46084	0.45132	0.10924	0.09229	-0.020652	0.20523	0.29885	0.094121	-0.083447	0.27169	0.10697	0.15957	-0.034455	0.3536	0.69551	-0.032326	-0.19421	0.12955	0.23912	0.049915	-0.13898	0.23881	0.1907	-0.036447	0.41785	0.10697	0.05	145	199	55	0.38722	0.30866	0.26683	0.067364	-0.051544	0.18627	0.12791	0.12924	-0.03715	0.29563	0.96075	0.0058008	-0.2252	0.2368	0.15274	0.11684	-0.04331	0.27698	0.28602	0.14115	-0.033788	0.31608	0.08723	-0.16445	0.33891	0.12791
MSP2	X6.137325847.rs1555498.IL20RA.1.C	C	T	0.038369	147	191	63	0.39526	0.94154	0.70915	-0.02168	-0.1356	0.092241	0.38387	-0.072233	-0.23482	0.090353	0.65219	0.049984	-0.16737	0.26734	0.24469	-0.092765	-0.24905	0.063524	0.50893	-0.09386	-0.26559	0.077864	-0.0036955	-0.24217	0.23478	0.24469	0.014286	122	194	98	0.47101	0.22493	0.60448	-0.028404	-0.13589	0.079077	0.96641	0.0036742	-0.16731	0.17466	0.34872	-0.088308	-0.27302	0.0964	0.40317	0.067051	-0.090154	0.22426	0.59282	0.038561	-0.14505	0.22217	-0.064946	-0.28073	0.15083	0.34872
MSP2	X6.137540425.rs11575936.IFNGR1.1.C	C	NA	0.01199	412	0	0	0	NaN	NA	NA	NA	NA	NA	NA	NA	NA	NA	NA	NA	NA	NA	NA	NA	NA	NA	NA	NA	NA	NA	NA	NA	NA	0.0095238	416	0	0	0	NaN	NA	NA	NA	NA	NA	NA	NA	NA	NA	NA	NA	NA	NA	NA	NA	NA	NA	NA	NA	NA	NA	NA	NA	NA
MSP2	X6.31540141.rs2239704.LTA..1.G	G	T	0.038369	190	165	46	0.32045	0.26878	0.65384	-0.026545	-0.14256	0.089476	0.92502	-0.0075694	-0.16521	0.15007	0.41951	-0.10163	-0.34839	0.14512	0.66909	0.0349	-0.12515	0.19495	0.709	0.016633	-0.15125	0.18452	-0.093935	-0.35292	0.16505	0.41951	0.016667	120	194	99	0.47458	0.23773	0.0087962	-0.14228	-0.24873	-0.035837	0.010076	-0.22364	-0.39398	-0.053293	0.08674	-0.15912	-0.34119	0.022959	0.38744	-0.068863	-0.22503	0.087306	0.025453	-0.19509	-0.37772	-0.012458	-0.27951	-0.49301	-0.066015	0.0087962
MSP2	X6.31540313.rs909253.LTA..1.T	T	C	0.035971	102	199	101	0.49876	0.84197	0.72199	0.019999	-0.09017	0.13017	0.53142	0.057348	-0.12226	0.23695	0.96352	-0.0042259	-0.18534	0.17689	0.55747	0.046983	-0.11	0.20396	0.79205	0.066471	-0.12475	0.2577	0.039448	-0.18108	0.25998	0.53142	0.019048	222	161	29	0.26578	0.97934	0.11315	0.10132	-0.024035	0.22668	0.12179	0.12376	-0.033009	0.28053	0.39428	0.1345	-0.17496	0.44396	0.25416	0.093614	-0.067293	0.25452	0.27887	0.11349	-0.051086	0.27807	0.18064	-0.13566	0.49694	0.11315
MSP2	X6.31542308.rs1799964.TNF.1.T	T	C	0.028777	295	103	7	0.14444	0.55987	0.89205	-0.011055	-0.17072	0.14861	0.78355	-0.024708	-0.20101	0.15159	0.6714	0.12966	-0.46937	0.72868	0.68245	-0.037677	-0.21818	0.14282	0.85049	-0.035107	-0.21624	0.14603	0.12147	-0.47968	0.72263	0.6714	0.014286	269	133	12	0.18961	0.35619	0.13098	0.11094	-0.033036	0.25491	0.016038	0.19976	0.037167	0.36234	0.051116	-0.461	-0.92425	0.0022436	0.0015041	0.26715	0.10218	0.43213	0.0018038	0.25056	0.084623	0.4165	-0.37487	-0.83731	0.087562	0.0015041
MSP2	X6.31542963.rs1800750.TNF.1.G	G	A	0.067146	374	15	0	0.01928	0.69821	0.18251	0.28588	-0.13444	0.7062	0.18251	0.28588	-0.13444	0.7062	NA	NA	NA	NA	0.18251	0.28588	-0.13444	0.7062	0.18251	0.28588	-0.13444	0.7062	NA	NA	NA	0.18251	0.052381	366	32	0	0.040201	0.40338	0.76146	0.045717	-0.24946	0.3409	0.76146	0.045717	-0.24946	0.3409	NA	NA	NA	NA	0.76146	0.045717	-0.24946	0.3409	0.76146	0.045717	-0.24946	0.3409	NA	NA	NA	0.76146
MSP2	X6.31543031.rs1800629.TNF.1.G	A	G	0.067146	291	92	6	0.13368	0.67709	0.23146	0.1018	-0.064944	0.26854	0.26171	0.10474	-0.078172	0.28766	0.50337	0.22076	-0.42581	0.86733	0.34077	0.090895	-0.096115	0.27791	0.48485	0.095694	-0.091865	0.28325	0.24329	-0.40479	0.89137	0.23146	0.045238	386	13	2	0.021197	1.19E-05	0.939	0.013826	-0.34029	0.36795	0.86191	-0.037238	-0.45685	0.38237	0.47724	0.40822	-0.71749	1.5339	0.6388	-0.1075	-0.55639	0.34139	0.7002	-0.10469	-0.55394	0.34456	0.40363	-0.72338	1.5306	0.47724
MSP2	X6.31543101.rs361525.TNF.1.G	A	G	0.023981	361	45	1	0.05774	0.74507	0.80802	0.029596	-0.20914	0.26833	0.73803	0.042072	-0.20447	0.28862	0.59441	-0.42692	-1.9984	1.1446	0.67325	0.053507	-0.19519	0.30221	0.79839	0.051977	-0.19702	0.30097	-0.41934	-1.9929	1.1542	0.59441	0.011905	381	34	0	0.040964	0.38422	0.85346	0.026845	-0.25802	0.31171	0.85346	0.026845	-0.25802	0.31171	NA	NA	NA	NA	0.85346	0.026845	-0.25802	0.31171	0.85346	0.026845	-0.25802	0.31171	NA	NA	NA	0.85346
MSP2	X6.31544189.rs3093662.TNF.1.A	G	A	0.031175	353	50	1	0.064356	0.57802	0.18365	0.15519	-0.073576	0.38395	0.14687	0.17426	-0.061183	0.40971	0.58967	-0.43299	-2.0066	1.1406	0.12258	0.18684	-0.050334	0.42401	0.26819	0.18534	-0.05212	0.42281	-0.40292	-1.9743	1.1685	0.12258	0.021429	344	64	3	0.085158	0.99017	0.4793	0.072436	-0.12826	0.27313	0.59482	0.058112	-0.15604	0.27226	0.32788	0.46907	-0.47062	1.4088	0.75303	0.034991	-0.18298	0.25296	0.58277	0.039311	-0.17883	0.25745	0.47572	-0.46571	1.4172	0.32788
MSP2	X6.31839309.rs2242665.CTL4..1.G	G	A	0.076739	175	171	39	0.32338	0.76908	0.88192	-0.009291	-0.13189	0.11331	0.51074	0.054265	-0.10745	0.21598	0.15699	-0.19276	-0.45972	0.074192	0.12761	0.12609	-0.036116	0.28829	0.18779	0.10025	-0.069492	0.27	-0.14413	-0.42338	0.13512	0.12761	0.040476	210	171	22	0.26675	0.089109	0.13206	0.10157	-0.030618	0.23377	0.1862	0.10692	-0.051612	0.26545	0.2904	0.18793	-0.16047	0.53634	0.39634	0.069443	-0.09103	0.22992	0.3155	0.091167	-0.072711	0.25505	0.22878	-0.1272	0.58476	0.13206
MSP2	X7.117230283.rs17140229.CFTR.1.T	C	T	0.083933	105	210	67	0.45026	0.030849	0.50271	-0.04159	-0.16321	0.080034	0.66746	-0.039564	-0.22005	0.14092	0.50724	-0.071718	-0.28369	0.14025	0.90411	0.0099309	-0.15164	0.1715	0.77753	-0.024399	-0.21256	0.16376	-0.088099	-0.33509	0.15889	0.50271	0.059524	236	134	25	0.23291	0.31442	0.39212	-0.057003	-0.18756	0.073551	0.43529	-0.065082	-0.22858	0.098421	0.55604	-0.099339	-0.43006	0.23138	0.61064	-0.044273	-0.2147	0.12615	0.69356	-0.054887	-0.22809	0.11832	-0.11794	-0.45409	0.2182	0.39212
MSP2	X7.30492237.rs2075820.NOD1..1.G	A	G	0.071942	176	180	31	0.31266	0.10609	0.4951	-0.043853	-0.16984	0.082135	0.23601	-0.095998	-0.25478	0.06278	0.5505	0.089604	-0.20457	0.38378	0.12954	-0.12315	-0.28238	0.036075	0.31122	-0.11858	-0.28387	0.04671	0.031926	-0.27267	0.33652	0.12954	0.052381	120	193	85	0.45603	0.6522	0.72873	0.019782	-0.092015	0.13158	0.75817	0.027259	-0.14627	0.20079	0.79646	0.025566	-0.16871	0.21984	0.94331	0.0057805	-0.15354	0.1651	0.94136	0.022023	-0.16289	0.20693	0.039153	-0.18634	0.26465	0.72873
MSP2	X7.80300449.rs3211938.CD36.1.T	T	G	0.031175	193	165	46	0.31807	0.23949	0.27911	0.063504	-0.051496	0.1785	0.23815	0.09371	-0.061993	0.24941	0.65153	0.056713	-0.18941	0.30283	0.36455	0.073238	-0.085075	0.23155	0.49888	0.092191	-0.07368	0.25806	0.099212	-0.15846	0.35688	0.23815	0.011905	378	35	2	0.046988	0.23484	0.70945	0.048711	-0.20753	0.30495	0.95493	0.0080221	-0.27017	0.28622	0.15605	0.81695	-0.31187	1.9458	0.76407	-0.043874	-0.33039	0.24264	0.35122	-0.042583	-0.32876	0.24359	0.8159	-0.31421	1.946	0.15605
MSP2	X7.80302110.hCD36_G1439C.CD36.1.G	G	C	0.040767	398	2	0	0.0025	0.96002	0.98291	0.012085	-1.0937	1.1179	0.98291	0.012085	-1.0937	1.1179	NA	NA	NA	NA	0.98291	0.012085	-1.0937	1.1179	0.98291	0.012085	-1.0937	1.1179	NA	NA	NA	0.98291	0.028571	407	1	0	0.0012255	0.98023	0.55626	-0.47402	-2.053	1.105	0.55626	-0.47402	-2.053	1.105	NA	NA	NA	NA	0.55626	-0.47402	-2.053	1.105	0.55626	-0.47402	-2.053	1.105	NA	NA	NA	0.55626
MSP2	X9.120475302.rs4986790.TLR4.1.A	G	A	0.038369	337	60	4	0.084788	0.47217	0.43877	0.077327	-0.11842	0.27307	0.51343	0.071407	-0.14276	0.28557	0.47749	0.28522	-0.50177	1.0722	0.63716	0.052849	-0.16676	0.27246	0.6839	0.056816	-0.16317	0.27681	0.29504	-0.49361	1.0837	0.43877	0.0095238	386	29	1	0.03726	0.56364	0.45698	0.10887	-0.17801	0.39576	0.60826	0.078836	-0.22263	0.3803	0.1545	1.1562	-0.43541	2.7478	0.80416	0.038775	-0.26772	0.34527	0.35143	0.040983	-0.26514	0.3471	1.1583	-0.43518	2.7518	0.1545
MSP2	X9.120475602.rs4986791.TLR4.1.C	C	T	0.023981	401	6	0	0.007371	0.88092	0.99171	0.0034261	-0.64278	0.64963	0.99171	0.0034261	-0.64278	0.64963	NA	NA	NA	NA	0.99171	0.0034261	-0.64278	0.64963	0.99171	0.0034261	-0.64278	0.64963	NA	NA	NA	0.99171	0.011905	413	2	0	0.0024096	0.96075	0.06416	1.0669	-0.062787	2.1967	0.06416	1.0669	-0.062787	2.1967	NA	NA	NA	NA	0.06416	1.0669	-0.062787	2.1967	0.06416	1.0669	-0.062787	2.1967	NA	NA	NA	0.06416
MSP2	X9.136131322.rs8176746.ABO..1.C	C	A	0.071942	226	144	17	0.22997	0.31954	0.87447	-0.011208	-0.15027	0.12785	0.55668	-0.04891	-0.212	0.11418	0.3309	0.19521	-0.1983	0.58872	0.31339	-0.085263	-0.25103	0.080505	0.43244	-0.073449	-0.24172	0.09482	0.1657	-0.23371	0.56511	0.31339	0.054762	301	86	10	0.1335	0.20451	0.34567	-0.077611	-0.23892	0.083698	0.29012	-0.1009	-0.28784	0.086046	0.92253	-0.025366	-0.53663	0.4859	0.28767	-0.10548	-0.29993	0.088964	0.55926	-0.10702	-0.30238	0.08834	-0.048659	-0.56159	0.46427	0.28767
MSP2	X9.136132909.rs8176719.ABO..1.I	D	I	0.023981	172	183	52	0.35258	0.76033	0.69425	0.023096	-0.092064	0.13826	0.44419	0.061782	-0.09648	0.22004	0.73936	-0.039887	-0.27487	0.19509	0.32643	0.078511	-0.078298	0.23532	0.61858	0.078747	-0.088661	0.24615	0.0010177	-0.24958	0.25161	0.32643	0.0095238	228	152	36	0.26923	0.14515	0.93631	-0.0048956	-0.12498	0.11519	0.90506	0.0095917	-0.14802	0.16721	0.69466	-0.055261	-0.33119	0.22066	0.72168	0.029704	-0.13374	0.19314	0.89234	0.02336	-0.14486	0.19158	-0.046097	-0.33011	0.23791	0.69466
MSP2	X11.5248173.rs33950507.HBB..1.G	G	NA	0.064748	390	0	0	0	NaN	NA	NA	NA	NA	NA	NA	NA	NA	NA	NA	NA	NA	NA	NA	NA	NA	NA	NA	NA	NA	NA	NA	NA	NA	0.042857	402	0	0	0	NaN	NA	NA	NA	NA	NA	NA	NA	NA	NA	NA	NA	NA	NA	NA	NA	NA	NA	NA	NA	NA	NA	NA	NA	NA
MSP2	X11.5248232.rs334.HBB..1.A	A	T	0.023981	392	15	0	0.018428	0.70488	0.69077	-0.08403	-0.49805	0.32999	0.69077	-0.08403	-0.49805	0.32999	NA	NA	NA	NA	0.69077	-0.08403	-0.49805	0.32999	0.69077	-0.08403	-0.49805	0.32999	NA	NA	NA	0.69077	0.011905	406	9	0	0.010843	0.82329	0.21738	-0.33749	-0.87373	0.19876	0.21738	-0.33749	-0.87373	0.19876	NA	NA	NA	NA	0.21738	-0.33749	-0.87373	0.19876	0.21738	-0.33749	-0.87373	0.19876	NA	NA	NA	0.21738
MSP2	X11.5718517.rs7935564.TRIM5.1.G	G	A	0.069544	143	188	57	0.38918	0.70615	0.7369	0.020104	-0.097182	0.13739	0.96396	0.0038255	-0.16213	0.16978	0.55873	0.067255	-0.15818	0.29269	0.71125	-0.030136	-0.1897	0.12943	0.83445	-0.012907	-0.18776	0.16195	0.059831	-0.18728	0.30695	0.55873	0.07619	127	209	52	0.40335	0.018941	0.16587	0.087322	-0.0362	0.21084	0.29331	0.092196	-0.079758	0.26415	0.23006	0.14449	-0.091469	0.38045	0.86779	0.013774	-0.1484	0.17595	0.36819	0.068299	-0.11067	0.24727	0.18684	-0.074035	0.44771	0.16587
MSP2	X11.59863104.rs569108.MS4A2.1.A	A	G	0.016787	263	127	20	0.20366	0.36184	0.31379	0.069858	-0.066071	0.20579	0.59593	0.044651	-0.12039	0.2097	0.1248	0.28581	-0.07915	0.65077	0.86837	-0.014434	-0.18514	0.15628	0.30783	0.0069454	-0.16568	0.17957	0.28818	-0.081943	0.65831	0.1248	0.0071429	309	102	6	0.13669	0.45725	0.60284	0.043346	-0.11993	0.20663	0.80421	0.022447	-0.15502	0.19992	0.23252	0.40536	-0.26011	1.0708	0.94354	-0.006542	-0.18759	0.1745	0.49117	0.00018868	-0.1811	0.18148	0.4054	-0.26212	1.0729	0.23252
MSP2	X11.63487386.rs542998.RTN3.1.T	T	C	0.081535	201	160	22	0.26632	0.17683	0.85165	0.012767	-0.12103	0.14657	0.4768	0.058675	-0.10297	0.22032	0.29582	-0.18547	-0.53319	0.16225	0.2238	0.10172	-0.062173	0.26562	0.34243	0.087562	-0.079902	0.25502	-0.14773	-0.50284	0.20738	0.2238	0.05	165	185	49	0.35464	0.79614	0.38119	-0.052838	-0.1711	0.065422	0.51356	-0.053873	-0.2155	0.10776	0.41585	-0.10056	-0.34282	0.14169	0.91285	-0.0089258	-0.16878	0.15093	0.65874	-0.036306	-0.20679	0.13418	-0.11967	-0.37825	0.1389	0.38119
MSP2	X12.57490378.rs3024978.STAT6.1.G	G	NA	0.014388	411	0	0	0	NaN	NA	NA	NA	NA	NA	NA	NA	NA	NA	NA	NA	NA	NA	NA	NA	NA	NA	NA	NA	NA	NA	NA	NA	NA	0.0095238	416	0	0	0	NaN	NA	NA	NA	NA	NA	NA	NA	NA	NA	NA	NA	NA	NA	NA	NA	NA	NA	NA	NA	NA	NA	NA	NA	NA
MSP2	X12.57492308.rs12314983.STAT6.1.G	G	A	0.019185	387	22	0	0.026895	0.5762	0.3611	-0.16159	-0.50839	0.1852	0.3611	-0.16159	-0.50839	0.1852	NA	NA	NA	NA	0.3611	-0.16159	-0.50839	0.1852	0.3611	-0.16159	-0.50839	0.1852	NA	NA	NA	0.3611	0.011905	403	12	0	0.014458	0.76506	0.90999	-0.026794	-0.49133	0.43774	0.90999	-0.026794	-0.49133	0.43774	NA	NA	NA	NA	0.90999	-0.026794	-0.49133	0.43774	0.90999	-0.026794	-0.49133	0.43774	NA	NA	NA	0.90999
MSP2	X12.57493602.rs35182390.STAT6.1.G	G	NA	0.014388	411	0	0	0	NaN	NA	NA	NA	NA	NA	NA	NA	NA	NA	NA	NA	NA	NA	NA	NA	NA	NA	NA	NA	NA	NA	NA	NA	NA	0.0071429	417	0	0	0	NaN	NA	NA	NA	NA	NA	NA	NA	NA	NA	NA	NA	NA	NA	NA	NA	NA	NA	NA	NA	NA	NA	NA	NA	NA
MSP2	X12.57500112.rs3024952.STAT6.1.A	A	NA	0.014388	411	0	0	0	NaN	NA	NA	NA	NA	NA	NA	NA	NA	NA	NA	NA	NA	NA	NA	NA	NA	NA	NA	NA	NA	NA	NA	NA	NA	0.0095238	416	0	0	0	NaN	NA	NA	NA	NA	NA	NA	NA	NA	NA	NA	NA	NA	NA	NA	NA	NA	NA	NA	NA	NA	NA	NA	NA	NA
MSP2	X12.57500509.rs2626577.STAT6.1.C	C	NA	0.016787	410	0	0	0	NaN	NA	NA	NA	NA	NA	NA	NA	NA	NA	NA	NA	NA	NA	NA	NA	NA	NA	NA	NA	NA	NA	NA	NA	NA	0.0071429	417	0	0	0	NaN	NA	NA	NA	NA	NA	NA	NA	NA	NA	NA	NA	NA	NA	NA	NA	NA	NA	NA	NA	NA	NA	NA	NA	NA
MSP2	X12.68548223.rs2069727.IFNG..1.A	A	G	0.021583	318	81	9	0.12132	0.16433	0.21845	-0.10323	-0.26763	0.061178	0.18773	-0.12744	-0.31706	0.062176	0.77381	-0.07801	-0.61004	0.45402	0.20655	-0.12714	-0.32442	0.070145	0.4191	-0.13006	-0.32811	0.067998	-0.10436	-0.63746	0.42875	0.18773	0.0095238	209	183	24	0.27764	0.048575	0.12538	0.10189	-0.028415	0.23219	0.054439	0.15328	-0.0029227	0.30948	0.8648	-0.0291	-0.36408	0.30589	0.044726	0.16014	0.0037672	0.31651	0.12805	0.16586	0.0049475	0.32677	0.052705	-0.29033	0.39575	0.044726
MSP2	X12.68548756.rs2234687.IFNG..1.C	C	T	0.014388	404	7	0	0.0085158	0.86177	0.71575	0.11186	-0.49019	0.71391	0.71575	0.11186	-0.49019	0.71391	NA	NA	NA	NA	0.71575	0.11186	-0.49019	0.71391	0.71575	0.11186	-0.49019	0.71391	NA	NA	NA	0.71575	0.014286	413	1	0	0.0012077	0.98037	0.60846	0.41605	-1.1758	2.0079	0.60846	0.41605	-1.1758	2.0079	NA	NA	NA	NA	0.60846	0.41605	-1.1758	2.0079	0.60846	0.41605	-1.1758	2.0079	NA	NA	NA	0.60846
MSP2	X12.68550162.rs2069718.IFNG..1.T	T	C	0.064748	193	167	30	0.29103	0.4569	0.80033	0.016301	-0.11002	0.14262	0.81972	0.018517	-0.14073	0.17776	0.8649	0.02587	-0.27214	0.32388	0.89005	0.011335	-0.14937	0.17204	0.96857	0.015871	-0.15043	0.18217	0.033303	-0.27508	0.34169	0.80033	0.030952	112	225	70	0.4484	0.017715	0.026998	0.13528	0.015387	0.25518	0.038939	0.18667	0.0094771	0.36386	0.15914	0.15037	-0.058959	0.3597	0.44239	0.06214	-0.096414	0.22069	0.080273	0.16413	-0.020007	0.34826	0.26208	0.01856	0.50561	0.026998
MSP2	X12.68551196.rs1861493.IFNG..1.T	T	C	0.014388	363	45	3	0.062044	0.22943	0.80958	-0.027215	-0.24858	0.19415	0.79325	-0.032359	-0.27436	0.20964	0.99594	-0.0023841	-0.9201	0.91533	0.78841	-0.034104	-0.28318	0.21497	0.96464	-0.034145	-0.28361	0.21532	-0.005705	-0.9248	0.91339	0.78841	0.016667	358	53	2	0.069007	0.97966	0.372	-0.099336	-0.31743	0.11876	0.38672	-0.1015	-0.33135	0.12834	0.71179	-0.21329	-1.3448	0.91825	0.4228	-0.09535	-0.3285	0.1378	0.6709	-0.096931	-0.33045	0.13659	-0.22903	-1.3617	0.9036	0.372
MSP2	X12.68555011.rs2069705.IFNG..1.C	C	T	0.014388	132	207	72	0.42701	0.55341	0.84513	0.011284	-0.10194	0.12451	0.58688	0.046456	-0.12112	0.21403	0.75631	-0.032423	-0.2372	0.17235	0.45659	0.059385	-0.096958	0.21573	0.75783	0.06113	-0.11583	0.23809	0.0048975	-0.22675	0.23654	0.45659	0.011905	164	190	61	0.3759	0.62158	0.011911	-0.14335	-0.25507	-0.031623	0.025278	-0.18023	-0.33814	-0.022326	0.068203	-0.20602	-0.42745	0.015403	0.36125	-0.072841	-0.22922	0.083534	0.042582	-0.14739	-0.315	0.020214	-0.28406	-0.52211	-0.046007	0.011911
MSP2	X12.68642647.rs2227507.IL22.1.T	T	C	0.081535	373	9	1	0.01436	0.0008843	0.98099	-0.0053828	-0.44806	0.43729	0.80003	0.065419	-0.44078	0.57161	0.38474	-0.69418	-2.2595	0.87117	0.57369	0.15303	-0.38008	0.68614	0.58801	0.15098	-0.38233	0.68429	-0.69031	-2.2572	0.87654	0.38474	0.052381	393	5	0	0.0062814	0.89965	0.86242	-0.064012	-0.78797	0.65995	0.86242	-0.064012	-0.78797	0.65995	NA	NA	NA	NA	0.86242	-0.064012	-0.78797	0.65995	0.86242	-0.064012	-0.78797	0.65995	NA	NA	NA	0.86242
MSP2	X12.68644618.rs1012356.IL22.1.A	T	A	0.028777	110	200	95	0.48148	0.82498	0.0016865	-0.1739	-0.28242	-0.065367	0.00087452	-0.29363	-0.46656	-0.1207	0.078923	-0.16427	-0.34753	0.018983	0.15079	-0.11375	-0.26892	0.041426	0.0031018	-0.27168	-0.45532	-0.088031	-0.34048	-0.55763	-0.12332	0.00087452	0.019048	146	190	76	0.41505	0.30771	0.63867	-0.026251	-0.13583	0.083325	0.91599	0.0087485	-0.15381	0.17131	0.31761	-0.10307	-0.30521	0.099074	0.38455	0.068997	-0.086528	0.22452	0.54146	0.042383	-0.13078	0.21555	-0.078905	-0.30404	0.14623	0.31761
MSP2	X12.68646521.rs2227491.IL22.1.T	C	T	0.040767	216	145	39	0.27875	0.048894	0.046439	-0.11923	-0.23658	-0.0018789	0.10943	-0.12821	-0.28519	0.028773	0.07773	-0.23617	-0.49858	0.02624	0.57203	-0.047025	-0.21014	0.11609	0.12257	-0.089242	-0.25711	0.078626	-0.27224	-0.54325	-0.001228	0.046439	0.02381	117	193	100	0.47927	0.24914	0.57125	-0.031429	-0.14022	0.077363	0.65474	0.039536	-0.13375	0.21282	0.1476	-0.1368	-0.32197	0.048365	0.10107	0.13154	-0.025697	0.28877	0.20592	0.097316	-0.087658	0.28229	-0.076579	-0.29426	0.1411	0.10107
MSP2	X12.68647713.rs2227485.IL22.1.G	A	G	0.031175	125	193	86	0.45173	0.47468	0.16931	-0.076046	-0.18449	0.0324	0.23108	-0.10276	-0.27093	0.065419	0.29355	-0.10172	-0.29153	0.08809	0.8059	-0.019532	-0.17533	0.13627	0.3888	-0.081226	-0.26072	0.098269	-0.15108	-0.37004	0.067884	0.16931	0.019048	183	179	50	0.33859	0.5428	0.8158	-0.013728	-0.12923	0.10178	0.9052	-0.0095759	-0.16718	0.14802	0.76148	-0.037272	-0.27795	0.2034	0.9364	0.0064297	-0.15149	0.16435	0.9549	-0.0016953	-0.16887	0.16548	-0.038112	-0.29291	0.21668	0.76148
MSP2	X12.68648622.rs2227478.IL22.1.G	A	G	0.031175	206	158	40	0.29455	0.23613	0.62728	-0.029227	-0.14721	0.088751	0.75981	-0.024434	-0.18107	0.13221	0.57187	-0.075356	-0.33663	0.18592	0.9731	0.0027562	-0.15744	0.16296	0.84626	-0.01043	-0.17691	0.15605	-0.079936	-0.35156	0.19169	0.57187	0.019048	136	185	91	0.44539	0.064443	0.9928	0.00048505	-0.10491	0.10588	0.65853	0.037083	-0.12738	0.20155	0.62661	-0.046415	-0.23341	0.14058	0.4089	0.065716	-0.090251	0.22168	0.70769	0.061152	-0.11651	0.23882	-0.011466	-0.22436	0.20142	0.4089
MSP2	X14.65263300.rs229587.SPTB.1.T	T	C	0.045564	171	159	68	0.3706	0.004159	0.095128	-0.090793	-0.19742	0.015834	0.2837	-0.08626	-0.24397	0.071447	0.066449	-0.19444	-0.40208	0.013202	0.74992	0.026092	-0.13436	0.18654	0.17376	-0.032659	-0.20438	0.13907	-0.20988	-0.43304	0.013281	0.066449	0.02619	153	204	52	0.37653	0.20742	0.15002	-0.086577	-0.20446	0.031308	0.04616	-0.16525	-0.32769	-0.0028118	0.99878	0.00018299	-0.23515	0.23551	0.052117	-0.15678	-0.315	0.0014395	0.11155	-0.18255	-0.35338	-0.011715	-0.10145	-0.35436	0.15146	0.04616
MSP2	X16.27374180.rs1805015.IL4R.1.T	T	C	0.033573	141	186	76	0.41935	0.29405	0.39762	-0.047078	-0.15616	0.062008	0.28039	-0.089743	-0.25269	0.073206	0.81869	-0.023616	-0.22554	0.17831	0.38821	-0.069314	-0.22676	0.088134	0.55126	-0.095175	-0.27	0.079652	-0.076467	-0.30049	0.14755	0.28039	0.016667	211	166	36	0.28814	0.68131	0.30564	0.063112	-0.057639	0.18386	0.34133	0.076304	-0.080868	0.23348	0.5005	0.095537	-0.18241	0.37348	0.55814	0.048299	-0.11335	0.20995	0.59195	0.06561	-0.10107	0.23229	0.12287	-0.16375	0.4095	0.30564
MSP2	X16.4033436.rs2230739.ADCY9..1.A	A	G	0.031175	279	110	15	0.17327	0.31864	0.84321	-0.014393	-0.15702	0.12823	0.74051	-0.028638	-0.19812	0.14085	0.81513	0.049194	-0.3632	0.46158	0.65689	-0.039923	-0.21608	0.13623	0.8914	-0.037955	-0.2156	0.13969	0.038588	-0.3772	0.45438	0.65689	0.019048	226	173	13	0.2415	0.0030125	0.19155	0.092775	-0.046456	0.23201	0.28581	0.085175	-0.071234	0.24158	0.25462	0.26026	-0.18752	0.70805	0.49996	0.054319	-0.10351	0.21215	0.3616	0.069923	-0.089664	0.22951	0.29055	-0.16268	0.74379	0.19155
MSP2	X16.4079823.rs10775349.ADCY9..1.C	C	G	0.069544	298	82	8	0.12629	0.40449	0.75891	-0.026745	-0.19754	0.14405	0.57406	-0.05566	-0.24975	0.13843	0.5354	0.17847	-0.38592	0.74286	0.42486	-0.081283	-0.28092	0.11836	0.62657	-0.076035	-0.27674	0.12467	0.15834	-0.40888	0.72556	0.42486	0.057143	140	185	71	0.41288	0.46883	0.58219	-0.031636	-0.14434	0.081066	0.71528	-0.031144	-0.19849	0.1362	0.57366	-0.0598	-0.26811	0.14851	0.93346	0.0068407	-0.15374	0.16742	0.84018	-0.016426	-0.19509	0.16224	-0.069113	-0.30098	0.16275	0.57366
MSP2	X16.72088421.rs5470.HP.1.C	C	G	0.016787	265	133	12	0.19146	0.33374	0.50061	-0.049671	-0.19421	0.094873	0.5727	-0.047223	-0.21131	0.11686	0.57021	-0.13475	-0.59993	0.33044	0.71055	-0.031707	-0.19916	0.13575	0.77152	-0.038248	-0.20711	0.13062	-0.14782	-0.61702	0.32139	0.50061	0.0095238	289	121	6	0.15986	0.090951	0.43462	-0.062741	-0.22013	0.094652	0.52513	-0.054909	-0.22427	0.11445	0.42969	-0.26297	-0.91563	0.38969	0.6632	-0.038074	-0.20943	0.13328	0.64452	-0.044417	-0.21649	0.12766	-0.2777	-0.93345	0.37804	0.42969
MSP2	X17.15861332.rs2535611.ADORA2B.1.T	T	C	0.026379	379	27	0	0.033251	0.48829	0.95835	0.0083322	-0.30441	0.32107	0.95835	0.0083322	-0.30441	0.32107	NA	NA	NA	NA	0.95835	0.0083322	-0.30441	0.32107	0.95835	0.0083322	-0.30441	0.32107	NA	NA	NA	0.95835	0.011905	357	57	1	0.071084	0.41478	0.017648	-0.26291	-0.48008	-0.045752	0.016387	-0.27307	-0.49606	-0.050079	0.7932	-0.21311	-1.8064	1.3802	0.017283	-0.27293	-0.49764	-0.048225	0.056476	-0.27354	-0.49853	-0.048549	-0.24654	-1.8311	1.338	0.016387
MSP2	X17.26096597.rs2297518.NOS2.1.G	A	G	0.026379	329	75	2	0.097291	0.29767	0.91965	-0.0098205	-0.20064	0.18099	0.92524	-0.0095125	-0.2082	0.18918	0.94989	-0.03575	-1.1508	1.0793	0.93345	-0.0085546	-0.20933	0.19223	0.9944	-0.0087646	-0.20989	0.19236	-0.037273	-1.1542	1.0797	0.91965	0.014286	252	147	15	0.21377	0.25186	0.083068	-0.12131	-0.25849	0.015878	0.022787	-0.18407	-0.34252	-0.025626	0.49353	0.14489	-0.26986	0.55964	0.0091355	-0.21533	-0.37722	-0.053436	0.031803	-0.21149	-0.37507	-0.047908	0.071949	-0.34392	0.48781	0.0091355
MSP2	X17.26128509.rs1800482.NOS2..1.G	C	G	0.086331	321	59	1	0.080052	0.31592	0.72191	0.03945	-0.17781	0.25671	0.75665	0.035306	-0.188	0.25861	0.69038	0.32333	-1.2676	1.9143	0.79783	0.029437	-0.1958	0.25467	0.89326	0.029885	-0.19562	0.25539	0.32539	-1.2676	1.9184	0.69038	0.052381	339	58	1	0.075377	0.36433	0.55724	-0.06532	-0.28345	0.15281	0.51271	-0.074779	-0.29868	0.14912	0.71116	0.30129	-1.2934	1.896	0.47656	-0.081899	-0.3074	0.1436	0.72881	-0.08111	-0.3069	0.14468	0.29027	-1.3058	1.8863	0.47656
MSP2	X17.26128581.rs2779249.NOS2A..1.G	G	T	0.019185	100	210	99	0.49878	0.58641	0.36881	-0.051345	-0.16332	0.060634	0.38665	-0.080577	-0.26301	0.10185	0.55105	-0.055358	-0.23735	0.12664	0.81858	-0.018337	-0.17503	0.13835	0.65063	-0.069941	-0.26292	0.12304	-0.10277	-0.32699	0.12145	0.36881	0.019048	184	185	43	0.32888	0.72706	0.49018	0.041985	-0.077273	0.16124	0.44691	0.0611	-0.096355	0.21856	0.80565	0.032313	-0.2251	0.28973	0.54318	0.04872	-0.10833	0.20577	0.74925	0.060649	-0.10469	0.22599	0.063094	-0.2078	0.33399	0.44691
MSP2	X17.26128728.rs9282799.NOS2..1.C	T	C	0.023981	350	53	4	0.074939	0.22026	0.99434	0.000733	-0.20172	0.20319	0.91676	0.011939	-0.21195	0.23582	0.7334	-0.13705	-0.92569	0.6516	0.83546	0.024494	-0.20664	0.25562	0.92583	0.023148	-0.20837	0.25467	-0.13435	-0.9244	0.65571	0.7334	0.0095238	398	18	0	0.021635	0.65198	0.49502	0.13273	-0.24854	0.514	0.49502	0.13273	-0.24854	0.514	NA	NA	NA	NA	0.49502	0.13273	-0.24854	0.514	0.49502	0.13273	-0.24854	0.514	NA	NA	NA	0.49502
MSP2	X17.26129212.rs8078340.NOS2..1.C	T	C	0.069544	175	181	32	0.31572	0.1167	0.58927	0.035052	-0.092197	0.1623	0.86083	0.014421	-0.1468	0.17565	0.35636	0.13738	-0.15456	0.42931	0.7397	-0.027267	-0.18812	0.13358	0.65229	-0.0066701	-0.17424	0.1609	0.13399	-0.17043	0.43842	0.35636	0.052381	140	215	43	0.37814	0.0030254	0.13468	0.096412	-0.029913	0.22274	0.12111	0.13305	-0.035177	0.30128	0.5037	0.087111	-0.16822	0.34245	0.29145	0.086538	-0.074244	0.24732	0.28977	0.12662	-0.047604	0.30084	0.16469	-0.11175	0.44113	0.12111
MSP2	X19.10394792.rs1799969.ICAM1.1.G	G	NA	0.031175	404	0	0	0	NaN	NA	NA	NA	NA	NA	NA	NA	NA	NA	NA	NA	NA	NA	NA	NA	NA	NA	NA	NA	NA	NA	NA	NA	NA	0.014286	408	6	0	0.0072464	0.88193	0.46892	0.24235	-0.41352	0.89823	0.46892	0.24235	-0.41352	0.89823	NA	NA	NA	NA	0.46892	0.24235	-0.41352	0.89823	0.46892	0.24235	-0.41352	0.89823	NA	NA	NA	0.46892
MSP2	X19.10395683.rs5498.ICAM1.1.A	A	G	0.026379	305	91	10	0.1367	0.31018	0.72964	0.027561	-0.12874	0.18387	0.76433	0.027549	-0.15256	0.20766	0.78274	0.071008	-0.4337	0.57572	0.83433	0.019963	-0.16711	0.20704	0.93734	0.022185	-0.16569	0.21006	0.075745	-0.43116	0.58265	0.72964	0.021429	241	152	18	0.22871	0.3279	0.64577	-0.031752	-0.16714	0.10364	0.93679	0.0064544	-0.15306	0.16597	0.13539	-0.2908	-0.67251	0.090914	0.47476	0.059331	-0.10337	0.22203	0.29322	0.04016	-0.12457	0.20489	-0.27534	-0.66265	0.11196	0.13539
MSP2	X19.6919624.rs373533.EMR1..1.G	G	T	0.1271	122	175	67	0.42445	0.76023	0.21887	-0.073603	-0.19093	0.043727	0.29534	-0.093522	-0.26868	0.081641	0.33669	-0.10486	-0.31879	0.10907	0.80619	-0.020792	-0.1869	0.14531	0.47056	-0.072767	-0.25912	0.11358	-0.1475	-0.38779	0.092797	0.21887	0.1	170	182	26	0.30952	0.013963	0.87299	-0.011038	-0.14637	0.12429	0.73205	-0.029014	-0.1951	0.13707	0.7742	0.047713	-0.27827	0.37369	0.62728	-0.040877	-0.20588	0.12413	0.87725	-0.037077	-0.20845	0.1343	0.028262	-0.31023	0.36676	0.62728
MSP2	X19.6919753.rs461645.EMR1..1.T	C	T	0.086331	127	183	71	0.42651	0.72301	0.60459	-0.030025	-0.14367	0.083624	0.50173	-0.058359	-0.22863	0.11191	0.89961	-0.013257	-0.21923	0.19272	0.59239	-0.043907	-0.20465	0.11684	0.79383	-0.061754	-0.24302	0.11951	-0.049665	-0.28185	0.18252	0.50173	0.047619	183	185	32	0.31125	0.11537	0.83111	0.013771	-0.11278	0.14033	0.80492	-0.020106	-0.17966	0.13945	0.3431	0.14153	-0.15107	0.43412	0.44612	-0.061863	-0.22101	0.09728	0.55756	-0.04401	-0.20964	0.12162	0.11923	-0.18541	0.42388	0.3431
MSP2	X19.7754284.rs35825847.FCER2.1.C	C	T	0.021583	405	3	0	0.0036765	0.94058	0.68812	-0.18803	-1.1062	0.73009	0.68812	-0.18803	-1.1062	0.73009	NA	NA	NA	NA	0.68812	-0.18803	-1.1062	0.73009	0.68812	-0.18803	-1.1062	0.73009	NA	NA	NA	0.68812	0.016667	403	10	0	0.012107	0.80332	0.087126	-0.44111	-0.94648	0.064266	0.087126	-0.44111	-0.94648	0.064266	NA	NA	NA	NA	0.087126	-0.44111	-0.94648	0.064266	0.087126	-0.44111	-0.94648	0.064266	NA	NA	NA	0.087126
MSP2	X20.57485812.rs8386.GNAS.1.C	C	T	0.031175	276	113	15	0.17698	0.42297	0.83411	0.015157	-0.12669	0.157	0.92761	0.0077726	-0.15991	0.17545	0.70009	0.080974	-0.33104	0.49299	0.94566	-0.0060338	-0.17956	0.16749	0.92849	-0.0017549	-0.17687	0.17336	0.080448	-0.33542	0.49631	0.70009	0.014286	319	84	11	0.12802	0.063493	0.26737	0.089224	-0.068448	0.2469	0.23899	0.11115	-0.073861	0.29616	0.74443	0.080876	-0.40539	0.56714	0.27052	0.10887	-0.084789	0.30253	0.5005	0.11217	-0.08231	0.30665	0.10338	-0.38428	0.59104	0.23899
MSP2	X22.24179132.rs1128127.DERL3.1.G	A	G	0.093525	103	188	87	0.47884	0.94566	0.3946	-0.049571	-0.1637	0.064558	0.22601	-0.11175	-0.29265	0.069161	0.88102	-0.014679	-0.2069	0.17755	0.34129	-0.078285	-0.23953	0.082955	0.46435	-0.12052	-0.31263	0.071597	-0.092606	-0.32137	0.13615	0.22601	0.07619	117	201	70	0.43943	0.31027	0.65681	-0.027046	-0.14636	0.092262	0.29547	-0.094577	-0.27176	0.08261	0.64659	0.049506	-0.16212	0.26113	0.19008	-0.1083	-0.27029	0.053692	0.41556	-0.11799	-0.30401	0.068022	-0.025823	-0.26836	0.21672	0.19008
MSP2	X.135729609.rs3092945.CD40LG.1.T	T	C	0.086331	174	117	90	0.38976	4.56E-12	0.38875	0.044232	-0.056356	0.14482	0.93938	-0.0063145	-0.16904	0.15642	0.084999	0.16651	-0.02297	0.35599	0.093127	-0.15051	-0.3262	0.025176	0.12066	-0.10826	-0.29722	0.080708	0.12336	-0.080478	0.3272	0.084999	0.066667	185	117	90	0.37883	4.40E-13	0.40071	-0.043014	-0.14334	0.057309	0.66981	-0.035073	-0.19629	0.12614	0.27116	-0.10771	-0.29957	0.084144	0.58616	0.049157	-0.12782	0.22613	0.5387	0.016518	-0.17236	0.2054	-0.10145	-0.30646	0.10355	0.27116
MSP2	X.135730555.rs1126535.CD40LG.1.T	T	C	0.076739	350	27	8	0.055844	4.96E-11	0.96784	0.0043838	-0.20875	0.21752	0.68847	0.056794	-0.22085	0.33443	0.48004	-0.20261	-0.76491	0.35969	0.39871	0.13444	-0.17779	0.44668	0.55816	0.13038	-0.18231	0.44306	-0.19375	-0.7567	0.3692	0.39871	0.052381	239	95	64	0.28015	3.33E-16	0.22759	-0.065377	-0.17158	0.040822	0.34406	-0.079081	-0.2429	0.084735	0.2264	-0.13386	-0.35074	0.083025	0.96918	-0.0036999	-0.19141	0.18401	0.45242	-0.03514	-0.22899	0.15871	-0.14413	-0.36852	0.080268	0.2264
MSP2	X.153763492.rs1050829.G6PD.1.T	T	C	0.038369	206	111	84	0.34788	5.77E-15	0.4294	-0.039663	-0.13804	0.058714	0.18954	-0.10499	-0.26185	0.051864	0.95298	0.0057646	-0.18584	0.19736	0.12724	-0.13661	-0.31218	0.03896	0.28265	-0.1504	-0.33596	0.035163	-0.046753	-0.24866	0.15516	0.12724	0.021429	206	105	100	0.37105	0	0.70004	0.018541	-0.075785	0.11287	0.67412	0.033357	-0.12212	0.18884	0.80218	0.02321	-0.15837	0.20479	0.81204	0.021789	-0.15781	0.20138	0.91553	0.032741	-0.15742	0.2229	0.033993	-0.15827	0.22626	0.67412
MSP2	X.153764217.rs1050828.G6PD.1.C	C	T	0.026379	360	32	14	0.073892	0	0.02373	-0.20285	-0.37866	-0.027042	0.026369	-0.27754	-0.52249	-0.032586	0.10865	-0.34838	-0.774	0.07724	0.13068	-0.22242	-0.51086	0.06601	0.074611	-0.23747	-0.52574	0.050807	-0.36945	-0.79499	0.056088	0.02373	0.0095238	411	2	3	0.0096154	0	0.32645	-0.21356	-0.64013	0.213	0.69535	-0.14262	-0.85644	0.5712	0.10582	-0.75918	-1.6792	0.16088	0.17622	0.77541	-0.3483	1.8991	0.10772	0.7752	-0.34629	1.8967	-0.75904	-1.6782	0.16009	0.10582
CSP	X1.159174683.rs2814778.DARC..1.A	G	NA	0.031175	404	0	0	0	NaN	NA	NA	NA	NA	NA	NA	NA	NA	NA	NA	NA	NA	NA	NA	NA	NA	NA	NA	NA	NA	NA	NA	NA	NA	0.016667	413	0	0	0	NaN	NA	NA	NA	NA	NA	NA	NA	NA	NA	NA	NA	NA	NA	NA	NA	NA	NA	NA	NA	NA	NA	NA	NA	NA
CSP	X1.159272060.rs2251746.FCER1A.1.T	T	C	0.016787	371	38	1	0.04878	0.97929	0.48163	0.088314	-0.15767	0.3343	0.87163	0.021071	-0.2345	0.27664	0.0006349	2.6011	1.1088	4.0934	0.68067	-0.054232	-0.31252	0.20405	0.0027911	-0.044569	-0.29959	0.21045	2.5954	1.1011	4.0897	0.0006349	0.0071429	310	105	2	0.1307	0.027238	0.74919	0.029318	-0.15042	0.20906	0.93599	0.0076062	-0.17804	0.19325	0.11553	0.93343	-0.22904	2.0959	0.86431	-0.016316	-0.20344	0.17081	0.28847	-0.011818	-0.1987	0.17506	0.93122	-0.23318	2.0956	0.11553
CSP	X1.161479745.rs1801274.FCGR2a..1.T	C	T	0.019185	177	183	49	0.34352	0.87191	0.073585	-0.10131	-0.2123	0.0096725	0.44341	-0.059155	-0.21043	0.09212	0.010476	-0.30082	-0.53116	-0.070478	0.37427	0.068417	-0.082507	0.21934	0.038023	0.0046302	-0.15423	0.16349	-0.29848	-0.54266	-0.054306	0.010476	0.0071429	119	199	99	0.47602	0.37589	0.28929	0.060115	-0.051075	0.1713	0.33351	0.087901	-0.090254	0.26606	0.43823	0.074879	-0.11445	0.2642	0.82933	0.017859	-0.14452	0.18024	0.56497	0.071811	-0.11942	0.26304	0.11914	-0.10397	0.34226	0.28929
CSP	X1.161518333.rs10127939.CD16.1.A	A	C	0.014388	296	115	0	0.1399	0.00097511	0.25882	0.095542	-0.070295	0.26138	0.25882	0.095542	-0.070295	0.26138	NA	NA	NA	NA	0.25882	0.095542	-0.070295	0.26138	0.25882	0.095542	-0.070295	0.26138	NA	NA	NA	0.25882	0.011905	327	88	0	0.10602	0.015691	0.87882	-0.015623	-0.21646	0.18522	0.87882	-0.015623	-0.21646	0.18522	NA	NA	NA	NA	0.87882	-0.015623	-0.21646	0.18522	0.87882	-0.015623	-0.21646	0.18522	NA	NA	NA	0.87882
CSP	X1.206940831.rs3024500.IL10.1.A	A	G	0.035971	143	197	62	0.39925	0.66533	0.25163	-0.064833	-0.17568	0.046012	0.094728	-0.13524	-0.29387	0.023393	0.97457	0.0034183	-0.20677	0.2136	0.10475	-0.12569	-0.27756	0.026171	0.20798	-0.1514	-0.31887	0.016071	-0.084361	-0.31538	0.14665	0.094728	0.011905	237	145	33	0.25422	0.10957	0.14713	0.093119	-0.032774	0.21901	0.20881	0.10424	-0.058316	0.26679	0.25899	0.17261	-0.1271	0.47231	0.5033	0.057835	-0.11153	0.2272	0.3444	0.081789	-0.091258	0.25484	0.2029	-0.10363	0.50944	0.14713
CSP	X1.206944861.rs1518110.IL10.1.C	A	C	0.019185	112	206	91	0.47433	0.83977	0.21768	-0.067091	-0.17376	0.039581	0.12536	-0.13212	-0.30108	0.03684	0.65431	-0.04099	-0.22041	0.13843	0.32585	-0.075313	-0.22555	0.074928	0.30932	-0.13392	-0.3131	0.045271	-0.12816	-0.34194	0.085628	0.12536	0.011905	121	193	101	0.4759	0.16776	0.79921	0.014336	-0.096128	0.1248	0.62701	-0.043994	-0.22144	0.13345	0.34332	0.090718	-0.096916	0.27835	0.20761	-0.10379	-0.26521	0.057637	0.42858	-0.08674	-0.27717	0.10369	0.037423	-0.18374	0.25859	0.20761
CSP	X1.206946407.rs1800872.IL10.1.G	T	G	0.021583	114	205	89	0.46936	0.86068	0.22355	-0.066412	-0.17336	0.040532	0.13205	-0.1294	-0.2978	0.039002	0.65735	-0.041017	-0.22226	0.14022	0.32982	-0.074974	-0.22577	0.075823	0.32209	-0.13111	-0.30979	0.047565	-0.12555	-0.3401	0.089002	0.13205	0.011905	121	193	101	0.4759	0.16776	0.75997	0.01724	-0.093358	0.12784	0.6636	-0.039399	-0.21694	0.13815	0.32643	0.094073	-0.09382	0.28197	0.21442	-0.10229	-0.26378	0.059197	0.43066	-0.082604	-0.27307	0.10787	0.043281	-0.17818	0.26474	0.21442
CSP	X1.206946634.rs1800871.IL10.1.G	A	G	0.023981	114	203	90	0.47052	0.98352	0.22149	-0.066571	-0.1733	0.040153	0.12975	-0.13032	-0.29892	0.038271	0.6542	-0.041297	-0.222	0.13941	0.32811	-0.075377	-0.22645	0.075696	0.31768	-0.13218	-0.31129	0.046928	-0.12624	-0.34027	0.087801	0.12975	0.014286	121	193	100	0.47464	0.18445	0.70308	0.021565	-0.089324	0.13245	0.66368	-0.039426	-0.21713	0.13828	0.26582	0.10708	-0.08153	0.29569	0.17609	-0.11164	-0.27337	0.050095	0.35908	-0.087519	-0.27802	0.10299	0.053313	-0.16869	0.27532	0.17609
CSP	X1.206946897.rs1800896.IL10.1.T	T	C	0.031175	157	194	53	0.37129	0.56598	0.11179	-0.09082	-0.20276	0.02112	0.084432	-0.1369	-0.2924	0.018602	0.48768	-0.079123	-0.30258	0.14433	0.22565	-0.094318	-0.24689	0.058256	0.2238	-0.13278	-0.29702	0.031468	-0.15133	-0.39158	0.088927	0.084432	0.011905	252	138	25	0.22651	0.29879	0.30464	0.069548	-0.063241	0.20234	0.33473	0.081213	-0.083802	0.24623	0.5237	0.11033	-0.22881	0.44948	0.498	0.059183	-0.112	0.23037	0.59089	0.071374	-0.10268	0.24543	0.13553	-0.20928	0.48034	0.30464
CSP	X1.206949365.rs1800890.IL10.1.A	A	T	0.026379	261	136	9	0.18966	0.070374	0.37676	-0.06442	-0.20727	0.078431	0.26954	-0.088918	-0.24676	0.068925	0.68358	0.10609	-0.40409	0.61627	0.21124	-0.1022	-0.26242	0.058025	0.44155	-0.099758	-0.2611	0.061585	0.071955	-0.44091	0.58482	0.21124	0.0095238	311	97	8	0.13582	0.89157	0.83992	0.017061	-0.14848	0.18261	0.69404	0.037172	-0.14804	0.22238	0.5962	-0.15851	-0.74484	0.42782	0.56451	0.05592	-0.13431	0.24615	0.75271	0.052279	-0.13869	0.24325	-0.14614	-0.73472	0.44244	0.56451
CSP	X1.207782856.rs17047660.CR1.1.A	A	G	0.069544	160	183	45	0.3518	0.50119	0.3431	-0.055509	-0.17027	0.059248	0.62089	-0.039049	-0.1938	0.1157	0.2315	-0.14415	-0.38029	0.091985	0.77846	0.021775	-0.12993	0.17348	0.48438	-0.012212	-0.17417	0.14975	-0.15084	-0.40338	0.1017	0.2315	0.045238	165	188	48	0.35411	0.61796	0.5517	-0.037508	-0.16102	0.086001	0.30345	-0.087941	-0.25544	0.079556	0.73836	0.043363	-0.21108	0.29781	0.21717	-0.10404	-0.26928	0.0612	0.46568	-0.10705	-0.28332	0.069221	-0.013401	-0.28435	0.25755	0.21717
CSP	X1.207782889.rs17047661.CR1.1.A	G	A	0.045564	231	136	31	0.24874	0.087295	0.28232	0.066035	-0.054349	0.18642	0.26455	0.088859	-0.067242	0.24496	0.61126	0.07401	-0.21139	0.3594	0.38265	0.072611	-0.090407	0.23563	0.53312	0.085068	-0.081692	0.25183	0.10493	-0.18683	0.39668	0.26455	0.016667	165	188	60	0.37288	0.58774	0.95829	0.0030914	-0.11277	0.11896	0.86325	-0.014402	-0.17829	0.14949	0.73152	0.03997	-0.18836	0.26831	0.67994	-0.033997	-0.19552	0.12752	0.89979	-0.027232	-0.20158	0.14712	0.025582	-0.22087	0.27203	0.67994
CSP	X1.89582690.rs1803632.GBP7.1.G	G	C	0.064748	103	186	101	0.49744	0.36231	0.92216	-0.005166	-0.1088	0.098463	0.60293	0.045178	-0.12504	0.2154	0.49258	-0.060039	-0.23152	0.11145	0.28594	0.082154	-0.068746	0.23305	0.56353	0.076593	-0.10592	0.2591	-0.011258	-0.21849	0.19597	0.28594	0.054762	134	208	55	0.4005	0.069614	0.65665	0.028586	-0.097449	0.15462	0.79485	0.023403	-0.15301	0.19981	0.62065	0.060874	-0.1802	0.30195	0.92296	-0.0082549	-0.17556	0.15905	0.87844	0.01148	-0.173	0.19596	0.067815	-0.19809	0.33372	0.62065
CSP	X2.113537223.rs17561.IL1A..1.G	G	T	0.026379	262	119	25	0.20813	0.025594	0.70202	-0.024218	-0.14828	0.099846	0.72407	-0.028299	-0.18542	0.12882	0.7931	-0.041943	-0.35538	0.27149	0.81527	-0.019756	-0.18549	0.14598	0.92957	-0.023855	-0.19189	0.14418	-0.049071	-0.36686	0.26872	0.70202	0.0095238	191	190	35	0.3125	0.19926	0.2699	-0.071552	-0.19866	0.055561	0.38891	-0.070907	-0.23221	0.090398	0.32933	-0.14579	-0.43873	0.14715	0.74528	-0.026789	-0.18841	0.13483	0.51475	-0.052698	-0.22068	0.11528	-0.17193	-0.47671	0.13284	0.2699
CSP	X2.113542960.rs1800587.IL1A..1.C	C	T	0.031175	140	165	99	0.44926	0.00044679	0.071109	0.089617	-0.0077075	0.18694	0.1944	0.10353	-0.052843	0.25991	0.0781	0.15513	-0.01745	0.3277	0.77681	-0.021962	-0.17381	0.12989	0.17494	0.054563	-0.11726	0.22639	0.18457	-0.011455	0.38059	0.071109	0.0095238	114	219	83	0.46274	0.2307	0.84846	-0.011584	-0.13041	0.10724	0.96523	0.004043	-0.17775	0.18584	0.70718	-0.038949	-0.24217	0.16427	0.73518	0.027953	-0.13403	0.18993	0.91948	0.016038	-0.17487	0.20694	-0.028331	-0.26786	0.21119	0.70718
CSP	X2.113590390.rs1143634.IL1B..1.C	C	T	0.069544	292	87	9	0.13531	0.41062	0.54347	0.048518	-0.108	0.20503	0.60216	0.047631	-0.13145	0.22672	0.61798	0.13083	-0.38334	0.645	0.71912	0.034011	-0.15135	0.21937	0.81493	0.038126	-0.14803	0.22429	0.13949	-0.37698	0.65596	0.54347	0.05	222	161	16	0.24185	0.045098	0.82769	-0.016033	-0.16041	0.12834	0.94971	-0.0053697	-0.17225	0.16151	0.63252	-0.10322	-0.52631	0.31987	0.89892	0.010953	-0.15804	0.17995	0.89122	0.0041602	-0.16743	0.17575	-0.10147	-0.53118	0.32823	0.63252
CSP	X3.52231737.rs352140.TLR9..1.A	G	A	0.079137	212	149	23	0.25391	0.63622	0.25816	0.073727	-0.054069	0.20152	0.3391	0.076342	-0.080183	0.23287	0.36945	0.15046	-0.17812	0.47904	0.58914	0.044165	-0.11611	0.20444	0.51246	0.060848	-0.10258	0.22428	0.17489	-0.16038	0.51016	0.25816	0.047619	183	172	45	0.3275	0.63395	0.40578	0.05224	-0.070924	0.1754	0.50343	0.056703	-0.1094	0.2228	0.47429	0.09611	-0.16716	0.35938	0.82584	0.018862	-0.14915	0.18688	0.69783	0.041082	-0.13521	0.21737	0.11553	-0.16087	0.39194	0.40578
CSP	X3.52261031.rs187084.TLR9..1.C	T	C	0.035971	219	154	29	0.26368	0.78742	0.13864	0.090951	-0.029428	0.21133	0.54986	0.046346	-0.10556	0.19826	0.014529	0.36164	0.071605	0.65167	0.49685	-0.053857	-0.20922	0.1015	0.050325	-0.011612	-0.17007	0.14685	0.35678	0.058916	0.65464	0.014529	0.019048	213	166	33	0.28155	0.93404	0.37767	-0.056889	-0.18328	0.069503	0.85742	-0.014776	-0.17598	0.14643	0.077495	-0.26965	-0.56903	0.029722	0.43338	0.065996	-0.099116	0.23111	0.19557	0.033832	-0.13544	0.2031	-0.25557	-0.56343	0.052292	0.077495
CSP	X3.57138419.rs6780995.IL17RD.1.G	A	G	0.06235	154	191	46	0.36189	0.25408	0.55451	-0.034902	-0.15065	0.080844	0.58561	-0.043654	-0.20059	0.11328	0.69923	-0.046702	-0.28362	0.19022	0.77679	-0.022269	-0.17622	0.13168	0.83917	-0.03776	-0.20255	0.12703	-0.067292	-0.32091	0.18632	0.55451	0.052381	142	182	74	0.41457	0.24783	0.0067997	-0.15839	-0.27309	-0.043686	0.014163	-0.21478	-0.38639	-0.043174	0.052498	-0.20915	-0.42057	0.0022619	0.40864	-0.06963	-0.2348	0.095537	0.025066	-0.1769	-0.35996	0.0061498	-0.31018	-0.54541	-0.074953	0.0067997
CSP	X3.9960070.rs708567.IL17RE..1.G	G	A	0.095923	104	203	70	0.45491	0.095904	0.84301	0.011932	-0.10615	0.13002	0.3796	0.079358	-0.097668	0.25638	0.50021	-0.070696	-0.27623	0.13484	0.18807	0.10693	-0.052288	0.26615	0.42146	0.10669	-0.07863	0.29201	-0.00060985	-0.23943	0.23821	0.18807	0.059524	123	208	64	0.42532	0.12496	0.33883	0.059786	-0.062726	0.1823	0.076665	0.16012	-0.017151	0.33739	0.63669	-0.053709	-0.27658	0.16916	0.046654	0.16623	0.0024591	0.33001	0.12158	0.18894	0.0035375	0.37434	0.065834	-0.18527	0.31694	0.046654
CSP	X4.38799710.rs4833095.TLR1.1.C	C	T	0.098321	310	63	3	0.091755	0.9184	0.43334	-0.07581	-0.26546	0.11384	0.47868	-0.07344	-0.27663	0.12975	0.57554	-0.24871	-1.1193	0.62191	0.55584	-0.062287	-0.26955	0.14497	0.71067	-0.06443	-0.272	0.14314	-0.25814	-1.13	0.61375	0.43334	0.097619	279	93	7	0.14116	0.81504	0.82159	-0.02	-0.19384	0.15384	0.64212	-0.045825	-0.23909	0.14744	0.48465	0.22493	-0.40593	0.85579	0.48632	-0.070364	-0.26847	0.12774	0.63646	-0.06543	-0.26425	0.13339	0.20929	-0.42385	0.84243	0.48465
CSP	X4.38800214.rs5743611.TLR1..1.G	G	NA	0.071942	387	0	0	0	NaN	NA	NA	NA	NA	NA	NA	NA	NA	NA	NA	NA	NA	NA	NA	NA	NA	NA	NA	NA	NA	NA	NA	NA	NA	0.057143	396	0	0	0	NaN	NA	NA	NA	NA	NA	NA	NA	NA	NA	NA	NA	NA	NA	NA	NA	NA	NA	NA	NA	NA	NA	NA	NA	NA
CSP	X4.38830350.rs5743810.TLR6..1.C	C	NA	0.083933	382	0	0	0	NaN	NA	NA	NA	NA	NA	NA	NA	NA	NA	NA	NA	NA	NA	NA	NA	NA	NA	NA	NA	NA	NA	NA	NA	NA	0.083333	325	53	7	0.087013	0.0087745	0.77697	0.028804	-0.1705	0.22811	0.94808	0.0077572	-0.22572	0.24124	0.47019	0.23266	-0.39879	0.86411	0.83184	-0.026646	-0.27261	0.21932	0.75941	-0.021867	-0.26834	0.22461	0.22966	-0.40351	0.86283	0.47019
CSP	X4.38830514.rs5743809.TLR6..1.T	T	C	0.095923	335	39	3	0.059682	0.1283	0.98167	0.0026668	-0.22488	0.23022	0.9021	-0.015799	-0.26754	0.23594	0.59779	0.2407	-0.65352	1.1349	0.77886	-0.037307	-0.2977	0.22309	0.83982	-0.035572	-0.29631	0.22516	0.23763	-0.65798	1.1332	0.59779	0.066667	355	36	1	0.048469	0.93099	0.8902	-0.019348	-0.29405	0.25535	0.97535	-0.0045075	-0.29048	0.28146	0.51412	-0.54993	-2.202	1.1021	0.93392	0.012244	-0.27719	0.30168	0.80668	0.010529	-0.27917	0.30023	-0.54886	-2.2033	1.1056	0.51412
CSP	X4.74606024.rs4073.IL8.1.A	A	T	0.019185	340	62	7	0.09291	0.041793	0.4218	-0.071363	-0.24548	0.10276	0.71612	-0.037099	-0.23705	0.16285	0.10401	-0.48049	-1.0598	0.098806	0.83971	0.021518	-0.187	0.23003	0.26603	0.011589	-0.19686	0.22004	-0.47862	-1.0596	0.10236	0.10401	0.019048	301	95	16	0.15413	0.018882	0.053237	0.14571	-0.0020357	0.29345	0.019348	0.21389	0.034639	0.39314	0.97015	0.007918	-0.40683	0.42266	0.014325	0.23588	0.0471	0.42467	0.047898	0.2391	0.04898	0.42922	0.064574	-0.35006	0.47921	0.014325
CSP	X5.110407507.rs2289276.TSLP.1.C	C	T	0.014388	323	76	12	0.12165	0.0063039	0.67657	-0.032196	-0.18347	0.11908	0.76025	-0.028249	-0.2097	0.1532	0.63347	-0.10786	-0.55118	0.33547	0.90748	-0.011364	-0.20302	0.18029	0.88199	-0.015317	-0.20781	0.17717	-0.11078	-0.55617	0.3346	0.63347	0.0095238	238	161	17	0.23438	0.10986	0.6093	0.036604	-0.10378	0.17698	0.63525	0.03943	-0.12349	0.20235	0.76534	0.06239	-0.3473	0.47208	0.71801	0.030489	-0.13499	0.19597	0.87763	0.035544	-0.13236	0.20345	0.076741	-0.33893	0.49241	0.6093
CSP	X5.131391749.rs3091336.IL3.1.A	G	A	0.014388	201	179	31	0.29319	0.3028	0.25404	0.069562	-0.049974	0.1891	0.16848	0.10509	-0.044482	0.25466	0.92144	0.014294	-0.26978	0.29837	0.18285	0.10222	-0.048193	0.25264	0.37233	0.1114	-0.044312	0.26711	0.067811	-0.22562	0.36124	0.16848	0.014286	258	131	25	0.2186	0.13336	0.11554	-0.10661	-0.23937	0.026163	0.17012	-0.11613	-0.28205	0.049791	0.2288	-0.2073	-0.54492	0.13032	0.41796	-0.071435	-0.2443	0.10143	0.28278	-0.092894	-0.26829	0.082504	-0.23916	-0.58206	0.10375	0.11554
CSP	X5.131396406.rs35415145.IL3.1.C	C	T	0.026379	392	14	0	0.017241	0.72371	0.6608	-0.092216	-0.50412	0.31969	0.6608	-0.092216	-0.50412	0.31969	NA	NA	NA	NA	0.6608	-0.092216	-0.50412	0.31969	0.6608	-0.092216	-0.50412	0.31969	NA	NA	NA	0.6608	0.011905	390	25	0	0.03012	0.52696	0.0098639	-0.43839	-0.77135	-0.10542	0.0098639	-0.43839	-0.77135	-0.10542	NA	NA	NA	NA	0.0098639	-0.43839	-0.77135	-0.10542	0.0098639	-0.43839	-0.77135	-0.10542	NA	NA	NA	0.0098639
CSP	X5.131396478.rs40401.IL3.1.T	T	C	0.026379	112	207	87	0.46921	0.63462	0.42624	-0.044042	-0.15254	0.064452	0.86019	-0.015268	-0.18518	0.15464	0.24725	-0.10831	-0.29179	0.075163	0.42666	0.061325	-0.089882	0.21253	0.50208	0.018847	-0.16049	0.19819	-0.096013	-0.31382	0.12179	0.24725	0.0095238	220	155	41	0.28486	0.081228	0.21063	-0.076768	-0.19696	0.043429	0.063449	-0.15112	-0.31071	0.0084653	0.75549	0.042709	-0.2261	0.31152	0.034912	-0.17695	-0.34137	-0.012531	0.10574	-0.18212	-0.35237	-0.011866	-0.032924	-0.30981	0.24396	0.034912
CSP	X5.131396676.rs35482671.IL3.1.A	A	NA	0.028777	405	0	0	0	NaN	NA	NA	NA	NA	NA	NA	NA	NA	NA	NA	NA	NA	NA	NA	NA	NA	NA	NA	NA	NA	NA	NA	NA	NA	0.021429	411	0	0	0	NaN	NA	NA	NA	NA	NA	NA	NA	NA	NA	NA	NA	NA	NA	NA	NA	NA	NA	NA	NA	NA	NA	NA	NA	NA
CSP	X5.131396709.rs13166954.IL3.1.C	C	NA	0.016787	410	0	0	0	NaN	NA	NA	NA	NA	NA	NA	NA	NA	NA	NA	NA	NA	NA	NA	NA	NA	NA	NA	NA	NA	NA	NA	NA	NA	0.011905	415	0	0	0	NaN	NA	NA	NA	NA	NA	NA	NA	NA	NA	NA	NA	NA	NA	NA	NA	NA	NA	NA	NA	NA	NA	NA	NA	NA
CSP	X5.131397202.rs31481.IL3.1.G	G	A	0.021583	339	66	3	0.088235	0.91352	0.77127	-0.027848	-0.2156	0.1599	0.86091	-0.017901	-0.21814	0.18234	0.55476	-0.26419	-1.1409	0.61249	0.96722	-0.0042702	-0.20791	0.19937	0.83846	-0.0068851	-0.21088	0.19711	-0.26545	-1.144	0.61311	0.55476	0.0095238	365	49	2	0.063702	0.79765	0.26435	0.13153	-0.099436	0.36249	0.68772	0.050332	-0.1951	0.29576	0.00016732	2.1963	1.0526	3.3401	0.69928	-0.049297	-0.29942	0.20083	0.00080811	-0.04091	-0.28718	0.20536	2.193	1.0478	3.3381	0.00016732
CSP	X5.131402450.rs168681.IL3.1.G	G	A	0.023981	273	125	9	0.17568	0.22291	0.50485	-0.049024	-0.19311	0.095063	0.65508	-0.03649	-0.19659	0.12361	0.34732	-0.24512	-0.75632	0.26608	0.87616	-0.012982	-0.17626	0.1503	0.62409	-0.020804	-0.18488	0.14327	-0.25147	-0.76572	0.26278	0.34732	0.030952	276	119	12	0.17568	0.84777	0.51029	0.051231	-0.10128	0.20375	0.37123	0.079825	-0.09515	0.2548	0.70392	-0.093496	-0.57569	0.3887	0.28842	0.097382	-0.082413	0.27718	0.5504	0.094678	-0.086439	0.2758	-0.065417	-0.55057	0.41973	0.28842
CSP	X5.131407601.rs2069614.CSF2.1.C	C	T	0.023981	114	220	73	0.44963	0.062978	0.79525	-0.014812	-0.12668	0.097061	0.76345	0.025659	-0.14145	0.19276	0.42078	-0.080137	-0.27524	0.11496	0.3726	0.068373	-0.081928	0.21867	0.61876	0.049872	-0.12484	0.22458	-0.047239	-0.27398	0.1795	0.3726	0.0071429	124	197	96	0.46643	0.29884	0.78785	-0.015308	-0.12681	0.096191	0.65493	-0.040221	-0.21661	0.13617	0.98174	0.0022384	-0.1894	0.19388	0.66813	-0.035344	-0.19693	0.12624	0.88818	-0.046907	-0.2359	0.14209	-0.026519	-0.25062	0.19758	0.65493
CSP	X5.131409768.rs10072253.CSF2.1.C	C	NA	0.01199	412	0	0	0	NaN	NA	NA	NA	NA	NA	NA	NA	NA	NA	NA	NA	NA	NA	NA	NA	NA	NA	NA	NA	NA	NA	NA	NA	NA	0.0095238	416	0	0	0	NaN	NA	NA	NA	NA	NA	NA	NA	NA	NA	NA	NA	NA	NA	NA	NA	NA	NA	NA	NA	NA	NA	NA	NA	NA
CSP	X5.131411454.rs2069640.CSF2.1.C	C	NA	0.11031	371	0	0	0	NaN	NA	NA	NA	NA	NA	NA	NA	NA	NA	NA	NA	NA	NA	NA	NA	NA	NA	NA	NA	NA	NA	NA	NA	NA	0.071429	390	0	0	0	NaN	NA	NA	NA	NA	NA	NA	NA	NA	NA	NA	NA	NA	NA	NA	NA	NA	NA	NA	NA	NA	NA	NA	NA	NA
CSP	X5.131411460.rs25882.CSF2.1.T	T	C	0.021583	216	157	35	0.27819	0.3983	0.73634	0.020014	-0.096488	0.13652	0.97299	-0.0026	-0.15312	0.14792	0.40008	0.1158	-0.15393	0.38552	0.60653	-0.040502	-0.19464	0.11363	0.66723	-0.025998	-0.18496	0.13296	0.10476	-0.17356	0.38309	0.40008	0.0047619	233	161	24	0.25	0.57935	0.63376	0.032853	-0.1023	0.16801	0.82105	0.018855	-0.14452	0.18223	0.45547	0.13268	-0.21577	0.48114	0.90081	-0.010504	-0.17568	0.15467	0.75695	0.0030637	-0.16611	0.17223	0.13407	-0.22306	0.49119	0.45547
CSP	X5.131416061.rs25887.CSF2.1.C	C	A	0.016787	106	225	79	0.46707	0.038241	0.46371	-0.041977	-0.15426	0.070304	0.76378	-0.026363	-0.1983	0.14558	0.36333	-0.088207	-0.27839	0.10198	0.64705	0.035369	-0.11604	0.18677	0.66176	-0.0034308	-0.18324	0.17637	-0.09053	-0.31656	0.1355	0.36333	0.0047619	157	178	83	0.41148	0.013544	0.27218	-0.060895	-0.16959	0.0478	0.94107	-0.0062475	-0.1719	0.15941	0.051996	-0.1983	-0.39832	0.0017178	0.13548	0.12319	-0.03855	0.28492	0.11606	0.066782	-0.11206	0.24563	-0.16278	-0.38437	0.058816	0.051996
CSP	X5.131528153.rs3805685.P4HA2.1.T	T	G	0.014388	352	57	2	0.074209	0.85001	0.97393	-0.0033898	-0.20666	0.19988	0.94243	0.0078926	-0.20631	0.22209	0.594	-0.29093	-1.3607	0.7788	0.85585	0.020159	-0.19735	0.23767	0.85565	0.018701	-0.19907	0.23647	-0.28864	-1.36	0.7827	0.594	0.0095238	410	6	0	0.0072115	0.88222	0.29984	-0.35633	-1.03	0.3173	0.29984	-0.35633	-1.03	0.3173	NA	NA	NA	NA	0.29984	-0.35633	-1.03	0.3173	0.29984	-0.35633	-1.03	0.3173	NA	NA	NA	0.29984
CSP	X5.131532634.rs156029.P4HA2.1.A	A	G	0.033573	116	197	90	0.46774	0.71415	0.80223	0.013619	-0.092957	0.12019	0.45595	0.063672	-0.10372	0.23106	0.70197	-0.0356	-0.21794	0.14674	0.31973	0.076982	-0.074658	0.22862	0.60239	0.084666	-0.09352	0.26285	0.017634	-0.1964	0.23167	0.31973	0.0047619	175	178	65	0.36842	0.082397	0.34279	-0.054804	-0.16803	0.058425	0.54369	-0.050433	-0.21322	0.11235	0.30268	-0.11669	-0.3386	0.10521	0.88332	0.012132	-0.14989	0.17415	0.56994	-0.02261	-0.1971	0.15188	-0.12821	-0.3675	0.11108	0.30268
CSP	X5.131540053.rs159903.P4HA2.1.C	C	T	0.019185	224	150	35	0.26895	0.1732	0.65327	0.026454	-0.088964	0.14187	0.56873	0.043734	-0.10667	0.19414	0.97782	0.0037874	-0.26322	0.2708	0.56681	0.045419	-0.11001	0.20085	0.8375	0.048567	-0.11145	0.20858	0.023209	-0.25157	0.29799	0.56681	0.011905	234	158	23	0.24578	0.58361	0.48503	0.048051	-0.086833	0.18293	0.41788	0.067307	-0.09554	0.23015	0.94267	0.012948	-0.33997	0.36587	0.42985	0.06666	-0.098839	0.23216	0.71298	0.070694	-0.098404	0.23979	0.04304	-0.31729	0.40337	0.41788
CSP	X5.131567924.rs11955347.P4HA2.1.G	G	A	0.026379	226	162	18	0.24384	0.098378	0.26814	-0.072965	-0.20211	0.056181	0.32552	-0.076045	-0.22765	0.075555	0.44631	-0.14216	-0.50802	0.2237	0.4976	-0.053393	-0.20768	0.1009	0.53502	-0.065469	-0.22208	0.091138	-0.16854	-0.53995	0.20287	0.26814	0.014286	129	190	95	0.45894	0.12254	0.69505	0.022187	-0.088747	0.13312	0.45493	0.066514	-0.10796	0.24098	0.88519	-0.014285	-0.20819	0.17962	0.4123	0.068182	-0.094817	0.23118	0.68329	0.082531	-0.10541	0.27047	0.034382	-0.18901	0.25777	0.4123
CSP	X5.131592870.rs3900945.PDLIM4.1.C	C	T	0.040767	109	216	75	0.4575	0.078884	0.45041	0.043685	-0.069761	0.15713	0.82329	0.019595	-0.15239	0.19158	0.29676	0.10363	-0.091041	0.29831	0.53529	-0.048411	-0.20146	0.10464	0.57889	-0.0078585	-0.18772	0.172	0.098385	-0.13059	0.32736	0.29676	0.021429	257	134	20	0.21168	0.63964	0.36841	0.063627	-0.075022	0.20228	0.23991	0.1006	-0.067177	0.26837	0.848	-0.036995	-0.41531	0.34132	0.19061	0.11623	-0.057832	0.29029	0.42556	0.11623	-0.059955	0.29241	1.02E-05	-0.38213	0.38216	0.19061
CSP	X5.131597392.rs10463891.PDLIM4.1.G	G	A	0.021583	111	218	79	0.46078	0.12856	0.49646	0.038349	-0.072176	0.14887	0.81555	0.020102	-0.14879	0.189	0.36657	0.087115	-0.10199	0.27622	0.61044	-0.039106	-0.18956	0.11135	0.66538	-0.0035964	-0.18074	0.17355	0.08473	-0.13808	0.30754	0.36657	0.0047619	260	138	20	0.21292	0.7592	0.37631	0.062079	-0.075451	0.19961	0.24236	0.098926	-0.066924	0.26478	0.81928	-0.044002	-0.42149	0.33348	0.18798	0.11541	-0.0564	0.28722	0.42094	0.11494	-0.058961	0.28884	-0.0070065	-0.38831	0.3743	0.18798
CSP	X5.131606632.rs17851430.PDLIM4.1.C	C	NA	0.021583	408	0	0	0	NaN	NA	NA	NA	NA	NA	NA	NA	NA	NA	NA	NA	NA	NA	NA	NA	NA	NA	NA	NA	NA	NA	NA	NA	NA	0.0047619	418	0	0	0	NaN	NA	NA	NA	NA	NA	NA	NA	NA	NA	NA	NA	NA	NA	NA	NA	NA	NA	NA	NA	NA	NA	NA	NA	NA
CSP	X5.131610232.rs156112.PDLIM4.1.C	C	T	0.026379	252	139	15	0.20813	0.436	0.12088	0.10607	-0.027963	0.2401	0.082013	0.13823	-0.017556	0.29401	0.86585	0.034375	-0.36444	0.43319	0.08691	0.1393	-0.020185	0.29878	0.21259	0.14411	-0.017146	0.30538	0.085061	-0.31675	0.48687	0.082013	0.02619	392	16	1	0.022005	0.065386	0.75103	0.060362	-0.31252	0.43325	0.65508	0.092255	-0.31252	0.49703	0.67976	-0.34429	-1.9791	1.2905	0.57202	0.12009	-0.29646	0.53665	0.78517	0.11915	-0.29787	0.53616	-0.33916	-1.9754	1.2971	0.57202
CSP	X5.131647902.rs398064.SLC22A4.1.C	C	NA	0.016787	410	0	0	0	NaN	NA	NA	NA	NA	NA	NA	NA	NA	NA	NA	NA	NA	NA	NA	NA	NA	NA	NA	NA	NA	NA	NA	NA	NA	0.014286	414	0	0	0	NaN	NA	NA	NA	NA	NA	NA	NA	NA	NA	NA	NA	NA	NA	NA	NA	NA	NA	NA	NA	NA	NA	NA	NA	NA
CSP	X5.131647954.rs11568510.SLC22A4.1.A	A	NA	0.023981	407	0	0	0	NaN	NA	NA	NA	NA	NA	NA	NA	NA	NA	NA	NA	NA	NA	NA	NA	NA	NA	NA	NA	NA	NA	NA	NA	NA	0.0095238	416	0	0	0	NaN	NA	NA	NA	NA	NA	NA	NA	NA	NA	NA	NA	NA	NA	NA	NA	NA	NA	NA	NA	NA	NA	NA	NA	NA
CSP	X5.131649300.rs11568499.SLC22A4.1.T	T	NA	0.019185	409	0	0	0	NaN	NA	NA	NA	NA	NA	NA	NA	NA	NA	NA	NA	NA	NA	NA	NA	NA	NA	NA	NA	NA	NA	NA	NA	NA	0.0095238	416	0	0	0	NaN	NA	NA	NA	NA	NA	NA	NA	NA	NA	NA	NA	NA	NA	NA	NA	NA	NA	NA	NA	NA	NA	NA	NA	NA
CSP	X5.131649306.rs455649.SLC22A4.1.G	G	NA	0.0095923	413	0	0	0	NaN	NA	NA	NA	NA	NA	NA	NA	NA	NA	NA	NA	NA	NA	NA	NA	NA	NA	NA	NA	NA	NA	NA	NA	NA	0.0071429	417	0	0	0	NaN	NA	NA	NA	NA	NA	NA	NA	NA	NA	NA	NA	NA	NA	NA	NA	NA	NA	NA	NA	NA	NA	NA	NA	NA
CSP	X5.131663062.rs272893.SLC22A4..1.A	G	A	0.019185	261	128	20	0.20538	0.40504	0.34093	0.062453	-0.066083	0.19099	0.48965	0.054989	-0.10102	0.21099	0.30167	0.18282	-0.16411	0.52976	0.81414	0.01939	-0.14227	0.18105	0.54223	0.033343	-0.13025	0.19693	0.1939	-0.15763	0.54543	0.30167	0.011905	171	186	58	0.36386	0.51667	0.40334	-0.04961	-0.16596	0.066745	0.36737	-0.075273	-0.23895	0.088399	0.69508	-0.046826	-0.28097	0.18732	0.53079	-0.05238	-0.21617	0.11141	0.66456	-0.072718	-0.24766	0.10223	-0.083152	-0.33317	0.16686	0.36737
CSP	X5.131667548.rs2304081.SLC22A4.1.G	G	A	0.014388	396	15	0	0.018248	0.7063	0.17959	-0.27105	-0.66692	0.12482	0.17959	-0.27105	-0.66692	0.12482	NA	NA	NA	NA	0.17959	-0.27105	-0.66692	0.12482	0.17959	-0.27105	-0.66692	0.12482	NA	NA	NA	0.17959	0.014286	298	102	14	0.157	0.15881	0.75325	0.024441	-0.12795	0.17683	0.91341	0.010002	-0.17029	0.19029	0.51024	0.15143	-0.29932	0.60219	0.87216	-0.01543	-0.20337	0.17251	0.80207	-0.0089414	-0.19805	0.18017	0.14919	-0.30459	0.60297	0.51024
CSP	X5.131671634.rs4646201.SLC22A4.1.G	G	NA	0.014388	411	0	0	0	NaN	NA	NA	NA	NA	NA	NA	NA	NA	NA	NA	NA	NA	NA	NA	NA	NA	NA	NA	NA	NA	NA	NA	NA	NA	0.014286	414	0	0	0	NaN	NA	NA	NA	NA	NA	NA	NA	NA	NA	NA	NA	NA	NA	NA	NA	NA	NA	NA	NA	NA	NA	NA	NA	NA
CSP	X5.131681057.rs272867.SLC22A4.1.G	A	G	0.023981	169	181	57	0.36241	0.447	0.29555	0.057829	-0.050529	0.16619	0.56246	0.045029	-0.10735	0.19741	0.20648	0.13914	-0.076729	0.355	0.75909	-0.023618	-0.17456	0.12733	0.44523	0.013374	-0.1485	0.17525	0.14609	-0.085842	0.37802	0.20648	0.011905	165	192	58	0.37108	0.85761	0.37744	-0.052846	-0.1702	0.064506	0.37986	-0.073812	-0.23856	0.090934	0.60806	-0.061329	-0.29572	0.17306	0.60851	-0.042687	-0.20603	0.12066	0.66302	-0.066874	-0.24216	0.10841	-0.096016	-0.34754	0.15551	0.37744
CSP	X5.131706005.rs11544587.SLC22A5.1.T	T	NA	0.016787	410	0	0	0	NaN	NA	NA	NA	NA	NA	NA	NA	NA	NA	NA	NA	NA	NA	NA	NA	NA	NA	NA	NA	NA	NA	NA	NA	NA	0.016667	413	0	0	0	NaN	NA	NA	NA	NA	NA	NA	NA	NA	NA	NA	NA	NA	NA	NA	NA	NA	NA	NA	NA	NA	NA	NA	NA	NA
CSP	X5.131714106.rs10040427.SLC22A5.1.C	C	T	0.033573	349	51	3	0.07072	0.45553	0.41372	0.084987	-0.11881	0.28878	0.30837	0.1148	-0.10609	0.33569	0.60419	-0.23008	-1.1	0.63985	0.23844	0.13602	-0.09012	0.36215	0.44617	0.13403	-0.092472	0.36054	-0.21153	-1.0817	0.65859	0.23844	0.030952	379	28	0	0.034398	0.47234	0.78739	0.043842	-0.27476	0.36245	0.78739	0.043842	-0.27476	0.36245	NA	NA	NA	NA	0.78739	0.043842	-0.27476	0.36245	0.78739	0.043842	-0.27476	0.36245	NA	NA	NA	0.78739
CSP	X5.131719999.rs4551059.SLC22A5.1.G	G	NA	0.014388	411	0	0	0	NaN	NA	NA	NA	NA	NA	NA	NA	NA	NA	NA	NA	NA	NA	NA	NA	NA	NA	NA	NA	NA	NA	NA	NA	NA	0.0095238	416	0	0	0	NaN	NA	NA	NA	NA	NA	NA	NA	NA	NA	NA	NA	NA	NA	NA	NA	NA	NA	NA	NA	NA	NA	NA	NA	NA
CSP	X5.131729935.rs11568525.SLC22A5.1.C	C	T	0.019185	294	111	4	0.14548	0.064038	0.51068	0.052993	-0.10491	0.2109	0.35498	0.078731	-0.088097	0.24556	0.29614	-0.40495	-1.1646	0.35476	0.24308	0.10036	-0.068147	0.26886	0.3149	0.095108	-0.073737	0.26395	-0.37813	-1.1391	0.38285	0.24308	0.0071429	411	6	0	0.0071942	0.88236	0.99456	0.0023523	-0.67369	0.67839	0.99456	0.0023523	-0.67369	0.67839	NA	NA	NA	NA	0.99456	0.0023523	-0.67369	0.67839	0.99456	0.0023523	-0.67369	0.67839	NA	NA	NA	0.99456
CSP	X5.131744790.rs7704457.LOC441108.1.T	T	C	0.071942	271	109	7	0.15891	0.29156	0.70948	-0.028505	-0.17847	0.12146	0.95763	-0.0044635	-0.16914	0.16022	0.21929	-0.35489	-0.92115	0.21136	0.75769	0.026412	-0.14138	0.19421	0.46109	0.017829	-0.15045	0.1861	-0.34989	-0.91882	0.21903	0.21929	0.0095238	307	94	15	0.14904	0.025975	0.89541	0.010196	-0.14183	0.16222	0.6415	0.043551	-0.13978	0.22688	0.46948	-0.15929	-0.59091	0.27233	0.41661	0.0798	-0.11274	0.27234	0.58599	0.073073	-0.12071	0.26685	-0.14188	-0.5762	0.29244	0.41661
CSP	X5.131778716.rs6874639.LOC441108.1.A	A	G	0.019185	168	198	43	0.34719	0.16926	0.64155	-0.027325	-0.14237	0.08772	0.78255	-0.021418	-0.17352	0.13069	0.58704	-0.067434	-0.31079	0.17592	0.95036	0.0047531	-0.14488	0.15439	0.85635	-0.010216	-0.16908	0.14865	-0.072981	-0.33145	0.18548	0.58704	0.019048	222	148	42	0.28155	0.022921	0.57369	-0.034387	-0.15418	0.085404	0.9105	0.0092342	-0.15178	0.17025	0.14908	-0.196	-0.46226	0.070258	0.30668	0.087325	-0.080114	0.25476	0.27911	0.060614	-0.11207	0.2333	-0.17216	-0.44711	0.1028	0.14908
CSP	X5.131797578.rs2522051.LOC441108.1.C	T	C	0.083933	131	172	79	0.43194	0.10697	0.98335	-0.0011184	-0.10618	0.10395	0.39462	0.069957	-0.091115	0.23103	0.29969	-0.099976	-0.28892	0.088965	0.096845	0.12991	-0.023445	0.28326	0.24111	0.11736	-0.055677	0.29041	-0.033429	-0.24616	0.1793	0.096845	0.042857	273	104	25	0.19154	0.00096091	0.56115	-0.040024	-0.17501	0.094964	0.58413	-0.048678	-0.22298	0.12563	0.69706	-0.066422	-0.40085	0.268	0.71301	-0.034951	-0.22119	0.15129	0.84478	-0.041518	-0.23013	0.1471	-0.077731	-0.41642	0.26096	0.56115
CSP	X5.131805735.rs2706379.LOC441108.1.C	C	T	0.023981	162	196	49	0.36118	0.37919	0.71143	-0.021357	-0.13451	0.0918	0.98175	0.0017932	-0.15185	0.15544	0.42835	-0.093518	-0.32495	0.13791	0.59048	0.041407	-0.1094	0.19221	0.70395	0.022726	-0.13859	0.18404	-0.081194	-0.32885	0.16646	0.42835	0.0071429	286	115	16	0.17626	0.30442	0.85992	0.013103	-0.13242	0.15862	0.99419	0.00064289	-0.17232	0.17361	0.62538	0.10384	-0.31302	0.52071	0.83973	-0.018492	-0.1977	0.16072	0.87921	-0.012938	-0.19384	0.16796	0.099952	-0.32094	0.52085	0.62538
CSP	X5.131810619.rs2706381.LOC441108.1.C	C	T	0.019185	169	191	49	0.3533	0.65699	0.80774	-0.013911	-0.12596	0.098137	0.87635	0.012074	-0.14002	0.16417	0.45938	-0.087311	-0.31861	0.14399	0.52539	0.048742	-0.10169	0.19918	0.70057	0.033242	-0.12693	0.19341	-0.069871	-0.31619	0.17644	0.45938	0.0071429	295	111	11	0.15947	0.88523	0.73072	-0.027351	-0.18312	0.12841	0.95777	0.0048037	-0.17299	0.1826	0.20757	-0.32202	-0.82283	0.1788	0.60854	0.047687	-0.13481	0.23018	0.42128	0.035516	-0.14794	0.21897	-0.31154	-0.81579	0.19272	0.20757
CSP	X5.131819921.rs2070729.IRF1.1.A	A	C	0.021583	195	178	35	0.30392	0.52959	0.7763	-0.016969	-0.13402	0.10008	0.54704	0.046016	-0.10376	0.19579	0.082349	-0.23716	-0.50473	0.030413	0.11295	0.12177	-0.028803	0.27235	0.112	0.092792	-0.063282	0.24887	-0.19314	-0.47065	0.084378	0.082349	0.0047619	122	204	92	0.46411	0.69965	0.85231	0.010749	-0.10241	0.12391	0.78884	0.024173	-0.15273	0.20108	0.97966	0.0025218	-0.19136	0.1964	0.82485	0.018077	-0.14202	0.17817	0.96262	0.026363	-0.16163	0.21435	0.019203	-0.20845	0.24685	0.78884
CSP	X5.131822072.rs2070724.IRF1.1.G	G	A	0.021583	124	209	75	0.43995	0.42491	0.63759	-0.02618	-0.13511	0.082747	0.46481	0.060721	-0.1021	0.22354	0.087092	-0.16838	-0.36128	0.024511	0.045211	0.15246	0.0032497	0.30168	0.09422	0.11662	-0.05417	0.28741	-0.095213	-0.31571	0.12528	0.045211	0.011905	145	202	68	0.40723	0.8673	0.80694	-0.014425	-0.13012	0.10127	0.90682	0.010018	-0.15773	0.17777	0.54187	-0.067506	-0.28441	0.1494	0.57344	0.046069	-0.11432	0.20646	0.78549	0.030268	-0.14731	0.20785	-0.050013	-0.29019	0.19016	0.54187
CSP	X5.131824486.rs2070722.IRF1..1.G	G	T	0.038369	123	204	74	0.4389	0.51028	0.68963	-0.02239	-0.13228	0.087498	0.46597	0.061086	-0.10314	0.22531	0.11366	-0.15729	-0.35218	0.037591	0.057231	0.14625	-0.004496	0.297	0.12337	0.11397	-0.058463	0.28641	-0.085983	-0.30859	0.13663	0.057231	0.021429	145	200	66	0.40389	0.83028	0.92778	-0.005444	-0.12316	0.11227	0.7459	0.028087	-0.1418	0.19798	0.5525	-0.067194	-0.28891	0.15452	0.45542	0.061927	-0.10069	0.22454	0.72253	0.050024	-0.12966	0.22971	-0.038335	-0.28326	0.20659	0.45542
CSP	X5.131826880.rs2706384.IRF1..1.C	C	A	0.079137	141	185	58	0.39193	0.83295	0.73635	-0.01933	-0.13185	0.093195	0.74918	0.026203	-0.13443	0.18684	0.28153	-0.11842	-0.33396	0.097114	0.2782	0.085798	-0.06928	0.24088	0.43606	0.061345	-0.1084	0.23108	-0.08388	-0.31979	0.15203	0.2782	0.07619	131	193	64	0.41366	0.61654	0.9167	-0.0065503	-0.1293	0.1162	0.78632	0.024692	-0.15383	0.20322	0.5881	-0.06309	-0.29141	0.16523	0.50899	0.057162	-0.11249	0.22681	0.77325	0.045336	-0.14343	0.2341	-0.036475	-0.29047	0.21752	0.50899
CSP	X5.131831058.rs2548999.IRF1.1.G	G	T	0.014388	140	204	67	0.41119	0.61174	0.74701	-0.017856	-0.12635	0.090639	0.32235	0.079477	-0.077929	0.23688	0.061705	-0.19102	-0.39141	0.0093642	0.019857	0.17601	0.027889	0.32413	0.042643	0.14101	-0.024062	0.30609	-0.10705	-0.32985	0.11575	0.019857	0.0095238	109	212	95	0.48317	0.67755	0.69777	0.022698	-0.091862	0.13726	0.87927	0.014115	-0.16802	0.19625	0.62703	0.047127	-0.14297	0.23722	0.78403	-0.022267	-0.18151	0.13697	0.8889	-0.00027298	-0.19258	0.19203	0.046945	-0.18267	0.27656	0.62703
CSP	X5.131873073.rs739718.IL5.1.T	T	C	0.016787	180	201	29	0.31585	0.0065205	0.74626	0.02011	-0.1017	0.14192	0.65867	-0.033897	-0.18429	0.1165	0.10227	0.24201	-0.048292	0.53231	0.20062	-0.0976	-0.24707	0.051874	0.17902	-0.069445	-0.22433	0.085444	0.20614	-0.095058	0.50734	0.10227	0.019048	248	155	9	0.20995	0.0065105	0.0092145	-0.19646	-0.34433	-0.048585	0.024172	-0.18677	-0.34915	-0.024389	0.046265	-0.55608	-1.103	-0.0091996	0.093589	-0.14101	-0.30584	0.023819	0.021654	-0.16126	-0.32631	0.0037914	-0.61472	-1.1631	-0.06633	0.0092145
CSP	X5.131877524.rs2069818.IL5..1.C	C	A	0.014388	357	52	2	0.068127	0.94273	0.82793	0.023276	-0.18662	0.23317	0.69838	0.043779	-0.17766	0.26522	0.44298	-0.42003	-1.4931	0.65309	0.57984	0.063436	-0.16115	0.28802	0.64891	0.060422	-0.16443	0.28527	-0.40988	-1.4846	0.66486	0.44298	0.0047619	305	104	9	0.14593	0.9693	0.85121	0.015541	-0.14686	0.17794	0.94267	0.0067513	-0.17724	0.19074	0.6727	0.11912	-0.43356	0.6718	0.94349	-0.0068708	-0.19684	0.1831	0.91414	-0.0037921	-0.1945	0.18692	0.11828	-0.43666	0.67323	0.6727
CSP	X5.131877699.rs2069823.IL5.1.T	T	NA	0.014388	411	0	0	0	NaN	NA	NA	NA	NA	NA	NA	NA	NA	NA	NA	NA	NA	NA	NA	NA	NA	NA	NA	NA	NA	NA	NA	NA	NA	0.0095238	416	0	0	0	NaN	NA	NA	NA	NA	NA	NA	NA	NA	NA	NA	NA	NA	NA	NA	NA	NA	NA	NA	NA	NA	NA	NA	NA	NA
CSP	X5.131892979.rs4526098.RAD50.1.G	A	G	0.01199	232	150	30	0.25485	0.40056	0.45403	-0.045249	-0.1637	0.073206	0.97161	0.0027318	-0.14772	0.15319	0.060126	-0.27296	-0.55756	0.011636	0.29253	0.083088	-0.071627	0.2378	0.1372	0.053716	-0.10436	0.21179	-0.25162	-0.54325	0.040018	0.060126	0.0095238	383	31	2	0.042067	0.12413	0.69263	0.055098	-0.2181	0.32829	0.77685	0.04304	-0.2546	0.34068	0.56465	0.3421	-0.82209	1.5063	0.88847	0.021923	-0.28445	0.3283	0.83791	0.023605	-0.28307	0.33028	0.34377	-0.82202	1.5096	0.56465
CSP	X5.131905810.rs2706348.RAD50.1.A	A	G	0.067146	108	192	89	0.47558	0.83605	0.71131	-0.020541	-0.12932	0.088241	0.091096	-0.14766	-0.31896	0.023628	0.23816	0.1107	-0.073234	0.29462	0.011914	-0.19615	-0.34903	-0.043266	0.041934	-0.2055	-0.38676	-0.024236	-0.020867	-0.23755	0.19582	0.011914	0.05	125	190	84	0.44862	0.45436	0.39147	0.049658	-0.063919	0.16324	0.45206	0.067738	-0.10882	0.24429	0.5134	0.066411	-0.13276	0.26558	0.87271	0.013427	-0.15084	0.17769	0.69243	0.053592	-0.13545	0.24263	0.098552	-0.13078	0.32788	0.39147
CSP	X5.131915022.rs28903086.RAD50.1.G	G	NA	0.0095923	413	0	0	0	NaN	NA	NA	NA	NA	NA	NA	NA	NA	NA	NA	NA	NA	NA	NA	NA	NA	NA	NA	NA	NA	NA	NA	NA	NA	0.0095238	416	0	0	0	NaN	NA	NA	NA	NA	NA	NA	NA	NA	NA	NA	NA	NA	NA	NA	NA	NA	NA	NA	NA	NA	NA	NA	NA	NA
CSP	X5.131915673.rs28903088.RAD50.1.G	G	NA	0.079137	384	0	0	0	NaN	NA	NA	NA	NA	NA	NA	NA	NA	NA	NA	NA	NA	NA	NA	NA	NA	NA	NA	NA	NA	NA	NA	NA	NA	0.069048	391	0	0	0	NaN	NA	NA	NA	NA	NA	NA	NA	NA	NA	NA	NA	NA	NA	NA	NA	NA	NA	NA	NA	NA	NA	NA	NA	NA
CSP	X5.131917726.rs10479007.RAD50.1.A	A	G	0.016787	298	106	6	0.1439	0.31814	0.55862	0.046063	-0.1083	0.20042	0.61627	0.042813	-0.12463	0.21026	0.61878	0.15881	-0.46674	0.78435	0.70828	0.032513	-0.1378	0.20283	0.81212	0.035865	-0.13506	0.20679	0.16844	-0.45943	0.79631	0.55862	0.011905	348	65	2	0.083133	0.57612	0.34814	0.10017	-0.1091	0.30944	0.30824	0.11386	-0.10516	0.33287	0.84528	-0.11636	-1.2851	1.0523	0.28492	0.12101	-0.10079	0.34282	0.55751	0.12051	-0.10164	0.34266	-0.099412	-1.2683	1.0695	0.28492
CSP	X5.131923673.rs28903090.RAD50.1.G	G	NA	0.016787	410	0	0	0	NaN	NA	NA	NA	NA	NA	NA	NA	NA	NA	NA	NA	NA	NA	NA	NA	NA	NA	NA	NA	NA	NA	NA	NA	NA	0.011905	415	0	0	0	NaN	NA	NA	NA	NA	NA	NA	NA	NA	NA	NA	NA	NA	NA	NA	NA	NA	NA	NA	NA	NA	NA	NA	NA	NA
CSP	X5.131930613.rs1047380.RAD50.1.A	A	NA	0.014388	411	0	0	0	NaN	NA	NA	NA	NA	NA	NA	NA	NA	NA	NA	NA	NA	NA	NA	NA	NA	NA	NA	NA	NA	NA	NA	NA	NA	0.011905	415	0	0	0	NaN	NA	NA	NA	NA	NA	NA	NA	NA	NA	NA	NA	NA	NA	NA	NA	NA	NA	NA	NA	NA	NA	NA	NA	NA
CSP	X5.131931385.rs1047382.RAD50.1.T	T	NA	0.014388	411	0	0	0	NaN	NA	NA	NA	NA	NA	NA	NA	NA	NA	NA	NA	NA	NA	NA	NA	NA	NA	NA	NA	NA	NA	NA	NA	NA	0.0095238	416	0	0	0	NaN	NA	NA	NA	NA	NA	NA	NA	NA	NA	NA	NA	NA	NA	NA	NA	NA	NA	NA	NA	NA	NA	NA	NA	NA
CSP	X5.131931472.rs28903092.RAD50.1.G	G	NA	0.014388	411	0	0	0	NaN	NA	NA	NA	NA	NA	NA	NA	NA	NA	NA	NA	NA	NA	NA	NA	NA	NA	NA	NA	NA	NA	NA	NA	NA	0.0047619	418	0	0	0	NaN	NA	NA	NA	NA	NA	NA	NA	NA	NA	NA	NA	NA	NA	NA	NA	NA	NA	NA	NA	NA	NA	NA	NA	NA
CSP	X5.131940498.rs28903093.RAD50.1.T	T	NA	0.019185	409	0	0	0	NaN	NA	NA	NA	NA	NA	NA	NA	NA	NA	NA	NA	NA	NA	NA	NA	NA	NA	NA	NA	NA	NA	NA	NA	NA	0.0047619	418	0	0	0	NaN	NA	NA	NA	NA	NA	NA	NA	NA	NA	NA	NA	NA	NA	NA	NA	NA	NA	NA	NA	NA	NA	NA	NA	NA
CSP	X5.131944869.rs1047386.RAD50.1.T	T	NA	0.019185	409	0	0	0	NaN	NA	NA	NA	NA	NA	NA	NA	NA	NA	NA	NA	NA	NA	NA	NA	NA	NA	NA	NA	NA	NA	NA	NA	NA	0.0071429	417	0	0	0	NaN	NA	NA	NA	NA	NA	NA	NA	NA	NA	NA	NA	NA	NA	NA	NA	NA	NA	NA	NA	NA	NA	NA	NA	NA
CSP	X5.131951770.rs1047387.RAD50.1.A	A	NA	0.014388	411	0	0	0	NaN	NA	NA	NA	NA	NA	NA	NA	NA	NA	NA	NA	NA	NA	NA	NA	NA	NA	NA	NA	NA	NA	NA	NA	NA	0.0071429	417	0	0	0	NaN	NA	NA	NA	NA	NA	NA	NA	NA	NA	NA	NA	NA	NA	NA	NA	NA	NA	NA	NA	NA	NA	NA	NA	NA
CSP	X5.131952405.rs17772565.RAD50.1.C	C	T	0.019185	212	176	21	0.2665	0.041752	0.78333	-0.017752	-0.14428	0.10878	0.25109	-0.087821	-0.2378	0.062157	0.063884	0.31844	-0.018391	0.65528	0.046622	-0.1529	-0.30351	-0.0022837	0.046165	-0.12894	-0.28266	0.024777	0.25883	-0.084724	0.60239	0.046165	0.014286	348	65	1	0.080918	0.25825	0.048234	-0.21643	-0.43118	-0.0016762	0.034977	-0.2365	-0.45633	-0.01667	0.53319	0.52415	-1.1245	2.1728	0.027211	-0.24924	-0.47044	-0.028042	0.073709	-0.24809	-0.4695	-0.026682	0.49233	-1.1489	2.1335	0.027211
CSP	X5.131965179.rs3798134.RAD50.1.G	G	A	0.033573	188	185	30	0.30397	0.088426	0.083828	0.10723	-0.014334	0.2288	0.03334	0.16442	0.012977	0.31586	0.94868	0.0094931	-0.27958	0.29857	0.036051	0.16222	0.010551	0.31389	0.09118	0.17551	0.018261	0.33275	0.096389	-0.20166	0.39444	0.03334	0.030952	143	194	70	0.41032	0.76226	0.46771	0.042469	-0.072152	0.15709	0.83497	0.017902	-0.15051	0.18632	0.27785	0.11768	-0.09487	0.33023	0.53505	-0.050897	-0.21171	0.10992	0.54834	-0.014981	-0.19369	0.16373	0.10904	-0.12739	0.34548	0.27785
CSP	X5.131976461.rs35861031.RAD50.1.G	G	NA	0.019185	409	0	0	0	NaN	NA	NA	NA	NA	NA	NA	NA	NA	NA	NA	NA	NA	NA	NA	NA	NA	NA	NA	NA	NA	NA	NA	NA	NA	0.0095238	416	0	0	0	NaN	NA	NA	NA	NA	NA	NA	NA	NA	NA	NA	NA	NA	NA	NA	NA	NA	NA	NA	NA	NA	NA	NA	NA	NA
CSP	X5.131978166.rs1804669.RAD50.1.G	G	NA	0.01199	412	0	0	0	NaN	NA	NA	NA	NA	NA	NA	NA	NA	NA	NA	NA	NA	NA	NA	NA	NA	NA	NA	NA	NA	NA	NA	NA	NA	0.0071429	417	0	0	0	NaN	NA	NA	NA	NA	NA	NA	NA	NA	NA	NA	NA	NA	NA	NA	NA	NA	NA	NA	NA	NA	NA	NA	NA	NA
CSP	X5.131982808.rs4621555.RAD50.1.C	T	C	0.019185	310	94	5	0.12714	0.47281	0.4677	0.060144	-0.10218	0.22246	0.55646	0.052562	-0.12261	0.22774	0.44517	0.26664	-0.41788	0.95116	0.68957	0.036317	-0.14188	0.21452	0.67591	0.04093	-0.13772	0.21958	0.27672	-0.40989	0.96333	0.44517	0.0095238	349	66	1	0.081731	0.2452	0.30042	0.113	-0.10088	0.32687	0.28655	0.11898	-0.099834	0.33779	0.96317	-0.038908	-1.6903	1.6125	0.28095	0.12107	-0.099018	0.34115	0.55986	0.12101	-0.099399	0.34142	-0.018345	-1.6698	1.6331	0.28095
CSP	X5.131992409.rs1881457.IL13..1.T	T	G	0.038369	282	112	7	0.15711	0.2745	0.21071	0.095503	-0.054053	0.24506	0.33045	0.081334	-0.082468	0.24514	0.16633	0.40385	-0.16803	0.97572	0.55695	0.049984	-0.11681	0.21677	0.29894	0.060413	-0.10676	0.22758	0.42149	-0.15283	0.9958	0.16633	0.021429	276	116	19	0.18735	0.13835	0.61167	0.036904	-0.10557	0.17938	0.86699	0.01481	-0.15851	0.18813	0.31364	0.19913	-0.18821	0.58647	0.76857	-0.027118	-0.20775	0.15352	0.59548	-0.014399	-0.19685	0.16805	0.1948	-0.19688	0.58647	0.31364
CSP	X5.131994669.rs2069744.IL13.1.C	C	T	0.016787	210	166	34	0.28537	0.88214	0.51582	-0.038684	-0.15537	0.078	0.54498	-0.046164	-0.19564	0.10332	0.67944	-0.057394	-0.32962	0.21483	0.69987	-0.029977	-0.18239	0.12244	0.80975	-0.040269	-0.19762	0.11708	-0.075019	-0.35607	0.20603	0.51582	0.0095238	347	63	6	0.090144	0.11736	0.32144	0.096617	-0.094374	0.28761	0.47099	0.079451	-0.13657	0.29548	0.21294	0.4271	-0.24499	1.0992	0.73871	0.038178	-0.18616	0.26251	0.42614	0.04549	-0.17897	0.26995	0.434	-0.23964	1.1076	0.21294
CSP	X5.131995964.rs20541.IL13..1.C	C	T	0.11751	202	129	37	0.27582	0.01877	0.093996	-0.1015	-0.22029	0.017292	0.06692	-0.14875	-0.30787	0.010374	0.4884	-0.094777	-0.36289	0.17334	0.1385	-0.12607	-0.29286	0.040728	0.18749	-0.14819	-0.31977	0.023392	-0.15071	-0.42587	0.12444	0.06692	0.080952	328	57	1	0.076425	0.36565	0.081862	0.20446	-0.025854	0.43478	0.12948	0.1833	-0.05366	0.42025	0.058326	1.5961	-0.056282	3.2485	0.20979	0.15295	-0.086087	0.39199	0.072062	0.15707	-0.081171	0.39531	1.6154	-0.035862	3.2666	0.058326
CSP	X5.131996500.rs848.IL13..1.T	G	T	0.026379	109	220	77	0.46059	0.068168	0.56177	-0.033132	-0.14506	0.078792	0.15232	-0.12387	-0.29348	0.045745	0.53678	0.06046	-0.13139	0.25231	0.077799	-0.1356	-0.28629	0.0151	0.1984	-0.15287	-0.3303	0.024562	-0.04163	-0.26675	0.18349	0.077799	0.011905	215	172	28	0.2747	0.41398	0.23279	0.079003	-0.05077	0.20878	0.24205	0.095897	-0.064766	0.25656	0.54068	0.10013	-0.22067	0.42093	0.38147	0.072882	-0.090338	0.2361	0.48352	0.0888	-0.078759	0.25636	0.1393	-0.18987	0.46847	0.23279
CSP	X5.132001065.rs2243206.IL13.1.C	C	T	0.028777	255	133	17	0.20617	0.94785	0.44618	0.051416	-0.08087	0.1837	0.47326	0.057147	-0.099029	0.21332	0.65816	0.085764	-0.29415	0.46568	0.58201	0.045138	-0.11559	0.20586	0.74868	0.051346	-0.11118	0.21387	0.10304	-0.28108	0.48716	0.44618	0.021429	340	68	3	0.090024	0.84207	0.34671	0.096443	-0.10444	0.29732	0.26134	0.12256	-0.091306	0.33643	0.59269	-0.25985	-1.2119	0.69223	0.20568	0.1404	-0.077045	0.35784	0.39946	0.1383	-0.079515	0.35611	-0.23636	-1.1885	0.71579	0.20568
CSP	X5.132008644.rs2243248.IL4.1.T	T	G	0.026379	312	89	5	0.12192	0.63133	0.8398	-0.01693	-0.18108	0.14722	0.72851	-0.031524	-0.20953	0.14648	0.6247	0.16997	-0.51102	0.85097	0.62789	-0.044913	-0.22653	0.1367	0.79923	-0.042508	-0.22459	0.13957	0.16105	-0.5217	0.84379	0.6247	0.019048	277	123	12	0.1784	0.70851	0.38683	-0.066676	-0.21769	0.08434	0.63318	-0.042033	-0.21465	0.13059	0.15202	-0.3523	-0.83436	0.12976	0.97269	0.0030936	-0.17402	0.18021	0.35648	-0.011519	-0.18953	0.16649	-0.35582	-0.84153	0.12988	0.15202
CSP	X5.132009154.rs2243250.IL4.1.C	T	C	0.093525	281	88	9	0.14021	0.50328	0.4146	-0.065951	-0.22439	0.092494	0.28652	-0.098335	-0.27917	0.082503	0.70054	0.1025	-0.41989	0.6249	0.21488	-0.11822	-0.30503	0.068601	0.44619	-0.11595	-0.30366	0.071754	0.075402	-0.4485	0.59931	0.21488	0.10476	154	147	75	0.39495	0.00041777	0.28058	-0.06274	-0.17671	0.051226	0.40739	-0.073921	-0.2488	0.10096	0.31181	-0.11052	-0.3247	0.10366	0.99725	-0.00031043	-0.17707	0.17645	0.54373	-0.043758	-0.23657	0.14906	-0.13176	-0.36571	0.10219	0.28058
CSP	X5.132009787.rs2243251.IL4..1.T	T	C	0.014388	196	176	39	0.309	0.95518	0.47248	-0.041846	-0.15601	0.072315	0.76999	-0.022245	-0.17136	0.12687	0.26946	-0.14343	-0.398	0.11114	0.72165	0.027378	-0.12325	0.178	0.54359	0.0041242	-0.15267	0.16092	-0.14149	-0.40685	0.12387	0.26946	0.0095238	395	21	0	0.02524	0.59741	0.96904	-0.0072952	-0.37567	0.36108	0.96904	-0.0072952	-0.37567	0.36108	NA	NA	NA	NA	0.96904	-0.0072952	-0.37567	0.36108	0.96904	-0.0072952	-0.37567	0.36108	NA	NA	NA	0.96904
CSP	X5.132009821.rs4986964.IL4.1.T	T	NA	0.028777	405	0	0	0	NaN	NA	NA	NA	NA	NA	NA	NA	NA	NA	NA	NA	NA	NA	NA	NA	NA	NA	NA	NA	NA	NA	NA	NA	NA	0.0047619	418	0	0	0	NaN	NA	NA	NA	NA	NA	NA	NA	NA	NA	NA	NA	NA	NA	NA	NA	NA	NA	NA	NA	NA	NA	NA	NA	NA
CSP	X5.132014109.rs2243270.IL4..1.C	C	T	0.019185	275	121	13	0.17971	0.94426	0.39671	-0.059734	-0.19788	0.078409	0.50465	-0.054304	-0.21383	0.10522	0.40473	-0.18166	-0.60898	0.24567	0.71419	-0.030662	-0.19475	0.13343	0.63413	-0.039382	-0.20466	0.1259	-0.1937	-0.62441	0.23701	0.39671	0.0071429	121	210	86	0.45803	0.76965	0.58312	0.032148	-0.082659	0.14695	0.97724	-0.002565	-0.17875	0.17362	0.32056	0.10168	-0.098955	0.30231	0.4087	-0.068158	-0.22985	0.093539	0.56851	-0.036278	-0.22309	0.15054	0.079173	-0.15271	0.31106	0.32056
CSP	X5.132016593.rs2243283.IL4.1.C	C	G	0.019185	261	133	15	0.19927	0.70073	0.15036	0.098011	-0.035554	0.23158	0.261	0.08927	-0.066394	0.24493	0.16052	0.28445	-0.11284	0.68174	0.55578	0.048035	-0.11178	0.20785	0.27395	0.064822	-0.096251	0.2259	0.30648	-0.094746	0.70771	0.15036	0.014286	272	128	14	0.18841	0.82307	0.2545	-0.085315	-0.23206	0.061432	0.16847	-0.11924	-0.28894	0.050468	0.8796	0.034748	-0.41485	0.48435	0.14029	-0.13117	-0.3055	0.043166	0.33786	-0.13148	-0.30735	0.044385	-0.006625	-0.45899	0.44574	0.14029
CSP	X5.158742950.rs3212227.IL12B.1.T	T	G	0.026379	159	205	42	0.35591	0.041213	0.16557	0.082547	-0.034136	0.19923	0.42046	0.063214	-0.09058	0.21701	0.10217	0.20524	-0.040883	0.45136	0.83696	-0.015806	-0.16635	0.13473	0.24614	0.030289	-0.12946	0.19004	0.22215	-0.039883	0.48418	0.10217	0.014286	211	162	41	0.29469	0.23259	0.40583	-0.051447	-0.17275	0.069859	0.55843	-0.048098	-0.2092	0.113	0.38387	-0.12023	-0.39085	0.15039	0.94485	-0.0058494	-0.17157	0.15987	0.65391	-0.026699	-0.19831	0.14492	-0.13154	-0.41204	0.14896	0.38387
CSP	X5.158747564.rs919766.IL12B.1.A	A	C	0.016787	245	147	18	0.22317	0.49056	0.327	-0.064525	-0.19355	0.064502	0.42716	-0.061649	-0.21382	0.090521	0.3859	-0.16165	-0.52705	0.20375	0.65816	-0.035134	-0.19077	0.1205	0.57779	-0.047356	-0.20504	0.11033	-0.17945	-0.54992	0.19102	0.327	0.0095238	217	168	31	0.27644	0.84629	0.28989	0.06876	-0.058578	0.1961	0.27616	0.089473	-0.071565	0.25051	0.63491	0.074361	-0.23259	0.38131	0.38999	0.07242	-0.092701	0.23754	0.54755	0.085562	-0.083915	0.25504	0.10973	-0.20512	0.42458	0.27616
CSP	X5.158752978.rs3181216.IL12B.1.A	A	T	0.023981	227	157	23	0.24939	0.54028	0.51947	0.04106	-0.083873	0.16599	0.73111	0.026595	-0.12509	0.17828	0.34762	0.15561	-0.16912	0.48034	0.92349	-0.0075766	-0.16221	0.14706	0.64143	0.0072788	-0.15047	0.16502	0.15862	-0.17301	0.49025	0.34762	0.014286	334	74	6	0.10386	0.418	0.50297	0.062323	-0.12004	0.24469	0.69158	0.041169	-0.16223	0.24457	0.24705	0.39632	-0.27475	1.0674	0.96145	0.0051747	-0.20465	0.21499	0.50942	0.011894	-0.19814	0.22193	0.39838	-0.27449	1.0712	0.24705
CSP	X5.158756227.rs730691.IL12B.1.T	T	C	0.033573	181	183	39	0.32382	0.45848	0.39318	-0.050924	-0.16782	0.065968	0.21125	-0.097447	-0.25023	0.055334	0.82562	0.028829	-0.22763	0.28529	0.16695	-0.10765	-0.26032	0.045016	0.37795	-0.11257	-0.27274	0.047608	-0.027547	-0.29599	0.24089	0.16695	0.0095238	124	202	90	0.45913	0.64901	0.22229	0.070369	-0.042641	0.18338	0.73954	0.029896	-0.14635	0.20614	0.08045	0.17438	-0.02114	0.3699	0.25792	-0.093145	-0.25452	0.068228	0.20913	-0.027133	-0.21435	0.16008	0.15763	-0.069694	0.38495	0.08045
CSP	X5.35874575.rs6897932.IL7R.1.C	C	T	0.016787	330	76	4	0.10244	0.87095	0.86099	-0.015652	-0.19083	0.15953	0.77687	-0.027295	-0.21607	0.16148	0.70252	0.14839	-0.61314	0.90992	0.6998	-0.037871	-0.23038	0.15463	0.86906	-0.036183	-0.22911	0.15674	0.14164	-0.62155	0.90483	0.6998	0.0071429	365	52	0	0.06235	0.1745	0.5187	0.080118	-0.16321	0.32344	0.5187	0.080118	-0.16321	0.32344	NA	NA	NA	NA	0.5187	0.080118	-0.16321	0.32344	0.5187	0.080118	-0.16321	0.32344	NA	NA	NA	0.5187
CSP	X5.35876274.rs3194051.IL7R.1.A	A	G	0.019185	187	165	57	0.34108	0.038217	0.56365	-0.031294	-0.13752	0.074929	0.69706	-0.029839	-0.18007	0.12039	0.5395	-0.067538	-0.28328	0.14821	0.96945	0.0029817	-0.14959	0.15556	0.81624	-0.014428	-0.17627	0.14741	-0.074304	-0.30325	0.15464	0.5395	0.011905	225	170	20	0.25301	0.08811	0.98731	0.0011124	-0.13599	0.13822	0.48825	0.057195	-0.10455	0.21894	0.11525	-0.30212	-0.67808	0.073842	0.16536	0.11573	-0.047782	0.27925	0.15568	0.094403	-0.071915	0.26072	-0.26133	-0.64399	0.12133	0.11525
CSP	X5.41199959.rs1801033.C6..1.A	A	C	0.081535	115	183	85	0.46084	0.45132	0.84546	-0.010939	-0.12094	0.099062	0.40576	-0.073151	-0.24561	0.099305	0.56539	0.055407	-0.13351	0.24432	0.21622	-0.098965	-0.25582	0.057887	0.46507	-0.10269	-0.28637	0.081004	-0.0086261	-0.22951	0.21226	0.21622	0.05	145	199	55	0.38722	0.30866	0.64973	0.028715	-0.095215	0.15265	0.45123	0.066719	-0.10686	0.2403	0.87174	-0.019806	-0.26024	0.22063	0.40244	0.071329	-0.095646	0.2383	0.69234	0.078418	-0.10408	0.26091	0.025434	-0.23713	0.28799	0.40244
CSP	X6.137325847.rs1555498.IL20RA.1.C	C	T	0.038369	147	191	63	0.39526	0.94154	0.21009	-0.07053	-0.18083	0.039769	0.062219	-0.14952	-0.30669	0.0076394	0.92546	0.010066	-0.20082	0.22095	0.062675	-0.14359	-0.29479	0.0075988	0.13497	-0.16933	-0.33534	-0.0033149	-0.086772	-0.31731	0.14377	0.062219	0.014286	122	194	98	0.47101	0.22493	0.10389	-0.09173	-0.20228	0.018822	0.22808	-0.10828	-0.28435	0.067796	0.13601	-0.14469	-0.33492	0.045535	0.87446	0.013084	-0.14922	0.17538	0.25586	-0.068627	-0.25764	0.12039	-0.18627	-0.4084	0.035866	0.10389
CSP	X6.137540425.rs11575936.IFNGR1.1.C	C	NA	0.01199	412	0	0	0	NaN	NA	NA	NA	NA	NA	NA	NA	NA	NA	NA	NA	NA	NA	NA	NA	NA	NA	NA	NA	NA	NA	NA	NA	NA	0.0095238	416	0	0	0	NaN	NA	NA	NA	NA	NA	NA	NA	NA	NA	NA	NA	NA	NA	NA	NA	NA	NA	NA	NA	NA	NA	NA	NA	NA
CSP	X6.31540141.rs2239704.LTA..1.G	G	T	0.038369	190	165	46	0.32045	0.26878	0.26332	-0.064188	-0.17666	0.048284	0.72321	-0.027646	-0.18064	0.12535	0.067312	-0.22283	-0.46154	0.015884	0.41102	0.065123	-0.09014	0.22039	0.18058	0.023945	-0.13846	0.18635	-0.21175	-0.46228	0.038783	0.067312	0.016667	120	194	99	0.47458	0.23773	0.59737	-0.029844	-0.14059	0.080902	0.56074	-0.052583	-0.22974	0.12458	0.7794	-0.026949	-0.21552	0.16163	0.772	-0.023848	-0.18516	0.13746	0.84225	-0.049935	-0.24004	0.14017	-0.057766	-0.28	0.16447	0.56074
CSP	X6.31540313.rs909253.LTA..1.T	T	C	0.035971	102	199	101	0.49876	0.84197	0.54316	0.033101	-0.0736	0.1398	0.34313	0.084108	-0.089786	0.258	0.96446	0.0039888	-0.17148	0.17946	0.42977	0.061247	-0.090787	0.21328	0.61146	0.093599	-0.091544	0.27874	0.065487	-0.14803	0.279	0.34313	0.019048	222	161	29	0.26578	0.97934	0.78305	0.018323	-0.11211	0.14875	0.92169	0.0081804	-0.15492	0.17129	0.6279	0.079433	-0.24178	0.40065	0.87968	-0.012911	-0.18009	0.15427	0.88832	-0.0043644	-0.17558	0.16685	0.077659	-0.25139	0.40671	0.6279
CSP	X6.31542308.rs1799964.TNF.1.T	T	C	0.028777	295	103	7	0.14444	0.55987	0.57303	-0.044357	-0.19862	0.1099	0.68471	-0.035297	-0.20567	0.13508	0.46232	-0.21703	-0.79574	0.36169	0.84589	-0.017304	-0.19179	0.15718	0.74092	-0.022004	-0.19702	0.15301	-0.22216	-0.80299	0.35867	0.46232	0.014286	269	133	12	0.18961	0.35619	0.23331	0.090414	-0.058269	0.2391	0.10867	0.13782	-0.030568	0.30621	0.47748	-0.1739	-0.65372	0.30592	0.058222	0.16576	-0.0057739	0.33729	0.14856	0.1605	-0.012512	0.33351	-0.11873	-0.60088	0.36343	0.058222
CSP	X6.31542963.rs1800750.TNF.1.G	G	A	0.067146	374	15	0	0.01928	0.69821	0.00027226	0.73689	0.34014	1.1336	0.00027226	0.73689	0.34014	1.1336	NA	NA	NA	NA	0.00027226	0.73689	0.34014	1.1336	0.00027226	0.73689	0.34014	1.1336	NA	NA	NA	0.00027226	0.052381	366	32	0	0.040201	0.40338	0.54128	0.095423	-0.21074	0.40159	0.54128	0.095423	-0.21074	0.40159	NA	NA	NA	NA	0.54128	0.095423	-0.21074	0.40159	0.54128	0.095423	-0.21074	0.40159	NA	NA	NA	0.54128
CSP	X6.31543031.rs1800629.TNF.1.G	A	G	0.067146	291	92	6	0.13368	0.67709	0.0030443	0.24215	0.081981	0.40231	0.0022504	0.27361	0.09807	0.44914	0.49131	0.22015	-0.4068	0.8471	0.003529	0.26729	0.087721	0.44686	0.0095133	0.2729	0.092865	0.45294	0.28441	-0.33768	0.90649	0.0022504	0.045238	386	13	2	0.021197	1.19E-05	0.38187	0.16435	-0.20403	0.53274	0.26505	0.24808	-0.18819	0.68434	0.83503	-0.12462	-1.2975	1.0482	0.20183	0.30384	-0.16275	0.77043	0.43611	0.30307	-0.16417	0.7703	-0.11134	-1.2835	1.0608	0.20183
CSP	X6.31543101.rs361525.TNF.1.G	A	G	0.023981	361	45	1	0.05774	0.74507	0.094297	0.19583	-0.033572	0.42523	0.074449	0.21552	-0.021283	0.45233	0.72673	-0.27022	-1.7857	1.2453	0.063495	0.22611	-0.012708	0.46493	0.17113	0.22525	-0.013908	0.4644	-0.23738	-1.7487	1.274	0.063495	0.011905	381	34	0	0.040964	0.38422	0.20043	0.19242	-0.10215	0.48699	0.20043	0.19242	-0.10215	0.48699	NA	NA	NA	NA	0.20043	0.19242	-0.10215	0.48699	0.20043	0.19242	-0.10215	0.48699	NA	NA	NA	0.20043
CSP	X6.31544189.rs3093662.TNF.1.A	G	A	0.031175	353	50	1	0.064356	0.57802	0.001928	0.3461	0.12735	0.56485	0.0011562	0.37298	0.14801	0.59795	0.72856	-0.26908	-1.7888	1.2506	0.00086938	0.38488	0.15832	0.61143	0.003822	0.38411	0.15722	0.611	-0.20678	-1.7082	1.2946	0.00086938	0.021429	344	64	3	0.085158	0.99017	0.70997	0.039486	-0.16862	0.24759	0.78549	0.030831	-0.19119	0.25285	0.58439	0.27204	-0.70274	1.2468	0.88057	0.01732	-0.20863	0.24327	0.84876	0.019821	-0.20649	0.24614	0.27539	-0.7013	1.2521	0.58439
CSP	X6.31839309.rs2242665.CTL4..1.G	G	A	0.076739	175	171	39	0.32338	0.76908	0.71789	-0.021868	-0.1405	0.096765	0.82622	0.017541	-0.13905	0.17413	0.24859	-0.15222	-0.4108	0.10636	0.35659	0.073977	-0.083304	0.23126	0.42748	0.05114	-0.11349	0.21577	-0.12741	-0.39825	0.14343	0.24859	0.040476	210	171	22	0.26675	0.089109	0.075957	0.12418	-0.01297	0.26133	0.063016	0.15584	-0.0084601	0.32015	0.5569	0.10856	-0.25365	0.47078	0.10823	0.13627	-0.030018	0.30255	0.17697	0.15309	-0.016875	0.32305	0.17715	-0.19204	0.54635	0.063016
CSP	X7.117230283.rs17140229.CFTR.1.T	C	T	0.083933	105	210	67	0.45026	0.030849	0.39019	-0.051347	-0.16847	0.065774	0.60011	-0.0465	-0.22035	0.12735	0.37814	-0.091779	-0.29589	0.11233	0.84014	0.016018	-0.13963	0.17166	0.65098	-0.026742	-0.20792	0.15444	-0.10973	-0.34756	0.12809	0.37814	0.059524	236	134	25	0.23291	0.31442	0.85125	0.012794	-0.12093	0.14652	0.57902	-0.047385	-0.21478	0.12001	0.10928	0.27575	-0.061743	0.61325	0.16037	-0.12465	-0.29869	0.049384	0.14416	-0.10298	-0.27953	0.07357	0.24085	-0.10178	0.58348	0.10928
CSP	X7.30492237.rs2075820.NOD1..1.G	A	G	0.071942	176	180	31	0.31266	0.10609	0.96945	0.0023896	-0.11992	0.1247	0.62162	-0.038852	-0.19314	0.11544	0.31558	0.14602	-0.13916	0.4312	0.298	-0.082161	-0.2369	0.072573	0.4377	-0.065833	-0.22635	0.094682	0.114	-0.1818	0.4098	0.298	0.052381	120	193	85	0.45603	0.6522	0.077262	-0.10426	-0.21992	0.011401	0.19688	-0.11842	-0.29828	0.061438	0.10487	-0.16639	-0.3675	0.034712	0.88612	0.01209	-0.15337	0.17755	0.19768	-0.076523	-0.2678	0.11475	-0.2136	-0.44686	0.019653	0.077262
CSP	X7.80300449.rs3211938.CD36.1.T	T	G	0.031175	193	165	46	0.31807	0.23949	0.87802	-0.0087197	-0.12007	0.10263	0.9434	0.0054624	-0.14535	0.15627	0.65978	-0.05345	-0.29142	0.18452	0.72221	0.027789	-0.12542	0.18099	0.88309	0.019275	-0.14133	0.17989	-0.044564	-0.29406	0.20493	0.65978	0.011905	378	35	2	0.046988	0.23484	0.66986	-0.057456	-0.3216	0.20668	0.89983	-0.018419	-0.3052	0.26837	0.16969	-0.81543	-1.9793	0.34846	0.82799	0.032746	-0.26264	0.32813	0.38195	0.031457	-0.26362	0.32653	-0.81465	-1.9799	0.35062	0.16969
CSP	X7.80302110.hCD36_G1439C.CD36.1.G	G	C	0.040767	398	2	0	0.0025	0.96002	0.85578	0.10016	-0.97995	1.1803	0.85578	0.10016	-0.97995	1.1803	NA	NA	NA	NA	0.85578	0.10016	-0.97995	1.1803	0.85578	0.10016	-0.97995	1.1803	NA	NA	NA	0.85578	0.028571	407	1	0	0.0012255	0.98023	0.67666	-0.34942	-1.9917	1.2928	0.67666	-0.34942	-1.9917	1.2928	NA	NA	NA	NA	0.67666	-0.34942	-1.9917	1.2928	0.67666	-0.34942	-1.9917	1.2928	NA	NA	NA	0.67666
CSP	X9.120475302.rs4986790.TLR4.1.A	G	A	0.038369	337	60	4	0.084788	0.47217	0.10827	-0.1534	-0.3406	0.033812	0.12288	-0.16123	-0.36606	0.043598	0.43373	-0.30132	-1.0558	0.45312	0.17325	-0.146	-0.35612	0.064124	0.27575	-0.1504	-0.36084	0.060041	-0.32732	-1.0817	0.42708	0.10827	0.0095238	386	29	1	0.03726	0.56364	0.012966	0.3743	0.079043	0.66956	0.016257	0.38046	0.070152	0.69077	0.27901	0.91185	-0.73909	2.5628	0.025663	0.3594	0.043694	0.6751	0.044743	0.36117	0.045542	0.6768	0.93051	-0.71246	2.5735	0.012966
CSP	X9.120475602.rs4986791.TLR4.1.C	C	T	0.023981	401	6	0	0.007371	0.88092	0.30378	-0.32647	-0.9487	0.29576	0.30378	-0.32647	-0.9487	0.29576	NA	NA	NA	NA	0.30378	-0.32647	-0.9487	0.29576	0.30378	-0.32647	-0.9487	0.29576	NA	NA	NA	0.30378	0.011905	413	2	0	0.0024096	0.96075	0.020605	1.3795	0.21161	2.5473	0.020605	1.3795	0.21161	2.5473	NA	NA	NA	NA	0.020605	1.3795	0.21161	2.5473	0.020605	1.3795	0.21161	2.5473	NA	NA	NA	0.020605
CSP	X9.136131322.rs8176746.ABO..1.C	C	A	0.071942	226	144	17	0.22997	0.31954	0.73932	-0.022593	-0.15567	0.11048	0.6476	-0.036411	-0.19254	0.11971	0.87224	0.030938	-0.34615	0.40802	0.59415	-0.043172	-0.20198	0.11564	0.86576	-0.042174	-0.20352	0.11917	0.013996	-0.36898	0.39697	0.59415	0.054762	301	86	10	0.1335	0.20451	0.99388	0.00065788	-0.16735	0.16866	0.92109	0.0098437	-0.18492	0.2046	0.80548	-0.066825	-0.59868	0.46503	0.84396	0.020344	-0.18223	0.22291	0.95516	0.01836	-0.18516	0.22188	-0.062829	-0.59718	0.47153	0.80548
CSP	X9.136132909.rs8176719.ABO..1.I	D	I	0.023981	172	183	52	0.35258	0.76033	0.84827	-0.010791	-0.12134	0.099753	0.99499	0.00048716	-0.15152	0.15249	0.68934	-0.045995	-0.27151	0.17952	0.78466	0.021005	-0.12966	0.17167	0.91395	0.011759	-0.14907	0.17259	-0.039887	-0.28064	0.20086	0.68934	0.0095238	228	152	36	0.26923	0.14515	0.080831	0.11048	-0.013549	0.2345	0.088763	0.14138	-0.021435	0.30419	0.30341	0.15002	-0.13569	0.43573	0.24933	0.099431	-0.069743	0.2686	0.21102	0.12693	-0.046839	0.3007	0.19981	-0.093563	0.49318	0.080831
CSP	X11.5248173.rs33950507.HBB..1.G	G	NA	0.064748	390	0	0	0	NaN	NA	NA	NA	NA	NA	NA	NA	NA	NA	NA	NA	NA	NA	NA	NA	NA	NA	NA	NA	NA	NA	NA	NA	NA	0.042857	402	0	0	0	NaN	NA	NA	NA	NA	NA	NA	NA	NA	NA	NA	NA	NA	NA	NA	NA	NA	NA	NA	NA	NA	NA	NA	NA	NA
CSP	X11.5248232.rs334.HBB..1.A	A	T	0.023981	392	15	0	0.018428	0.70488	0.73036	-0.070195	-0.4694	0.32901	0.73036	-0.070195	-0.4694	0.32901	NA	NA	NA	NA	0.73036	-0.070195	-0.4694	0.32901	0.73036	-0.070195	-0.4694	0.32901	NA	NA	NA	0.73036	0.011905	406	9	0	0.010843	0.82329	0.39628	0.24071	-0.31546	0.79689	0.39628	0.24071	-0.31546	0.79689	NA	NA	NA	NA	0.39628	0.24071	-0.31546	0.79689	0.39628	0.24071	-0.31546	0.79689	NA	NA	NA	0.39628
CSP	X11.5718517.rs7935564.TRIM5.1.G	G	A	0.069544	143	188	57	0.38918	0.70615	0.69681	-0.022701	-0.1369	0.091495	0.9913	0.00089859	-0.16069	0.16249	0.44464	-0.08558	-0.30502	0.13386	0.58153	0.04368	-0.11165	0.19901	0.72185	0.022815	-0.14738	0.19301	-0.072458	-0.31298	0.16807	0.44464	0.07619	127	209	52	0.40335	0.018941	0.16642	0.090802	-0.037809	0.21941	0.20357	0.11606	-0.062855	0.29498	0.37115	0.11219	-0.13369	0.35807	0.56038	0.050143	-0.11864	0.21893	0.38044	0.1012	-0.08516	0.28755	0.17494	-0.096702	0.44658	0.16642
CSP	X11.59863104.rs569108.MS4A2.1.A	A	G	0.016787	263	127	20	0.20366	0.36184	0.73163	-0.022722	-0.15258	0.10714	0.38793	-0.06934	-0.22675	0.088071	0.32153	0.17645	-0.17242	0.52532	0.17485	-0.11252	-0.27506	0.050024	0.29269	-0.10201	-0.26673	0.062707	0.14166	-0.2115	0.49482	0.17485	0.0071429	309	102	6	0.13669	0.45725	0.22131	0.10529	-0.063443	0.27403	0.12986	0.14155	-0.041622	0.32473	0.48964	-0.24305	-0.93256	0.44646	0.082813	0.16522	-0.02147	0.35191	0.18737	0.16179	-0.0254	0.34898	-0.20663	-0.89587	0.4826	0.082813
CSP	X11.63487386.rs542998.RTN3.1.T	T	C	0.081535	201	160	22	0.26632	0.17683	0.017584	0.15342	0.02677	0.28008	0.037764	0.16256	0.0091875	0.31593	0.090523	0.28568	-0.045124	0.61649	0.19196	0.10401	-0.052229	0.26025	0.056815	0.13706	-0.021878	0.296	0.34476	0.0077264	0.68179	0.017584	0.05	165	185	49	0.35464	0.79614	0.59492	-0.033474	-0.15686	0.089917	0.90411	0.010365	-0.15826	0.17899	0.2034	-0.16373	-0.41603	0.088574	0.33854	0.081297	-0.085195	0.24779	0.38334	0.04984	-0.12768	0.22736	-0.1375	-0.40675	0.13176	0.2034
CSP	X12.57490378.rs3024978.STAT6.1.G	G	NA	0.014388	411	0	0	0	NaN	NA	NA	NA	NA	NA	NA	NA	NA	NA	NA	NA	NA	NA	NA	NA	NA	NA	NA	NA	NA	NA	NA	NA	NA	0.0095238	416	0	0	0	NaN	NA	NA	NA	NA	NA	NA	NA	NA	NA	NA	NA	NA	NA	NA	NA	NA	NA	NA	NA	NA	NA	NA	NA	NA
CSP	X12.57492308.rs12314983.STAT6.1.G	G	A	0.019185	387	22	0	0.026895	0.5762	0.34863	0.15869	-0.17317	0.49056	0.34863	0.15869	-0.17317	0.49056	NA	NA	NA	NA	0.34863	0.15869	-0.17317	0.49056	0.34863	0.15869	-0.17317	0.49056	NA	NA	NA	0.34863	0.011905	403	12	0	0.014458	0.76506	0.79321	-0.064434	-0.5462	0.41733	0.79321	-0.064434	-0.5462	0.41733	NA	NA	NA	NA	0.79321	-0.064434	-0.5462	0.41733	0.79321	-0.064434	-0.5462	0.41733	NA	NA	NA	0.79321
CSP	X12.57493602.rs35182390.STAT6.1.G	G	NA	0.014388	411	0	0	0	NaN	NA	NA	NA	NA	NA	NA	NA	NA	NA	NA	NA	NA	NA	NA	NA	NA	NA	NA	NA	NA	NA	NA	NA	NA	0.0071429	417	0	0	0	NaN	NA	NA	NA	NA	NA	NA	NA	NA	NA	NA	NA	NA	NA	NA	NA	NA	NA	NA	NA	NA	NA	NA	NA	NA
CSP	X12.57500112.rs3024952.STAT6.1.A	A	NA	0.014388	411	0	0	0	NaN	NA	NA	NA	NA	NA	NA	NA	NA	NA	NA	NA	NA	NA	NA	NA	NA	NA	NA	NA	NA	NA	NA	NA	NA	0.0095238	416	0	0	0	NaN	NA	NA	NA	NA	NA	NA	NA	NA	NA	NA	NA	NA	NA	NA	NA	NA	NA	NA	NA	NA	NA	NA	NA	NA
CSP	X12.57500509.rs2626577.STAT6.1.C	C	NA	0.016787	410	0	0	0	NaN	NA	NA	NA	NA	NA	NA	NA	NA	NA	NA	NA	NA	NA	NA	NA	NA	NA	NA	NA	NA	NA	NA	NA	NA	0.0071429	417	0	0	0	NaN	NA	NA	NA	NA	NA	NA	NA	NA	NA	NA	NA	NA	NA	NA	NA	NA	NA	NA	NA	NA	NA	NA	NA	NA
CSP	X12.68548223.rs2069727.IFNG..1.A	A	G	0.021583	318	81	9	0.12132	0.16433	0.14437	0.11713	-0.040142	0.27439	0.13399	0.1387	-0.042711	0.32011	0.6039	0.13478	-0.37442	0.64398	0.17226	0.13148	-0.057315	0.32028	0.32472	0.13602	-0.053457	0.3255	0.16234	-0.34769	0.67237	0.13399	0.0095238	209	183	24	0.27764	0.048575	0.23825	0.081455	-0.053916	0.21683	0.15926	0.11665	-0.04578	0.27907	0.98381	0.0035983	-0.34402	0.35122	0.16148	0.1162	-0.04647	0.27888	0.35327	0.12319	-0.044201	0.29058	0.064356	-0.29249	0.4212	0.15926
CSP	X12.68548756.rs2234687.IFNG..1.C	C	T	0.014388	404	7	0	0.0085158	0.86177	0.62842	0.14212	-0.43346	0.71771	0.62842	0.14212	-0.43346	0.71771	NA	NA	NA	NA	0.62842	0.14212	-0.43346	0.71771	0.62842	0.14212	-0.43346	0.71771	NA	NA	NA	0.62842	0.014286	413	1	0	0.0012077	0.98037	0.89413	0.11209	-1.5387	1.7629	0.89413	0.11209	-1.5387	1.7629	NA	NA	NA	NA	0.89413	0.11209	-1.5387	1.7629	0.89413	0.11209	-1.5387	1.7629	NA	NA	NA	0.89413
CSP	X12.68550162.rs2069718.IFNG..1.T	T	C	0.064748	193	167	30	0.29103	0.4569	0.5826	0.033857	-0.086886	0.1546	0.71643	0.028214	-0.12403	0.18046	0.53742	0.089617	-0.1952	0.37443	0.97281	0.0026724	-0.15099	0.15634	0.81148	0.015893	-0.14304	0.17483	0.097061	-0.19767	0.39179	0.53742	0.030952	112	225	70	0.4484	0.017715	0.50319	0.042828	-0.082558	0.16821	0.34608	0.088964	-0.096099	0.27403	0.95592	0.0061546	-0.2121	0.22441	0.42534	0.067069	-0.097828	0.23197	0.62852	0.094491	-0.098	0.28698	0.07047	-0.18411	0.32505	0.34608
CSP	X12.68551196.rs1861493.IFNG..1.T	T	C	0.014388	363	45	3	0.062044	0.22943	0.2395	0.12686	-0.084534	0.33826	0.15348	0.16816	-0.062754	0.39908	0.59513	-0.23792	-1.1154	0.63959	0.10636	0.19567	-0.041832	0.43318	0.24138	0.1941	-0.043708	0.43191	-0.21904	-1.0952	0.65709	0.10636	0.016667	358	53	2	0.069007	0.97966	0.11997	-0.1781	-0.40261	0.046402	0.11897	-0.1882	-0.42478	0.048388	0.69659	-0.23219	-1.3993	0.93491	0.13351	-0.18373	-0.42373	0.056281	0.29505	-0.18554	-0.42592	0.054842	-0.26233	-1.4282	0.90358	0.11897
CSP	X12.68555011.rs2069705.IFNG..1.C	C	T	0.014388	132	207	72	0.42701	0.55341	0.54128	0.033759	-0.074557	0.14207	0.3141	0.082298	-0.077938	0.24253	0.90139	-0.01239	-0.20839	0.18361	0.30098	0.078913	-0.070622	0.22845	0.54026	0.095208	-0.074013	0.26443	0.045735	-0.17578	0.26725	0.30098	0.011905	164	190	61	0.3759	0.62158	0.4622	-0.043865	-0.1608	0.073072	0.80049	0.021288	-0.14382	0.18639	0.070026	-0.21274	-0.44289	0.017409	0.12756	0.12613	-0.036104	0.28836	0.12743	0.081637	-0.093026	0.2563	-0.16952	-0.41759	0.078555	0.070026
CSP	X12.68642647.rs2227507.IL22.1.T	T	C	0.081535	373	9	1	0.01436	0.0008843	0.19917	0.28275	-0.14889	0.71439	0.63205	0.12082	-0.37372	0.61536	0.0019917	2.3851	0.87293	3.8972	0.59262	-0.14222	-0.66319	0.37876	0.0074361	-0.13513	-0.65034	0.38008	2.3816	0.86793	3.8953	0.0019917	0.052381	393	5	0	0.0062814	0.89965	0.25984	0.42761	-0.3162	1.1714	0.25984	0.42761	-0.3162	1.1714	NA	NA	NA	NA	0.25984	0.42761	-0.3162	1.1714	0.25984	0.42761	-0.3162	1.1714	NA	NA	NA	0.25984
CSP	X12.68644618.rs1012356.IL22.1.A	T	A	0.028777	110	200	95	0.48148	0.82498	0.86197	0.0094325	-0.096901	0.11577	0.58812	-0.046869	-0.2165	0.12276	0.3898	0.078055	-0.099841	0.25595	0.22658	-0.092731	-0.24304	0.057576	0.46898	-0.080848	-0.26082	0.099126	0.025619	-0.1872	0.23843	0.22658	0.019048	146	190	76	0.41505	0.30771	0.11549	-0.091141	-0.20463	0.022352	0.075401	-0.15257	-0.32076	0.015616	0.48835	-0.074273	-0.28436	0.13581	0.24389	-0.095969	-0.25738	0.065444	0.20586	-0.14984	-0.32926	0.029591	-0.1597	-0.39298	0.073578	0.075401
CSP	X12.68646521.rs2227491.IL22.1.T	C	T	0.040767	216	145	39	0.27875	0.048894	0.6492	0.026609	-0.088047	0.14127	0.67657	0.032588	-0.12053	0.18571	0.75031	0.041588	-0.21456	0.29774	0.81417	0.019028	-0.13964	0.1777	0.90191	0.027181	-0.13689	0.19125	0.052574	-0.2123	0.31745	0.6492	0.02381	117	193	100	0.47927	0.24914	0.089635	-0.097834	-0.21081	0.015141	0.045813	-0.18308	-0.36275	-0.0034022	0.44912	-0.074629	-0.26788	0.11863	0.24279	-0.097771	-0.26183	0.06629	0.1366	-0.18123	-0.37373	0.011266	-0.18678	-0.41331	0.039752	0.045813
CSP	X12.68647713.rs2227485.IL22.1.G	A	G	0.031175	125	193	86	0.45173	0.47468	0.74701	0.017319	-0.087907	0.12254	0.77011	-0.024317	-0.18741	0.13878	0.37103	0.0839	-0.099931	0.26773	0.31534	-0.077179	-0.22784	0.073478	0.5453	-0.057083	-0.23101	0.11684	0.049213	-0.16295	0.26138	0.31534	0.019048	183	179	50	0.33859	0.5428	0.32629	-0.059414	-0.17805	0.059219	0.19572	-0.10675	-0.26847	0.054964	0.94337	-0.0089704	-0.25646	0.23852	0.21144	-0.10333	-0.2654	0.058742	0.40398	-0.11766	-0.28919	0.053863	-0.067243	-0.32868	0.19419	0.19572
CSP	X12.68648622.rs2227478.IL22.1.G	A	G	0.031175	206	158	40	0.29455	0.23613	0.9422	-0.0042207	-0.11833	0.10989	0.65457	-0.034569	-0.186	0.11687	0.55787	0.075529	-0.17709	0.32815	0.41386	-0.064522	-0.21929	0.090245	0.66677	-0.056129	-0.217	0.10474	0.050881	-0.21159	0.31336	0.41386	0.019048	136	185	91	0.44539	0.064443	0.1084	0.088316	-0.019504	0.19614	0.1714	0.11754	-0.050901	0.28598	0.19657	0.12622	-0.06535	0.31779	0.82638	0.017927	-0.14227	0.17812	0.2765	0.088238	-0.093679	0.27015	0.17665	-0.041335	0.39463	0.1084
CSP	X14.65263300.rs229587.SPTB.1.T	T	C	0.045564	171	159	68	0.3706	0.004159	0.46981	0.038088	-0.065195	0.14137	0.63493	0.036942	-0.11556	0.18944	0.43449	0.080249	-0.12101	0.2815	0.90553	-0.0093847	-0.16437	0.1456	0.72586	0.015074	-0.15139	0.18154	0.087376	-0.12895	0.3037	0.43449	0.02619	153	204	52	0.37653	0.20742	0.16269	-0.086516	-0.20798	0.034946	0.15533	-0.12161	-0.28936	0.046135	0.46522	-0.09027	-0.33255	0.15201	0.37446	-0.074132	-0.23773	0.089466	0.34814	-0.11305	-0.28954	0.063438	-0.15321	-0.41449	0.10807	0.15533
CSP	X16.27374180.rs1805015.IL4R.1.T	T	C	0.033573	141	186	76	0.41935	0.29405	0.5406	-0.033039	-0.13887	0.072789	0.76257	-0.024388	-0.18261	0.13384	0.44848	-0.075671	-0.27135	0.12001	0.76463	0.023342	-0.12946	0.17615	0.75049	-0.0027706	-0.17243	0.16689	-0.07721	-0.29461	0.14019	0.44848	0.016667	211	166	36	0.28814	0.68131	0.022385	-0.14437	-0.26827	-0.020467	0.03333	-0.17522	-0.33659	-0.013839	0.13804	-0.21644	-0.50247	0.069595	0.18755	-0.1119	-0.27833	0.054527	0.073675	-0.15128	-0.3223	0.019746	-0.27947	-0.57356	0.014629	0.022385
CSP	X16.4033436.rs2230739.ADCY9..1.A	A	G	0.031175	279	110	15	0.17327	0.31864	0.89769	0.0090389	-0.12874	0.14682	0.52043	0.053664	-0.11	0.21733	0.2328	-0.2421	-0.63979	0.15559	0.23855	0.10218	-0.067739	0.27209	0.28457	0.091125	-0.079987	0.26224	-0.21664	-0.61715	0.18387	0.2328	0.019048	226	173	13	0.2415	0.0030125	0.75227	-0.023475	-0.16925	0.1223	0.80468	-0.020648	-0.1843	0.143	0.75924	-0.073273	-0.54186	0.39532	0.88754	-0.011905	-0.17691	0.1531	0.93713	-0.016218	-0.18336	0.15093	-0.080298	-0.555	0.3944	0.75227
CSP	X16.4079823.rs10775349.ADCY9..1.C	C	G	0.069544	298	82	8	0.12629	0.40449	0.2363	0.099899	-0.065435	0.26523	0.24592	0.11127	-0.076684	0.29922	0.58956	0.15065	-0.39669	0.698	0.31615	0.098958	-0.094535	0.29245	0.4946	0.10487	-0.089627	0.29937	0.17842	-0.37126	0.7281	0.2363	0.057143	140	185	71	0.41288	0.46883	0.35825	0.055028	-0.062371	0.17243	0.087665	0.15146	-0.022362	0.32528	0.67277	-0.046798	-0.26398	0.17038	0.049123	0.16721	0.00063914	0.33377	0.12892	0.18718	0.0018212	0.37253	0.059321	-0.18122	0.29986	0.049123
CSP	X16.72088421.rs5470.HP.1.C	C	G	0.016787	265	133	12	0.19146	0.33374	0.72182	-0.025089	-0.1632	0.11303	0.55563	-0.047123	-0.20384	0.1096	0.59971	0.11898	-0.32537	0.56333	0.42925	-0.064467	-0.22431	0.09538	0.66728	-0.06011	-0.22134	0.10112	0.098444	-0.34956	0.54645	0.42925	0.0095238	289	121	6	0.15986	0.090951	0.48879	-0.057692	-0.22104	0.10566	0.51523	-0.058344	-0.23408	0.11739	0.71747	-0.1251	-0.80277	0.55256	0.57333	-0.051082	-0.22887	0.1267	0.78415	-0.054351	-0.233	0.12429	-0.14313	-0.82391	0.53765	0.48879
CSP	X17.15861332.rs2535611.ADORA2B.1.T	T	C	0.026379	379	27	0	0.033251	0.48829	0.098654	-0.2535	-0.55438	0.04737	0.098654	-0.2535	-0.55438	0.04737	NA	NA	NA	NA	0.098654	-0.2535	-0.55438	0.04737	0.098654	-0.2535	-0.55438	0.04737	NA	NA	NA	0.098654	0.011905	357	57	1	0.071084	0.41478	0.58765	-0.061948	-0.28587	0.16197	0.51329	-0.076688	-0.30662	0.15324	0.49232	0.57154	-1.06	2.203	0.44947	-0.08938	-0.32101	0.14225	0.59916	-0.087998	-0.31982	0.14382	0.56078	-1.0719	2.1934	0.44947
CSP	X17.26096597.rs2297518.NOS2.1.G	A	G	0.026379	329	75	2	0.097291	0.29767	0.67084	0.039833	-0.14387	0.22354	0.66689	0.042005	-0.14927	0.23329	0.94578	0.037256	-1.0364	1.111	0.67252	0.041686	-0.15161	0.23498	0.91173	0.041937	-0.15169	0.23557	0.044544	-1.0308	1.1199	0.66689	0.014286	252	147	15	0.21377	0.25186	0.4393	-0.056589	-0.2	0.086826	0.47852	-0.060058	-0.22616	0.10604	0.62693	-0.10724	-0.53967	0.32519	0.59327	-0.046349	-0.21643	0.12374	0.74005	-0.053047	-0.22486	0.11877	-0.12553	-0.56234	0.31127	0.4393
CSP	X17.26128509.rs1800482.NOS2..1.G	C	G	0.086331	321	59	1	0.080052	0.31592	0.76343	0.032469	-0.17897	0.2439	0.72454	0.03907	-0.17823	0.25637	0.75915	-0.24221	-1.7906	1.3062	0.69	0.044599	-0.17457	0.26376	0.88244	0.04427	-0.17517	0.26371	-0.23917	-1.7894	1.311	0.69	0.052381	339	58	1	0.075377	0.36433	0.63408	0.05479	-0.17082	0.2804	0.57399	0.066423	-0.16515	0.298	0.60078	-0.44023	-2.0891	1.2087	0.52193	0.076202	-0.15703	0.30943	0.7153	0.075033	-0.15846	0.30853	-0.43004	-2.0805	1.2204	0.52193
CSP	X17.26128581.rs2779249.NOS2A..1.G	G	T	0.019185	100	210	99	0.49878	0.58641	0.86115	0.0095951	-0.097924	0.11711	0.96452	-0.0039747	-0.17913	0.17118	0.74254	0.029268	-0.14536	0.2039	0.74829	-0.024606	-0.1749	0.12569	0.93571	-0.015024	-0.2003	0.17026	0.019083	-0.1962	0.23436	0.74254	0.019048	184	185	43	0.32888	0.72706	0.11302	0.09867	-0.023362	0.2207	0.45656	0.061357	-0.10017	0.22288	0.027388	0.29545	0.032941	0.55796	0.55067	-0.049053	-0.21016	0.11206	0.08795	0.0075317	-0.16119	0.17625	0.29927	0.022844	0.5757	0.027388
CSP	X17.26128728.rs9282799.NOS2..1.C	T	C	0.023981	350	53	4	0.074939	0.22026	0.43599	0.077524	-0.11753	0.27258	0.6201	0.054579	-0.16122	0.27038	0.19726	0.49926	-0.25966	1.2582	0.89297	0.015298	-0.20756	0.23815	0.42945	0.020324	-0.20247	0.24312	0.50164	-0.25865	1.2619	0.19726	0.0095238	398	18	0	0.021635	0.65198	0.79288	-0.052952	-0.44822	0.34231	0.79288	-0.052952	-0.44822	0.34231	NA	NA	NA	NA	0.79288	-0.052952	-0.44822	0.34231	0.79288	-0.052952	-0.44822	0.34231	NA	NA	NA	0.79288
CSP	X17.26129212.rs8078340.NOS2..1.C	T	C	0.069544	175	181	32	0.31572	0.1167	0.18574	-0.083026	-0.206	0.039949	0.41997	-0.064182	-0.22016	0.0918	0.11511	-0.22675	-0.50882	0.055317	0.95176	0.0048076	-0.15096	0.16058	0.2681	-0.03259	-0.19447	0.12929	-0.24329	-0.53737	0.050795	0.11511	0.052381	140	215	43	0.37814	0.0030254	0.39785	-0.055959	-0.18568	0.073767	0.064279	-0.16256	-0.33475	0.009643	0.27689	0.14505	-0.11641	0.4065	0.013861	-0.20561	-0.36938	-0.041848	0.048196	-0.20016	-0.37792	-0.022404	0.022409	-0.25964	0.30446	0.013861
CSP	X19.10394792.rs1799969.ICAM1.1.G	G	NA	0.031175	404	0	0	0	NaN	NA	NA	NA	NA	NA	NA	NA	NA	NA	NA	NA	NA	NA	NA	NA	NA	NA	NA	NA	NA	NA	NA	NA	NA	0.014286	408	6	0	0.0072464	0.88193	0.88612	-0.049711	-0.73007	0.63065	0.88612	-0.049711	-0.73007	0.63065	NA	NA	NA	NA	0.88612	-0.049711	-0.73007	0.63065	0.88612	-0.049711	-0.73007	0.63065	NA	NA	NA	0.88612
CSP	X19.10395683.rs5498.ICAM1.1.A	A	G	0.026379	305	91	10	0.1367	0.31018	0.34844	0.07204	-0.07855	0.22263	0.54645	0.053425	-0.1202	0.22705	0.18093	0.33152	-0.15416	0.8172	0.89552	0.012088	-0.16832	0.1925	0.39805	0.021949	-0.15884	0.20274	0.33621	-0.15157	0.82399	0.18093	0.021429	241	152	18	0.22871	0.3279	0.73269	0.024266	-0.11499	0.16352	0.60976	0.042706	-0.12128	0.2067	0.79547	-0.052054	-0.44565	0.34154	0.52783	0.053901	-0.11344	0.22124	0.80955	0.051661	-0.11817	0.2215	-0.032171	-0.43147	0.36713	0.52783
CSP	X19.6919624.rs373533.EMR1..1.G	G	T	0.1271	122	175	67	0.42445	0.76023	0.76017	-0.016985	-0.12604	0.09207	0.87501	0.01306	-0.14967	0.17579	0.45403	-0.075845	-0.27439	0.1227	0.4656	0.057324	-0.096658	0.21131	0.68728	0.038559	-0.13449	0.2116	-0.053252	-0.27639	0.16989	0.45403	0.1	170	182	26	0.30952	0.013963	0.13676	-0.10803	-0.25033	0.034271	0.15194	-0.1277	-0.30239	0.046997	0.4412	-0.13499	-0.47852	0.20854	0.30227	-0.091482	-0.2653	0.082334	0.32639	-0.11796	-0.29821	0.062294	-0.19687	-0.5529	0.15915	0.13676
CSP	X19.6919753.rs461645.EMR1..1.T	C	T	0.086331	127	183	71	0.42651	0.72301	0.97444	0.0017971	-0.10813	0.11173	0.5839	0.046018	-0.11866	0.21069	0.54576	-0.06136	-0.26043	0.13771	0.32245	0.078391	-0.076896	0.23368	0.60513	0.071487	-0.10366	0.24663	-0.019213	-0.24356	0.20513	0.32245	0.047619	183	185	32	0.31125	0.11537	0.19856	-0.086208	-0.21763	0.045217	0.2057	-0.10699	-0.2727	0.05872	0.51479	-0.10125	-0.4059	0.2034	0.36417	-0.076648	-0.2422	0.088905	0.42686	-0.099344	-0.27158	0.072895	-0.15157	-0.46837	0.16523	0.19856
CSP	X19.7754284.rs35825847.FCER2.1.C	C	T	0.021583	405	3	0	0.0036765	0.94058	0.18401	0.59462	-0.28264	1.4719	0.18401	0.59462	-0.28264	1.4719	NA	NA	NA	NA	0.18401	0.59462	-0.28264	1.4719	0.18401	0.59462	-0.28264	1.4719	NA	NA	NA	0.18401	0.016667	403	10	0	0.012107	0.80332	0.30487	-0.27556	-0.80194	0.25082	0.30487	-0.27556	-0.80194	0.25082	NA	NA	NA	NA	0.30487	-0.27556	-0.80194	0.25082	0.30487	-0.27556	-0.80194	0.25082	NA	NA	NA	0.30487
CSP	X20.57485812.rs8386.GNAS.1.C	C	T	0.031175	276	113	15	0.17698	0.42297	0.14901	0.10101	-0.036186	0.23821	0.091709	0.13941	-0.022613	0.30144	0.95898	0.010487	-0.38913	0.4101	0.084748	0.14744	-0.020205	0.31509	0.21892	0.1504	-0.018798	0.3196	0.055602	-0.34621	0.45742	0.084748	0.014286	319	84	11	0.12802	0.063493	0.18286	0.1109	-0.052283	0.27407	0.30062	0.10122	-0.090449	0.2929	0.16638	0.35478	-0.14768	0.85725	0.59514	0.054437	-0.14635	0.25522	0.31219	0.066183	-0.13499	0.26736	0.36806	-0.13638	0.87251	0.16638
CSP	X22.24179132.rs1128127.DERL3.1.G	A	G	0.093525	103	188	87	0.47884	0.94566	0.46369	0.042138	-0.070569	0.15485	0.69966	0.035217	-0.14371	0.21414	0.41001	0.079705	-0.10991	0.26932	0.72798	-0.028279	-0.18764	0.13108	0.70789	0.011443	-0.17844	0.20133	0.087104	-0.13901	0.31321	0.41001	0.07619	117	201	70	0.43943	0.31027	0.29895	-0.06646	-0.19187	0.058951	0.40005	-0.0801	-0.26666	0.10646	0.40227	-0.095109	-0.31767	0.12745	0.89856	-0.011112	-0.18196	0.15974	0.58273	-0.061595	-0.25752	0.13433	-0.13443	-0.3899	0.12103	0.29895
CSP	X.135729609.rs3092945.CD40LG.1.T	T	C	0.086331	174	117	90	0.38976	4.56E-12	0.7404	0.016377	-0.080501	0.11325	0.65612	0.035566	-0.12099	0.19212	0.91598	0.0098533	-0.1732	0.1929	0.70048	0.033298	-0.13637	0.20296	0.89653	0.042472	-0.14034	0.22528	0.026782	-0.17042	0.22398	0.65612	0.066667	185	117	90	0.37883	4.40E-13	0.50434	-0.035711	-0.14054	0.06912	0.53437	-0.053372	-0.22173	0.11499	0.59119	-0.054985	-0.25564	0.14567	0.85151	-0.017662	-0.20259	0.16727	0.79952	-0.04026	-0.23776	0.15724	-0.070243	-0.28461	0.14412	0.50434
CSP	X.135730555.rs1126535.CD40LG.1.T	T	C	0.076739	350	27	8	0.055844	4.96E-11	0.80017	-0.026543	-0.23207	0.17899	0.53577	-0.084568	-0.35225	0.18311	0.5578	0.16219	-0.3802	0.70459	0.30614	-0.15715	-0.45814	0.14384	0.5103	-0.15397	-0.45545	0.14751	0.15173	-0.39105	0.69451	0.30614	0.052381	239	95	64	0.28015	3.33E-16	0.50693	-0.037426	-0.14796	0.07311	0.85932	-0.015416	-0.18589	0.15506	0.26207	-0.12903	-0.35454	0.096473	0.44426	0.076105	-0.11888	0.27109	0.47153	0.051224	-0.15031	0.25276	-0.11406	-0.34735	0.11922	0.26207
CSP	X.153763492.rs1050829.G6PD.1.T	T	C	0.038369	206	111	84	0.34788	5.77E-15	0.69996	0.01881	-0.076856	0.11448	0.61362	0.039343	-0.11338	0.19207	0.89291	0.012789	-0.17341	0.19899	0.65864	0.038564	-0.13252	0.20965	0.86948	0.047197	-0.13366	0.22805	0.02927	-0.16752	0.22606	0.61362	0.021429	206	105	100	0.37105	0	0.85888	-0.0088789	-0.10676	0.089001	0.88168	-0.012253	-0.1736	0.14909	0.86626	-0.016188	-0.20459	0.17221	0.99574	-0.00050763	-0.18686	0.18584	0.98396	-0.0064026	-0.20374	0.19093	-0.018297	-0.21781	0.18122	0.85888
CSP	X.153764217.rs1050828.G6PD.1.C	C	T	0.026379	360	32	14	0.073892	0	0.10349	-0.1413	-0.3114	0.028798	0.1177	-0.18918	-0.42618	0.047821	0.22387	-0.25512	-0.66622	0.15599	0.31275	-0.14352	-0.42217	0.13514	0.26474	-0.15446	-0.4334	0.12448	-0.26882	-0.68058	0.14294	0.10349	0.0095238	411	2	3	0.0096154	0	0.87614	-0.035191	-0.47771	0.40733	0.93479	0.030883	-0.70892	0.77068	0.65796	-0.21599	-1.1722	0.7402	0.50317	0.39842	-0.76794	1.5648	0.72506	0.39836	-0.76915	1.5659	-0.21592	-1.1728	0.74092	0.50317
IGE	X1.159174683.rs2814778.DARC..1.A	G	NA	0.031175	404	0	0	0	NaN	NA	NA	NA	NA	NA	NA	NA	NA	NA	NA	NA	NA	NA	NA	NA	NA	NA	NA	NA	NA	NA	NA	NA	NA	0.016667	413	0	0	0	NaN	NA	NA	NA	NA	NA	NA	NA	NA	NA	NA	NA	NA	NA	NA	NA	NA	NA	NA	NA	NA	NA	NA	NA	NA
IGE	X1.159272060.rs2251746.FCER1A.1.T	T	C	0.016787	371	38	1	0.04878	0.97929	0.37287	0.063959	-0.076719	0.20464	0.37571	0.066021	-0.080059	0.2121	0.81531	0.1032	-0.76275	0.96916	0.39232	0.064446	-0.083218	0.21211	0.67245	0.064861	-0.08301	0.21273	0.11149	-0.75495	0.97793	0.37287	0.0071429	310	105	2	0.1307	0.027238	0.70818	-0.015775	-0.098381	0.066831	0.75111	-0.013806	-0.09912	0.071509	0.66305	-0.1191	-0.65487	0.41667	0.80276	-0.01096	-0.096963	0.075042	0.87878	-0.011546	-0.097671	0.07458	-0.12127	-0.65789	0.41535	0.66305
IGE	X1.161479745.rs1801274.FCGR2a..1.T	C	T	0.019185	177	183	49	0.34352	0.87191	0.51096	-0.021349	-0.085005	0.042307	0.90477	-0.0052815	-0.091811	0.081248	0.23493	-0.080293	-0.21279	0.052205	0.51418	0.028725	-0.057581	0.11503	0.47595	0.012966	-0.078404	0.10434	-0.073746	-0.21419	0.066696	0.23493	0.0071429	119	199	99	0.47602	0.37589	0.017302	0.061696	0.010892	0.1125	0.28987	0.044189	-0.037642	0.12602	0.0033895	0.12878	0.042635	0.21493	0.12664	-0.057977	-0.13237	0.016417	0.013814	0.00047205	-0.086601	0.087545	0.12908	0.027485	0.23067	0.0033895
IGE	X1.161518333.rs10127939.CD16.1.A	A	C	0.014388	296	115	0	0.1399	0.00097511	0.26954	-0.053475	-0.1484	0.041452	0.26954	-0.053475	-0.1484	0.041452	NA	NA	NA	NA	0.26954	-0.053475	-0.1484	0.041452	0.26954	-0.053475	-0.1484	0.041452	NA	NA	NA	0.26954	0.011905	327	88	0	0.10602	0.015691	0.31589	0.046754	-0.044615	0.13812	0.31589	0.046754	-0.044615	0.13812	NA	NA	NA	NA	0.31589	0.046754	-0.044615	0.13812	0.31589	0.046754	-0.044615	0.13812	NA	NA	NA	0.31589
IGE	X1.206940831.rs3024500.IL10.1.A	A	G	0.035971	143	197	62	0.39925	0.66533	0.43398	-0.025324	-0.088761	0.038114	0.21876	-0.057007	-0.14786	0.033846	0.88811	0.0086268	-0.11155	0.12881	0.20072	-0.056759	-0.14371	0.030187	0.40159	-0.065745	-0.16166	0.030173	-0.029492	-0.16181	0.10282	0.20072	0.011905	237	145	33	0.25422	0.10957	0.49476	-0.020214	-0.078241	0.037814	0.49275	-0.026204	-0.10108	0.048672	0.71931	-0.025315	-0.16338	0.11275	0.60963	-0.0203	-0.098227	0.057626	0.78384	-0.024354	-0.10412	0.05541	-0.034337	-0.17563	0.10696	0.49275
IGE	X1.206944861.rs1518110.IL10.1.C	A	C	0.019185	112	206	91	0.47433	0.83977	0.35612	-0.02868	-0.089596	0.032236	0.23433	-0.058565	-0.15508	0.037954	0.77131	-0.015184	-0.11757	0.087206	0.41742	-0.035481	-0.12124	0.050278	0.49108	-0.060402	-0.16276	0.041957	-0.0545	-0.17662	0.067623	0.23433	0.011905	121	193	101	0.4759	0.16776	0.65042	0.011746	-0.039055	0.062546	0.69779	0.016171	-0.065455	0.097797	0.71917	0.015848	-0.070538	0.10223	0.96473	0.0016781	-0.072715	0.076071	0.90251	0.012355	-0.075397	0.10011	0.023439	-0.078475	0.12535	0.65042
IGE	X1.206946407.rs1800872.IL10.1.G	T	G	0.021583	114	205	89	0.46936	0.86068	0.20411	-0.039368	-0.10013	0.021392	0.14966	-0.070357	-0.16607	0.025357	0.54712	-0.03163	-0.1346	0.071337	0.43296	-0.034296	-0.12002	0.051428	0.35194	-0.06806	-0.16961	0.033494	-0.07551	-0.19745	0.046433	0.14966	0.011905	121	193	101	0.4759	0.16776	0.70276	0.0098593	-0.040781	0.060499	0.65223	0.018692	-0.062604	0.099989	0.86375	0.0075416	-0.078593	0.093677	0.79262	0.0099367	-0.064142	0.084015	0.90363	0.018557	-0.068818	0.10593	0.018952	-0.082639	0.12054	0.65223
IGE	X1.206946634.rs1800871.IL10.1.G	A	G	0.023981	114	203	90	0.47052	0.98352	0.2655	-0.034556	-0.095384	0.026271	0.16487	-0.0681	-0.1642	0.028003	0.69044	-0.020922	-0.12389	0.082043	0.36428	-0.03985	-0.12594	0.046241	0.38117	-0.069304	-0.1714	0.032794	-0.065456	-0.18746	0.056551	0.16487	0.014286	121	193	100	0.47464	0.18445	0.68478	0.010453	-0.040016	0.060922	0.68245	0.016883	-0.064	0.097767	0.79751	0.011253	-0.074713	0.09722	0.87849	0.0057542	-0.068019	0.079527	0.91374	0.015019	-0.071888	0.10192	0.02048	-0.080796	0.12176	0.68245
IGE	X1.206946897.rs1800896.IL10.1.T	T	C	0.031175	157	194	53	0.37129	0.56598	0.0672	-0.059867	-0.12398	0.0042411	0.010666	-0.11563	-0.20439	-0.026874	0.99928	-5.87E-05	-0.12824	0.12812	0.012448	-0.11087	-0.19782	-0.023919	0.026656	-0.12867	-0.22233	-0.035004	-0.070027	-0.20703	0.066981	0.010666	0.011905	252	138	25	0.22651	0.29879	0.94457	-0.0021673	-0.063262	0.058928	0.68754	-0.015574	-0.091469	0.060322	0.51646	0.051585	-0.10425	0.20742	0.45643	-0.029884	-0.10853	0.048765	0.66088	-0.026072	-0.10607	0.053927	0.042381	-0.1161	0.20086	0.45643
IGE	X1.206949365.rs1800890.IL10.1.A	A	T	0.026379	261	136	9	0.18966	0.070374	0.41282	0.034268	-0.047747	0.11628	0.39361	0.039462	-0.051203	0.13013	0.86595	0.025228	-0.26769	0.31814	0.41616	0.038198	-0.053879	0.13028	0.6956	0.03951	-0.053214	0.13223	0.038747	-0.25599	0.33349	0.39361	0.0095238	311	97	8	0.13582	0.89157	0.95405	0.0022363	-0.073825	0.078298	0.91743	-0.0045018	-0.089609	0.080605	0.5943	0.073203	-0.19618	0.34259	0.78002	-0.012458	-0.099885	0.074969	0.84363	-0.010697	-0.098462	0.077068	0.070671	-0.19982	0.34116	0.5943
IGE	X1.207782856.rs17047660.CR1.1.A	A	G	0.069544	160	183	45	0.3518	0.50119	0.95856	0.0017915	-0.065786	0.069369	0.86069	0.0081522	-0.082893	0.099198	0.87192	-0.011445	-0.15059	0.1277	0.783	0.012539	-0.076693	0.10177	0.9606	0.011362	-0.084069	0.10679	-0.0052204	-0.15403	0.14359	0.783	0.045238	165	188	48	0.35411	0.61796	0.44418	-0.021953	-0.078188	0.034282	0.23121	-0.046576	-0.12283	0.029674	0.8114	0.014109	-0.10179	0.13	0.18092	-0.051354	-0.12659	0.023878	0.39817	-0.054697	-0.13495	0.025552	-0.014895	-0.13825	0.10846	0.18092
IGE	X1.207782889.rs17047661.CR1.1.A	G	A	0.045564	231	136	31	0.24874	0.087295	0.91048	0.0039357	-0.064675	0.072546	0.93683	-0.003598	-0.092575	0.085379	0.68105	0.034065	-0.12837	0.1965	0.75076	-0.015048	-0.1079	0.077804	0.89369	-0.0115	-0.10653	0.083529	0.029886	-0.13637	0.19614	0.68105	0.016667	165	188	60	0.37288	0.58774	0.29452	-0.028672	-0.082283	0.024938	0.7369	-0.013014	-0.08894	0.062912	0.10953	-0.086119	-0.1916	0.019357	0.42484	0.030454	-0.044339	0.10525	0.27224	0.0089301	-0.071612	0.089472	-0.081401	-0.19525	0.032451	0.10953
IGE	X1.89582690.rs1803632.GBP7.1.G	G	C	0.064748	103	186	101	0.49744	0.36231	0.9763	-0.00092992	-0.062294	0.060434	0.96986	0.0019439	-0.098888	0.10278	0.93047	-0.0045234	-0.10613	0.097082	0.9121	0.0050397	-0.084446	0.094526	0.99348	0.0040929	-0.10414	0.11233	-0.0019167	-0.12481	0.12097	0.9121	0.054762	134	208	55	0.4005	0.069614	0.95234	-0.001738	-0.058736	0.05526	0.54906	-0.024374	-0.10411	0.055358	0.48097	0.039179	-0.069784	0.14814	0.29001	-0.040779	-0.11632	0.034759	0.54889	-0.03565	-0.11896	0.04766	0.017626	-0.10245	0.1377	0.29001
IGE	X2.113537223.rs17561.IL1A..1.G	G	T	0.026379	262	119	25	0.20813	0.025594	0.93143	-0.0031114	-0.07398	0.067758	0.9927	0.00041888	-0.089331	0.090168	0.81371	-0.021522	-0.20054	0.15749	0.89321	0.0064835	-0.088179	0.10115	0.96801	0.0048055	-0.091175	0.10079	-0.020086	-0.2016	0.16143	0.81371	0.0095238	191	190	35	0.3125	0.19926	0.78539	-0.0081248	-0.066607	0.050357	0.89906	-0.0048005	-0.078976	0.069375	0.69141	-0.027283	-0.162	0.10744	0.92691	0.003476	-0.070789	0.077741	0.92428	-0.00068672	-0.077974	0.0766	-0.027624	-0.16785	0.1126	0.69141
IGE	X2.113542960.rs1800587.IL1A..1.C	C	T	0.031175	140	165	99	0.44926	0.00044679	0.33857	-0.027715	-0.084479	0.029048	0.48185	-0.032681	-0.12375	0.058392	0.35833	-0.047166	-0.14781	0.053477	0.902	0.0055484	-0.082763	0.09386	0.61682	-0.018044	-0.11828	0.082195	-0.056903	-0.17126	0.057452	0.33857	0.0095238	114	219	83	0.46274	0.2307	0.44908	-0.021089	-0.075697	0.033518	0.46741	-0.030977	-0.11453	0.052572	0.62977	-0.022983	-0.11643	0.070465	0.79248	-0.0099996	-0.084494	0.064495	0.73985	-0.027254	-0.115	0.060494	-0.041026	-0.15112	0.069068	0.44908
IGE	X2.113590390.rs1143634.IL1B..1.C	C	T	0.069544	292	87	9	0.13531	0.41062	0.54145	-0.027902	-0.11746	0.061659	0.51404	-0.034111	-0.13657	0.068345	0.8948	-0.019856	-0.31417	0.27445	0.53028	-0.033951	-0.13998	0.072081	0.80786	-0.03477	-0.14129	0.071754	-0.027751	-0.32328	0.26778	0.51404	0.05	222	161	16	0.24185	0.045098	0.90484	0.0039899	-0.061425	0.069405	0.9776	0.0010831	-0.074527	0.076693	0.78006	0.027315	-0.16441	0.21904	0.9338	-0.003245	-0.079815	0.073325	0.96121	-0.0014574	-0.079218	0.076304	0.026703	-0.16803	0.22143	0.78006
IGE	X3.52231737.rs352140.TLR9..1.A	G	A	0.079137	212	149	23	0.25391	0.63622	0.059082	0.070481	-0.002704	0.14367	0.11048	0.073055	-0.016658	0.16277	0.1354	0.14351	-0.044871	0.33189	0.36664	0.042376	-0.049624	0.13438	0.15541	0.058298	-0.03528	0.15188	0.16691	-0.025056	0.35889	0.059082	0.047619	183	172	45	0.3275	0.63395	0.29489	0.029956	-0.026097	0.086009	0.35111	0.035962	-0.03963	0.11155	0.44754	0.04645	-0.073418	0.16632	0.64715	0.017862	-0.058626	0.09435	0.57849	0.029476	-0.050758	0.10971	0.060387	-0.065411	0.18618	0.29489
IGE	X3.52261031.rs187084.TLR9..1.C	T	C	0.035971	219	154	29	0.26368	0.78742	0.53728	0.021834	-0.047533	0.091201	0.50331	0.02982	-0.057507	0.11715	0.83633	0.017706	-0.15028	0.1857	0.56561	0.026187	-0.063148	0.11552	0.79978	0.029758	-0.061978	0.12149	0.030157	-0.14229	0.2026	0.50331	0.019048	213	166	33	0.28155	0.93404	0.79067	-0.0079203	-0.066402	0.050562	0.30753	-0.038751	-0.11318	0.03568	0.20342	0.089975	-0.04868	0.22863	0.08028	-0.067913	-0.14402	0.0081902	0.14493	-0.059718	-0.13791	0.018479	0.065115	-0.077105	0.20734	0.08028
IGE	X3.57138419.rs6780995.IL17RD.1.G	A	G	0.06235	154	191	46	0.36189	0.25408	0.24864	0.039614	-0.027688	0.10692	0.16524	0.064553	-0.026624	0.15573	0.78911	0.018825	-0.11912	0.15677	0.23567	0.054137	-0.03534	0.14361	0.37806	0.066864	-0.028877	0.1626	0.055285	-0.092066	0.20264	0.16524	0.052381	142	182	74	0.41457	0.24783	0.52375	-0.017255	-0.0703	0.035789	0.62355	-0.019845	-0.099093	0.059403	0.57088	-0.028148	-0.12549	0.069195	0.9775	-0.0010906	-0.076874	0.074693	0.81139	-0.01349	-0.098149	0.07117	-0.035852	-0.14464	0.072937	0.52375
IGE	X3.9960070.rs708567.IL17RE..1.G	G	A	0.095923	104	203	70	0.45491	0.095904	0.58595	0.018635	-0.048417	0.085686	0.71045	0.019063	-0.081578	0.1197	0.60468	0.030844	-0.085935	0.14762	0.94635	-0.0031124	-0.093763	0.087538	0.85241	0.012279	-0.093187	0.11774	0.038911	-0.097002	0.17482	0.58595	0.059524	123	208	64	0.42532	0.12496	0.56062	-0.016914	-0.073883	0.040055	0.64976	-0.019155	-0.10184	0.063525	0.62503	-0.025823	-0.12938	0.077735	0.95287	-0.0023062	-0.078792	0.074179	0.84208	-0.014343	-0.10092	0.072235	-0.034898	-0.15216	0.082361	0.56062
IGE	X4.38799710.rs4833095.TLR1.1.C	C	T	0.098321	310	63	3	0.091755	0.9184	0.23112	0.068175	-0.043413	0.17976	0.35293	0.056697	-0.062931	0.17632	0.12992	0.39519	-0.11628	0.90666	0.55714	0.03657	-0.085517	0.15866	0.2591	0.039899	-0.082039	0.16184	0.40103	-0.11115	0.91322	0.12992	0.097619	279	93	7	0.14116	0.81504	0.498	0.02721	-0.051493	0.10591	0.71661	0.016216	-0.07134	0.10377	0.20171	0.18586	-0.099474	0.47119	0.97775	-0.0012775	-0.091074	0.088519	0.44259	0.0031216	-0.086853	0.093096	0.1866	-0.099918	0.47313	0.20171
IGE	X4.38800214.rs5743611.TLR1..1.G	G	NA	0.071942	387	0	0	0	NaN	NA	NA	NA	NA	NA	NA	NA	NA	NA	NA	NA	NA	NA	NA	NA	NA	NA	NA	NA	NA	NA	NA	NA	NA	0.057143	396	0	0	0	NaN	NA	NA	NA	NA	NA	NA	NA	NA	NA	NA	NA	NA	NA	NA	NA	NA	NA	NA	NA	NA	NA	NA	NA	NA
IGE	X4.38830350.rs5743810.TLR6..1.C	C	NA	0.083933	382	0	0	0	NaN	NA	NA	NA	NA	NA	NA	NA	NA	NA	NA	NA	NA	NA	NA	NA	NA	NA	NA	NA	NA	NA	NA	NA	NA	0.083333	325	53	7	0.087013	0.0087745	0.16981	0.063357	-0.027099	0.15381	0.25749	0.061263	-0.044778	0.1673	0.19892	0.18801	-0.098842	0.47486	0.48869	0.039507	-0.072328	0.15134	0.32786	0.043544	-0.068341	0.15543	0.19399	-0.093431	0.48141	0.16981
IGE	X4.38830514.rs5743809.TLR6..1.T	T	C	0.095923	335	39	3	0.059682	0.1283	0.7779	0.018733	-0.11144	0.1489	0.84617	0.014256	-0.12976	0.15827	0.67488	0.1095	-0.40216	0.62116	0.93735	0.0059752	-0.14302	0.15497	0.91238	0.0067791	-0.14242	0.15598	0.11008	-0.40242	0.62259	0.67488	0.066667	355	36	1	0.048469	0.93099	0.13463	-0.094984	-0.21942	0.029453	0.14216	-0.097021	-0.22658	0.032533	0.60599	-0.19755	-0.94822	0.55312	0.16311	-0.093332	-0.22449	0.037829	0.32714	-0.093979	-0.22528	0.037323	-0.20713	-0.95698	0.54272	0.13463
IGE	X4.74606024.rs4073.IL8.1.A	A	T	0.019185	340	62	7	0.09291	0.041793	0.90968	0.0058016	-0.094439	0.10604	0.93382	0.0048737	-0.11017	0.11991	0.89102	0.023372	-0.31095	0.35769	0.97015	0.0022903	-0.11766	0.12224	0.98966	0.0027845	-0.11752	0.12308	0.02382	-0.31148	0.35912	0.89102	0.019048	301	95	16	0.15413	0.018882	0.47024	0.025174	-0.043157	0.093504	0.40976	0.034933	-0.048128	0.11799	0.90169	0.012041	-0.17902	0.2031	0.41679	0.036265	-0.051272	0.1238	0.7036	0.037306	-0.050856	0.12547	0.020881	-0.17139	0.21315	0.40976
IGE	X5.110407507.rs2289276.TSLP.1.C	C	T	0.014388	323	76	12	0.12165	0.0063039	0.55192	-0.026274	-0.11284	0.060293	0.89903	-0.0067241	-0.11059	0.097141	0.15092	-0.18553	-0.4387	0.067647	0.62746	0.027154	-0.082512	0.13682	0.33379	0.020674	-0.089237	0.13059	-0.18158	-0.43589	0.072736	0.15092	0.0095238	238	161	17	0.23438	0.10986	0.55972	-0.019158	-0.083536	0.04522	0.57703	-0.021261	-0.095977	0.053455	0.76459	-0.028709	-0.21661	0.15919	0.65605	-0.017244	-0.093135	0.058646	0.8437	-0.019659	-0.09666	0.057342	-0.036646	-0.22727	0.15398	0.55972
IGE	X5.131391749.rs3091336.IL3.1.A	G	A	0.014388	201	179	31	0.29319	0.3028	0.19604	0.045322	-0.023384	0.11403	0.21285	0.054689	-0.031355	0.14073	0.48032	0.058787	-0.10446	0.22204	0.38063	0.038738	-0.047863	0.12534	0.42903	0.049936	-0.039632	0.13951	0.082777	-0.086013	0.25157	0.19604	0.014286	258	131	25	0.2186	0.13336	0.93379	0.0026088	-0.058937	0.064155	0.87124	0.0063558	-0.070501	0.083212	0.90556	-0.0094615	-0.16577	0.14685	0.81863	0.0093537	-0.070596	0.089303	0.97104	0.0087748	-0.072533	0.090083	-0.0064522	-0.16541	0.15251	0.81863
IGE	X5.131396406.rs35415145.IL3.1.C	C	T	0.026379	392	14	0	0.017241	0.72371	0.8421	0.024134	-0.21332	0.26159	0.8421	0.024134	-0.21332	0.26159	NA	NA	NA	NA	0.8421	0.024134	-0.21332	0.26159	0.8421	0.024134	-0.21332	0.26159	NA	NA	NA	0.8421	0.011905	390	25	0	0.03012	0.52696	0.60234	-0.041426	-0.19726	0.11441	0.60234	-0.041426	-0.19726	0.11441	NA	NA	NA	NA	0.60234	-0.041426	-0.19726	0.11441	0.60234	-0.041426	-0.19726	0.11441	NA	NA	NA	0.60234
IGE	X5.131396478.rs40401.IL3.1.T	T	C	0.026379	112	207	87	0.46921	0.63462	0.26968	-0.034904	-0.096882	0.027074	0.60673	-0.025502	-0.12261	0.071602	0.18963	-0.07016	-0.175	0.034678	0.53542	0.027341	-0.059127	0.11381	0.42187	-0.0051997	-0.10768	0.09728	-0.073553	-0.19801	0.050906	0.18963	0.0095238	220	155	41	0.28486	0.081228	0.98587	0.00050308	-0.055183	0.056189	0.76211	-0.011444	-0.085539	0.062652	0.58403	0.034713	-0.089556	0.15898	0.51628	-0.025302	-0.1017	0.051099	0.74972	-0.021236	-0.10034	0.057867	0.025894	-0.10275	0.15454	0.51628
IGE	X5.131396676.rs35482671.IL3.1.A	A	NA	0.028777	405	0	0	0	NaN	NA	NA	NA	NA	NA	NA	NA	NA	NA	NA	NA	NA	NA	NA	NA	NA	NA	NA	NA	NA	NA	NA	NA	NA	0.021429	411	0	0	0	NaN	NA	NA	NA	NA	NA	NA	NA	NA	NA	NA	NA	NA	NA	NA	NA	NA	NA	NA	NA	NA	NA	NA	NA	NA
IGE	X5.131396709.rs13166954.IL3.1.C	C	NA	0.016787	410	0	0	0	NaN	NA	NA	NA	NA	NA	NA	NA	NA	NA	NA	NA	NA	NA	NA	NA	NA	NA	NA	NA	NA	NA	NA	NA	NA	0.011905	415	0	0	0	NaN	NA	NA	NA	NA	NA	NA	NA	NA	NA	NA	NA	NA	NA	NA	NA	NA	NA	NA	NA	NA	NA	NA	NA	NA
IGE	X5.131397202.rs31481.IL3.1.G	G	A	0.021583	339	66	3	0.088235	0.91352	0.60201	0.028458	-0.078495	0.13541	0.57437	0.032681	-0.081373	0.14674	0.98108	-0.0060476	-0.50579	0.4937	0.56416	0.034125	-0.081861	0.15011	0.84716	0.034127	-0.082108	0.15036	0.00018845	-0.50042	0.5008	0.56416	0.0095238	365	49	2	0.063702	0.79765	0.94714	-0.0036012	-0.11007	0.10286	0.41852	-0.046597	-0.15949	0.066297	0.00038419	0.9554	0.42802	1.4828	0.11395	-0.092579	-0.20737	0.022215	0.00054756	-0.088953	-0.2022	0.024289	0.94805	0.42146	1.4746	0.00038419
IGE	X5.131402450.rs168681.IL3.1.G	G	A	0.023981	273	125	9	0.17568	0.22291	0.50342	-0.028069	-0.11029	0.054152	0.93031	-0.0040777	-0.095461	0.087305	0.035205	-0.31206	-0.60249	-0.021633	0.56237	0.027528	-0.065608	0.12066	0.10183	0.017992	-0.075215	0.1112	-0.30657	-0.5987	-0.014433	0.035205	0.030952	276	119	12	0.17568	0.84777	0.38919	-0.030772	-0.10082	0.039271	0.35889	-0.037628	-0.11801	0.042757	0.84514	-0.02208	-0.24365	0.19949	0.38427	-0.036685	-0.11933	0.045957	0.65663	-0.038064	-0.12131	0.045184	-0.033369	-0.25636	0.18962	0.35889
IGE	X5.131407601.rs2069614.CSF2.1.C	C	T	0.023981	114	220	73	0.44963	0.062978	0.12513	-0.049913	-0.1137	0.013878	0.14678	-0.070563	-0.16588	0.024754	0.32759	-0.055702	-0.16722	0.055819	0.5826	-0.024115	-0.11012	0.061885	0.29506	-0.06193	-0.16165	0.037791	-0.096554	-0.22597	0.032864	0.12513	0.0071429	124	197	96	0.46643	0.29884	0.57262	0.01472	-0.036415	0.065854	0.54612	-0.024914	-0.10582	0.055989	0.10313	0.072872	-0.014762	0.1605	0.053423	-0.072736	-0.14655	0.0010739	0.11805	-0.055906	-0.14218	0.030372	0.038597	-0.063706	0.1409	0.053423
IGE	X5.131409768.rs10072253.CSF2.1.C	C	NA	0.01199	412	0	0	0	NaN	NA	NA	NA	NA	NA	NA	NA	NA	NA	NA	NA	NA	NA	NA	NA	NA	NA	NA	NA	NA	NA	NA	NA	NA	0.0095238	416	0	0	0	NaN	NA	NA	NA	NA	NA	NA	NA	NA	NA	NA	NA	NA	NA	NA	NA	NA	NA	NA	NA	NA	NA	NA	NA	NA
IGE	X5.131411454.rs2069640.CSF2.1.C	C	NA	0.11031	371	0	0	0	NaN	NA	NA	NA	NA	NA	NA	NA	NA	NA	NA	NA	NA	NA	NA	NA	NA	NA	NA	NA	NA	NA	NA	NA	NA	0.071429	390	0	0	0	NaN	NA	NA	NA	NA	NA	NA	NA	NA	NA	NA	NA	NA	NA	NA	NA	NA	NA	NA	NA	NA	NA	NA	NA	NA
IGE	X5.131411460.rs25882.CSF2.1.T	T	C	0.021583	216	157	35	0.27819	0.3983	0.34367	0.032097	-0.034338	0.098533	0.67618	0.018305	-0.067594	0.1042	0.14809	0.11341	-0.040282	0.26711	0.69194	-0.017788	-0.10578	0.070205	0.35188	-0.0022175	-0.092811	0.088376	0.11247	-0.046144	0.27109	0.14809	0.0047619	233	161	24	0.25	0.57935	0.74684	-0.01023	-0.072347	0.051886	0.2286	-0.046039	-0.12099	0.028911	0.082078	0.14163	-0.018021	0.30128	0.040761	-0.078832	-0.15435	-0.003312	0.050305	-0.067584	-0.14482	0.0096475	0.11115	-0.051891	0.27419	0.040761
IGE	X5.131416061.rs25887.CSF2.1.C	C	A	0.016787	106	225	79	0.46707	0.038241	0.24782	0.038029	-0.026469	0.10253	0.41709	0.040904	-0.057893	0.1397	0.28971	0.059051	-0.050266	0.16837	0.89895	-0.0056419	-0.092721	0.081438	0.49775	0.02771	-0.075606	0.13103	0.077819	-0.052058	0.2077	0.24782	0.0047619	157	178	83	0.41148	0.013544	0.63589	0.01208	-0.037928	0.062088	0.52558	-0.024641	-0.10073	0.051445	0.09921	0.077416	-0.014618	0.16945	0.050416	-0.074044	-0.14822	0.00013569	0.098684	-0.057889	-0.14004	0.024264	0.046622	-0.055168	0.14841	0.050416
IGE	X5.131528153.rs3805685.P4HA2.1.T	T	G	0.014388	352	57	2	0.074209	0.85001	0.20609	0.074908	-0.041211	0.19103	0.28418	0.066896	-0.055532	0.18933	0.19255	0.40636	-0.20486	1.0176	0.41086	0.052195	-0.072202	0.17659	0.29682	0.054282	-0.070038	0.1786	0.413	-0.19861	1.0246	0.19255	0.0095238	410	6	0	0.0072115	0.88222	0.5756	-0.088637	-0.39897	0.22169	0.5756	-0.088637	-0.39897	0.22169	NA	NA	NA	NA	0.5756	-0.088637	-0.39897	0.22169	0.5756	-0.088637	-0.39897	0.22169	NA	NA	NA	0.5756
IGE	X5.131532634.rs156029.P4HA2.1.A	A	G	0.033573	116	197	90	0.46774	0.71415	0.88501	-0.0044756	-0.065131	0.05618	0.97041	0.001804	-0.093526	0.097134	0.77345	-0.015242	-0.11902	0.088537	0.78464	0.012046	-0.074352	0.098444	0.94965	0.0074433	-0.094079	0.10897	-0.010562	-0.13251	0.11139	0.77345	0.0047619	175	178	65	0.36842	0.082397	0.9071	0.0031013	-0.048987	0.055189	0.53323	-0.023779	-0.098581	0.051022	0.28016	0.05618	-0.045779	0.15814	0.15871	-0.053411	-0.12769	0.020865	0.30988	-0.044306	-0.12437	0.035761	0.033603	-0.076197	0.1434	0.15871
IGE	X5.131540053.rs159903.P4HA2.1.C	C	T	0.019185	224	150	35	0.26895	0.1732	0.9239	0.0032223	-0.062895	0.069339	0.62116	0.021722	-0.064426	0.10787	0.51172	-0.051166	-0.204	0.10167	0.37167	0.040549	-0.048415	0.12951	0.6039	0.035537	-0.056031	0.12711	-0.036955	-0.1942	0.12029	0.37167	0.011905	234	158	23	0.24578	0.58361	0.93165	0.0027242	-0.059529	0.064978	0.52327	-0.02447	-0.099608	0.050668	0.1072	0.13337	-0.028903	0.29565	0.15992	-0.054645	-0.13086	0.021568	0.1479	-0.043893	-0.12159	0.033807	0.11469	-0.050879	0.28026	0.1072
IGE	X5.131567924.rs11955347.P4HA2.1.G	G	A	0.026379	226	162	18	0.24384	0.098378	0.081102	0.065445	-0.0080917	0.13898	0.054728	0.084511	-0.0017143	0.17074	0.75936	0.032651	-0.17627	0.24157	0.068256	0.08162	-0.0061188	0.16936	0.15635	0.086456	-0.0026454	0.17556	0.067494	-0.14382	0.27881	0.054728	0.014286	129	190	95	0.45894	0.12254	0.85353	0.004809	-0.046247	0.055865	0.84535	0.0079949	-0.072343	0.088332	0.91558	0.0048257	-0.084404	0.094055	0.92585	0.0035645	-0.071504	0.078633	0.98055	0.0073996	-0.07916	0.09396	0.009189	-0.0937	0.11208	0.84535
IGE	X5.131592870.rs3900945.PDLIM4.1.C	C	T	0.040767	109	216	75	0.4575	0.078884	0.44922	-0.024893	-0.08937	0.039584	0.86564	-0.0084381	-0.10619	0.089312	0.26769	-0.06256	-0.17318	0.048065	0.47206	0.031911	-0.055062	0.11888	0.53478	0.0084527	-0.093752	0.11066	-0.056913	-0.18703	0.073201	0.26769	0.021429	257	134	20	0.21168	0.63964	0.601	-0.017075	-0.081069	0.04692	0.99854	7.24E-05	-0.077446	0.07759	0.1519	-0.12725	-0.30132	0.046817	0.50849	0.027126	-0.053285	0.10754	0.32342	0.018922	-0.062288	0.10013	-0.12123	-0.29737	0.054919	0.1519
IGE	X5.131597392.rs10463891.PDLIM4.1.G	G	A	0.021583	111	218	79	0.46078	0.12856	0.39554	-0.027429	-0.090705	0.035847	0.76453	-0.014781	-0.1115	0.081939	0.26311	-0.061801	-0.17004	0.04644	0.53409	0.027329	-0.05882	0.11348	0.53508	0.0019787	-0.099415	0.10337	-0.060489	-0.18802	0.067043	0.26311	0.0047619	260	138	20	0.21292	0.7592	0.56437	-0.018595	-0.081829	0.044639	0.96073	-0.0019176	-0.078257	0.074422	0.14105	-0.12993	-0.30296	0.043089	0.53605	0.024967	-0.054114	0.10405	0.31214	0.016626	-0.06323	0.096482	-0.12458	-0.29968	0.050512	0.14105
IGE	X5.131606632.rs17851430.PDLIM4.1.C	C	NA	0.021583	408	0	0	0	NaN	NA	NA	NA	NA	NA	NA	NA	NA	NA	NA	NA	NA	NA	NA	NA	NA	NA	NA	NA	NA	NA	NA	NA	NA	0.0047619	418	0	0	0	NaN	NA	NA	NA	NA	NA	NA	NA	NA	NA	NA	NA	NA	NA	NA	NA	NA	NA	NA	NA	NA	NA	NA	NA	NA
IGE	X5.131610232.rs156112.PDLIM4.1.C	C	T	0.026379	252	139	15	0.20813	0.436	0.57838	0.021653	-0.054712	0.098018	0.38208	0.039591	-0.049187	0.12837	0.56239	-0.066958	-0.29351	0.15959	0.25931	0.052267	-0.038549	0.14308	0.4843	0.049459	-0.042369	0.14129	-0.049563	-0.27837	0.17924	0.25931	0.02619	392	16	1	0.022005	0.065386	0.79697	0.022506	-0.14895	0.19397	0.82278	0.021271	-0.16488	0.20742	0.82314	0.085728	-0.66605	0.8375	0.86222	0.016965	-0.17463	0.20857	0.96043	0.017207	-0.17463	0.20904	0.086469	-0.66626	0.8392	0.79697
IGE	X5.131647902.rs398064.SLC22A4.1.C	C	NA	0.016787	410	0	0	0	NaN	NA	NA	NA	NA	NA	NA	NA	NA	NA	NA	NA	NA	NA	NA	NA	NA	NA	NA	NA	NA	NA	NA	NA	NA	0.014286	414	0	0	0	NaN	NA	NA	NA	NA	NA	NA	NA	NA	NA	NA	NA	NA	NA	NA	NA	NA	NA	NA	NA	NA	NA	NA	NA	NA
IGE	X5.131647954.rs11568510.SLC22A4.1.A	A	NA	0.023981	407	0	0	0	NaN	NA	NA	NA	NA	NA	NA	NA	NA	NA	NA	NA	NA	NA	NA	NA	NA	NA	NA	NA	NA	NA	NA	NA	NA	0.0095238	416	0	0	0	NaN	NA	NA	NA	NA	NA	NA	NA	NA	NA	NA	NA	NA	NA	NA	NA	NA	NA	NA	NA	NA	NA	NA	NA	NA
IGE	X5.131649300.rs11568499.SLC22A4.1.T	T	NA	0.019185	409	0	0	0	NaN	NA	NA	NA	NA	NA	NA	NA	NA	NA	NA	NA	NA	NA	NA	NA	NA	NA	NA	NA	NA	NA	NA	NA	NA	0.0095238	416	0	0	0	NaN	NA	NA	NA	NA	NA	NA	NA	NA	NA	NA	NA	NA	NA	NA	NA	NA	NA	NA	NA	NA	NA	NA	NA	NA
IGE	X5.131649306.rs455649.SLC22A4.1.G	G	NA	0.0095923	413	0	0	0	NaN	NA	NA	NA	NA	NA	NA	NA	NA	NA	NA	NA	NA	NA	NA	NA	NA	NA	NA	NA	NA	NA	NA	NA	NA	0.0071429	417	0	0	0	NaN	NA	NA	NA	NA	NA	NA	NA	NA	NA	NA	NA	NA	NA	NA	NA	NA	NA	NA	NA	NA	NA	NA	NA	NA
IGE	X5.131663062.rs272893.SLC22A4..1.A	G	A	0.019185	261	128	20	0.20538	0.40504	0.24106	-0.04392	-0.11735	0.029508	0.10484	-0.073592	-0.16253	0.015344	0.66121	0.044389	-0.15413	0.24291	0.059234	-0.088552	-0.18056	0.0034524	0.16758	-0.087448	-0.18069	0.0057889	0.015333	-0.18502	0.21568	0.059234	0.011905	171	186	58	0.36386	0.51667	0.35929	0.025	-0.028452	0.078452	0.17413	0.052079	-0.023029	0.12719	0.923	-0.0053064	-0.11291	0.1023	0.15345	0.0547	-0.020407	0.12981	0.32999	0.060835	-0.019409	0.14108	0.025083	-0.089595	0.13976	0.15345
IGE	X5.131667548.rs2304081.SLC22A4.1.G	G	A	0.014388	396	15	0	0.018248	0.7063	0.34473	-0.10935	-0.33619	0.11749	0.34473	-0.10935	-0.33619	0.11749	NA	NA	NA	NA	0.34473	-0.10935	-0.33619	0.11749	0.34473	-0.10935	-0.33619	0.11749	NA	NA	NA	0.34473	0.014286	298	102	14	0.157	0.15881	0.36485	0.03245	-0.037738	0.10264	0.94326	-0.0030179	-0.08613	0.080094	0.0039045	0.30302	0.097211	0.50883	0.20509	-0.055905	-0.14237	0.030565	0.0096064	-0.043196	-0.12944	0.043048	0.2922	0.085254	0.49915	0.0039045
IGE	X5.131671634.rs4646201.SLC22A4.1.G	G	NA	0.014388	411	0	0	0	NaN	NA	NA	NA	NA	NA	NA	NA	NA	NA	NA	NA	NA	NA	NA	NA	NA	NA	NA	NA	NA	NA	NA	NA	NA	0.014286	414	0	0	0	NaN	NA	NA	NA	NA	NA	NA	NA	NA	NA	NA	NA	NA	NA	NA	NA	NA	NA	NA	NA	NA	NA	NA	NA	NA
IGE	X5.131681057.rs272867.SLC22A4.1.G	A	G	0.023981	169	181	57	0.36241	0.447	0.61361	-0.016064	-0.07842	0.046292	0.95793	-0.0023584	-0.089991	0.085274	0.35115	-0.059084	-0.18329	0.065121	0.54979	0.026469	-0.060275	0.11321	0.62341	0.013252	-0.079882	0.10639	-0.052196	-0.18564	0.081244	0.35115	0.011905	165	192	58	0.37108	0.85761	0.26156	0.030841	-0.023	0.084682	0.11937	0.059975	-0.015502	0.13545	0.97633	0.0016296	-0.10601	0.10926	0.12793	0.058096	-0.016704	0.1329	0.2592	0.0673	-0.012985	0.14758	0.036537	-0.078665	0.15174	0.11937
IGE	X5.131706005.rs11544587.SLC22A5.1.T	T	NA	0.016787	410	0	0	0	NaN	NA	NA	NA	NA	NA	NA	NA	NA	NA	NA	NA	NA	NA	NA	NA	NA	NA	NA	NA	NA	NA	NA	NA	NA	0.016667	413	0	0	0	NaN	NA	NA	NA	NA	NA	NA	NA	NA	NA	NA	NA	NA	NA	NA	NA	NA	NA	NA	NA	NA	NA	NA	NA	NA
IGE	X5.131714106.rs10040427.SLC22A5.1.C	C	T	0.033573	349	51	3	0.07072	0.45553	0.17529	0.081562	-0.036381	0.19951	0.22509	0.079196	-0.048759	0.20715	0.31407	0.25873	-0.245	0.76247	0.32726	0.065545	-0.065593	0.19668	0.3593	0.06806	-0.063148	0.19927	0.26816	-0.23589	0.7722	0.17529	0.030952	379	28	0	0.034398	0.47234	0.48979	-0.05208	-0.19988	0.095719	0.48979	-0.05208	-0.19988	0.095719	NA	NA	NA	NA	0.48979	-0.05208	-0.19988	0.095719	0.48979	-0.05208	-0.19988	0.095719	NA	NA	NA	0.48979
IGE	X5.131719999.rs4551059.SLC22A5.1.G	G	NA	0.014388	411	0	0	0	NaN	NA	NA	NA	NA	NA	NA	NA	NA	NA	NA	NA	NA	NA	NA	NA	NA	NA	NA	NA	NA	NA	NA	NA	NA	0.0095238	416	0	0	0	NaN	NA	NA	NA	NA	NA	NA	NA	NA	NA	NA	NA	NA	NA	NA	NA	NA	NA	NA	NA	NA	NA	NA	NA	NA
IGE	X5.131729935.rs11568525.SLC22A5.1.C	C	T	0.019185	294	111	4	0.14548	0.064038	0.53639	0.028649	-0.062171	0.11947	0.50951	0.032306	-0.063691	0.1283	0.97825	-0.0060847	-0.4436	0.43143	0.50113	0.033299	-0.063721	0.13032	0.79787	0.033345	-0.063986	0.13068	0.0033161	-0.43536	0.44199	0.50113	0.0071429	411	6	0	0.0071942	0.88236	0.57446	0.088812	-0.2212	0.39883	0.57446	0.088812	-0.2212	0.39883	NA	NA	NA	NA	0.57446	0.088812	-0.2212	0.39883	0.57446	0.088812	-0.2212	0.39883	NA	NA	NA	0.57446
IGE	X5.131744790.rs7704457.LOC441108.1.T	T	C	0.071942	271	109	7	0.15891	0.29156	0.88894	-0.0063272	-0.095135	0.082481	0.83357	0.010453	-0.08705	0.10796	0.20959	-0.21461	-0.54986	0.12064	0.55874	0.029629	-0.06969	0.12895	0.40573	0.024533	-0.075069	0.12414	-0.20773	-0.54448	0.12902	0.20959	0.0095238	307	94	15	0.14904	0.025975	0.73039	0.012283	-0.057576	0.082142	0.77775	0.012135	-0.072134	0.096405	0.75338	0.031815	-0.16665	0.23028	0.87571	0.0070672	-0.081491	0.095626	0.9348	0.0086736	-0.080486	0.097833	0.03388	-0.16595	0.23371	0.73039
IGE	X5.131778716.rs6874639.LOC441108.1.A	A	G	0.019185	168	198	43	0.34719	0.16926	0.51181	-0.022167	-0.088394	0.04406	0.66727	-0.019208	-0.10678	0.068365	0.48413	-0.050009	-0.1901	0.090082	0.9944	0.00030864	-0.085852	0.08647	0.7611	-0.011196	-0.10265	0.080256	-0.056088	-0.20487	0.092697	0.48413	0.019048	222	148	42	0.28155	0.022921	0.7695	0.0083129	-0.04729	0.063916	0.70195	0.014586	-0.060117	0.089289	0.98538	0.0011584	-0.12271	0.12503	0.69879	0.015356	-0.062426	0.093139	0.92166	0.016546	-0.063822	0.096914	0.0076665	-0.1203	0.13563	0.69879
IGE	X5.131797578.rs2522051.LOC441108.1.C	T	C	0.083933	131	172	79	0.43194	0.10697	0.29246	-0.032964	-0.094337	0.028408	0.49598	-0.032742	-0.127	0.061518	0.27293	-0.061816	-0.17233	0.048696	0.80965	0.011065	-0.078968	0.1011	0.52528	-0.015405	-0.11684	0.086034	-0.070551	-0.19525	0.054152	0.27293	0.042857	273	104	25	0.19154	0.00096091	0.749	0.010182	-0.052189	0.072552	0.58293	0.022556	-0.057958	0.10307	0.79444	-0.020537	-0.17503	0.13395	0.4642	0.03211	-0.053874	0.11809	0.75681	0.03109	-0.056008	0.11819	-0.012068	-0.16847	0.14433	0.4642
IGE	X5.131805735.rs2706379.LOC441108.1.C	C	T	0.023981	162	196	49	0.36118	0.37919	0.15479	-0.046931	-0.11158	0.017718	0.24477	-0.052126	-0.13996	0.03571	0.24773	-0.078088	-0.2105	0.054324	0.69757	-0.017126	-0.1035	0.069251	0.35679	-0.040093	-0.13232	0.05213	-0.099829	-0.24141	0.041754	0.15479	0.0071429	286	115	16	0.17626	0.30442	0.32791	0.033552	-0.033665	0.10077	0.46583	0.029741	-0.050191	0.10967	0.29629	0.10262	-0.089955	0.29519	0.75893	0.012975	-0.069891	0.095841	0.52538	0.018994	-0.064554	0.10254	0.10833	-0.086061	0.30272	0.29629
IGE	X5.131810619.rs2706381.LOC441108.1.C	C	T	0.019185	169	191	49	0.3533	0.65699	0.099077	-0.054078	-0.11834	0.010186	0.14036	-0.065663	-0.15295	0.021624	0.24622	-0.078665	-0.21163	0.054299	0.48223	-0.031032	-0.11759	0.055521	0.25741	-0.054869	-0.14681	0.037069	-0.10745	-0.24884	0.033934	0.099077	0.0071429	295	111	11	0.15947	0.88523	0.35216	0.033915	-0.037531	0.10536	0.48882	0.02881	-0.052768	0.11039	0.29712	0.12238	-0.10768	0.35245	0.74025	0.014174	-0.069625	0.097973	0.52626	0.019176	-0.065092	0.10344	0.12804	-0.10358	0.35967	0.29712
IGE	X5.131819921.rs2070729.IRF1.1.A	A	C	0.021583	195	178	35	0.30392	0.52959	0.0055631	-0.093996	-0.16045	-0.027546	0.019813	-0.10139	-0.18668	-0.016096	0.030361	-0.16905	-0.32207	-0.016031	0.26103	-0.049559	-0.13598	0.036864	0.019587	-0.080669	-0.16973	0.0083883	-0.20732	-0.36567	-0.04897	0.0055631	0.0047619	122	204	92	0.46411	0.69965	0.65812	-0.011738	-0.063727	0.040252	0.21912	-0.05088	-0.13203	0.030272	0.55755	0.026649	-0.062409	0.11571	0.1098	-0.059841	-0.13319	0.013506	0.26774	-0.066498	-0.15262	0.019622	-0.015428	-0.11972	0.08886	0.1098
IGE	X5.131822072.rs2070724.IRF1.1.G	G	A	0.021583	124	209	75	0.43995	0.42491	0.18266	-0.042192	-0.10425	0.019864	0.19655	-0.061151	-0.15396	0.031656	0.40544	-0.046864	-0.15727	0.063546	0.58746	-0.023684	-0.10925	0.06188	0.39312	-0.054103	-0.15194	0.04373	-0.080809	-0.20711	0.045495	0.18266	0.011905	145	202	68	0.40723	0.8673	0.71612	0.009942	-0.043643	0.063526	0.47391	-0.028372	-0.10603	0.049281	0.10678	0.082449	-0.017748	0.18265	0.059928	-0.071029	-0.14503	0.0029703	0.11409	-0.055027	-0.13689	0.02684	0.050648	-0.060076	0.16137	0.059928
IGE	X5.131824486.rs2070722.IRF1..1.G	G	T	0.038369	123	204	74	0.4389	0.51028	0.18739	-0.040811	-0.10149	0.019864	0.15789	-0.065344	-0.15604	0.025347	0.50644	-0.036644	-0.14475	0.071458	0.43285	-0.033501	-0.11722	0.050217	0.35991	-0.061767	-0.15743	0.033892	-0.075291	-0.19878	0.048202	0.15789	0.021429	145	200	66	0.40389	0.83028	0.79701	0.0070411	-0.046612	0.060694	0.41431	-0.032231	-0.10961	0.045154	0.12017	0.079925	-0.020879	0.18073	0.054022	-0.072579	-0.14641	0.001256	0.11206	-0.058185	-0.13971	0.023342	0.046357	-0.064771	0.15749	0.054022
IGE	X5.131826880.rs2706384.IRF1..1.C	C	A	0.079137	141	185	58	0.39193	0.83295	0.70214	-0.012641	-0.07743	0.052147	0.73436	-0.016013	-0.1085	0.076479	0.78136	-0.017599	-0.14188	0.10668	0.89789	-0.0058554	-0.095285	0.083574	0.92958	-0.013144	-0.11108	0.084788	-0.025001	-0.16111	0.11111	0.70214	0.07619	131	193	64	0.41366	0.61654	0.33455	0.027361	-0.028212	0.082934	0.86235	0.0071589	-0.07377	0.088088	0.11485	0.083021	-0.020179	0.18622	0.31514	-0.039381	-0.11622	0.037461	0.27178	-0.015394	-0.10073	0.069937	0.073984	-0.040838	0.1888	0.11485
IGE	X5.131831058.rs2548999.IRF1.1.G	G	T	0.014388	140	204	67	0.41119	0.61174	0.34319	-0.030143	-0.09247	0.032185	0.55252	-0.027452	-0.11804	0.063131	0.31775	-0.058916	-0.1745	0.056664	0.85905	0.0077684	-0.077969	0.093506	0.58227	-0.014269	-0.1098	0.081265	-0.067413	-0.19635	0.061527	0.31775	0.0095238	109	212	95	0.48317	0.67755	0.4276	0.021516	-0.031643	0.074676	0.31878	-0.042965	-0.12743	0.041503	0.017735	0.10608	0.018392	0.19377	0.0040862	-0.10725	-0.18046	-0.034043	0.010513	-0.083766	-0.1721	0.0045684	0.050132	-0.05534	0.1556	0.0040862
IGE	X5.131873073.rs739718.IL5.1.T	T	C	0.016787	180	201	29	0.31585	0.0065205	0.51906	-0.022947	-0.0927	0.046805	0.52616	-0.027856	-0.11399	0.058276	0.75342	-0.026738	-0.19356	0.14009	0.63878	-0.020543	-0.10632	0.065233	0.80787	-0.026031	-0.11509	0.063028	-0.040182	-0.21337	0.133	0.51906	0.019048	248	155	9	0.20995	0.0065105	0.29806	-0.036517	-0.1053	0.032264	0.36879	-0.034574	-0.10997	0.040825	0.41728	-0.10497	-0.35861	0.14867	0.50585	-0.02592	-0.10228	0.05044	0.53997	-0.029733	-0.10657	0.047108	-0.11578	-0.37109	0.13953	0.29806
IGE	X5.131877524.rs2069818.IL5..1.C	C	A	0.014388	357	52	2	0.068127	0.94273	0.26299	-0.068826	-0.18934	0.051689	0.29379	-0.068124	-0.19531	0.059059	0.52563	-0.19987	-0.81709	0.41735	0.35143	-0.061356	-0.19041	0.0677	0.51866	-0.062903	-0.19213	0.06632	-0.21044	-0.8281	0.40723	0.26299	0.0047619	305	104	9	0.14593	0.9693	0.73047	0.013115	-0.061504	0.087735	0.96128	-0.0020944	-0.086645	0.082456	0.18647	0.17086	-0.082631	0.42435	0.61473	-0.022411	-0.10968	0.06486	0.38564	-0.018068	-0.10552	0.069386	0.16688	-0.087601	0.42136	0.18647
IGE	X5.131877699.rs2069823.IL5.1.T	T	NA	0.014388	411	0	0	0	NaN	NA	NA	NA	NA	NA	NA	NA	NA	NA	NA	NA	NA	NA	NA	NA	NA	NA	NA	NA	NA	NA	NA	NA	NA	0.0095238	416	0	0	0	NaN	NA	NA	NA	NA	NA	NA	NA	NA	NA	NA	NA	NA	NA	NA	NA	NA	NA	NA	NA	NA	NA	NA	NA	NA
IGE	X5.131892979.rs4526098.RAD50.1.G	A	G	0.01199	232	150	30	0.25485	0.40056	0.61757	-0.017366	-0.085538	0.050805	0.86369	-0.007581	-0.094132	0.07897	0.37978	-0.073615	-0.23789	0.090663	0.76504	0.013589	-0.075528	0.10271	0.67632	0.0052384	-0.086054	0.096531	-0.071534	-0.23996	0.096897	0.37978	0.0095238	383	31	2	0.042067	0.12413	0.4912	0.044146	-0.081546	0.16984	0.30318	0.07188	-0.064948	0.20871	0.2746	-0.29837	-0.83364	0.2369	0.17753	0.096799	-0.043906	0.2375	0.22754	0.095372	-0.045333	0.23608	-0.29162	-0.82649	0.24324	0.17753
IGE	X5.131905810.rs2706348.RAD50.1.A	A	G	0.067146	108	192	89	0.47558	0.83605	0.57531	-0.017943	-0.080715	0.044829	0.48912	-0.034999	-0.13417	0.064173	0.83556	-0.011263	-0.11761	0.095084	0.65543	-0.02025	-0.10919	0.068694	0.78746	-0.035469	-0.14089	0.069951	-0.033971	-0.15999	0.092051	0.48912	0.05	125	190	84	0.44862	0.45436	0.81404	-0.0062387	-0.058224	0.045747	0.48707	-0.028632	-0.10938	0.052117	0.71052	0.017254	-0.073861	0.10837	0.34071	-0.036475	-0.11151	0.038561	0.63174	-0.038968	-0.1254	0.047464	-0.0061169	-0.11097	0.098734	0.34071
IGE	X5.131915022.rs28903086.RAD50.1.G	G	NA	0.0095923	413	0	0	0	NaN	NA	NA	NA	NA	NA	NA	NA	NA	NA	NA	NA	NA	NA	NA	NA	NA	NA	NA	NA	NA	NA	NA	NA	NA	0.0095238	416	0	0	0	NaN	NA	NA	NA	NA	NA	NA	NA	NA	NA	NA	NA	NA	NA	NA	NA	NA	NA	NA	NA	NA	NA	NA	NA	NA
IGE	X5.131915673.rs28903088.RAD50.1.G	G	NA	0.079137	384	0	0	0	NaN	NA	NA	NA	NA	NA	NA	NA	NA	NA	NA	NA	NA	NA	NA	NA	NA	NA	NA	NA	NA	NA	NA	NA	NA	0.069048	391	0	0	0	NaN	NA	NA	NA	NA	NA	NA	NA	NA	NA	NA	NA	NA	NA	NA	NA	NA	NA	NA	NA	NA	NA	NA	NA	NA
IGE	X5.131917726.rs10479007.RAD50.1.A	A	G	0.016787	298	106	6	0.1439	0.31814	0.13133	0.068109	-0.020364	0.15658	0.28456	0.052466	-0.043629	0.14856	0.034314	0.38606	0.028523	0.74359	0.60726	0.025656	-0.07218	0.12349	0.0852	0.033519	-0.064139	0.13118	0.39506	0.036323	0.75379	0.034314	0.011905	348	65	2	0.083133	0.57612	0.73992	-0.016274	-0.11236	0.079813	0.73411	-0.01743	-0.11801	0.083149	0.96679	-0.011388	-0.54752	0.52475	0.73677	-0.017472	-0.11935	0.084405	0.94399	-0.017542	-0.11958	0.084496	-0.013855	-0.55076	0.52305	0.73411
IGE	X5.131923673.rs28903090.RAD50.1.G	G	NA	0.016787	410	0	0	0	NaN	NA	NA	NA	NA	NA	NA	NA	NA	NA	NA	NA	NA	NA	NA	NA	NA	NA	NA	NA	NA	NA	NA	NA	NA	0.011905	415	0	0	0	NaN	NA	NA	NA	NA	NA	NA	NA	NA	NA	NA	NA	NA	NA	NA	NA	NA	NA	NA	NA	NA	NA	NA	NA	NA
IGE	X5.131930613.rs1047380.RAD50.1.A	A	NA	0.014388	411	0	0	0	NaN	NA	NA	NA	NA	NA	NA	NA	NA	NA	NA	NA	NA	NA	NA	NA	NA	NA	NA	NA	NA	NA	NA	NA	NA	0.011905	415	0	0	0	NaN	NA	NA	NA	NA	NA	NA	NA	NA	NA	NA	NA	NA	NA	NA	NA	NA	NA	NA	NA	NA	NA	NA	NA	NA
IGE	X5.131931385.rs1047382.RAD50.1.T	T	NA	0.014388	411	0	0	0	NaN	NA	NA	NA	NA	NA	NA	NA	NA	NA	NA	NA	NA	NA	NA	NA	NA	NA	NA	NA	NA	NA	NA	NA	NA	0.0095238	416	0	0	0	NaN	NA	NA	NA	NA	NA	NA	NA	NA	NA	NA	NA	NA	NA	NA	NA	NA	NA	NA	NA	NA	NA	NA	NA	NA
IGE	X5.131931472.rs28903092.RAD50.1.G	G	NA	0.014388	411	0	0	0	NaN	NA	NA	NA	NA	NA	NA	NA	NA	NA	NA	NA	NA	NA	NA	NA	NA	NA	NA	NA	NA	NA	NA	NA	NA	0.0047619	418	0	0	0	NaN	NA	NA	NA	NA	NA	NA	NA	NA	NA	NA	NA	NA	NA	NA	NA	NA	NA	NA	NA	NA	NA	NA	NA	NA
IGE	X5.131940498.rs28903093.RAD50.1.T	T	NA	0.019185	409	0	0	0	NaN	NA	NA	NA	NA	NA	NA	NA	NA	NA	NA	NA	NA	NA	NA	NA	NA	NA	NA	NA	NA	NA	NA	NA	NA	0.0047619	418	0	0	0	NaN	NA	NA	NA	NA	NA	NA	NA	NA	NA	NA	NA	NA	NA	NA	NA	NA	NA	NA	NA	NA	NA	NA	NA	NA
IGE	X5.131944869.rs1047386.RAD50.1.T	T	NA	0.019185	409	0	0	0	NaN	NA	NA	NA	NA	NA	NA	NA	NA	NA	NA	NA	NA	NA	NA	NA	NA	NA	NA	NA	NA	NA	NA	NA	NA	0.0071429	417	0	0	0	NaN	NA	NA	NA	NA	NA	NA	NA	NA	NA	NA	NA	NA	NA	NA	NA	NA	NA	NA	NA	NA	NA	NA	NA	NA
IGE	X5.131951770.rs1047387.RAD50.1.A	A	NA	0.014388	411	0	0	0	NaN	NA	NA	NA	NA	NA	NA	NA	NA	NA	NA	NA	NA	NA	NA	NA	NA	NA	NA	NA	NA	NA	NA	NA	NA	0.0071429	417	0	0	0	NaN	NA	NA	NA	NA	NA	NA	NA	NA	NA	NA	NA	NA	NA	NA	NA	NA	NA	NA	NA	NA	NA	NA	NA	NA
IGE	X5.131952405.rs17772565.RAD50.1.C	C	T	0.019185	212	176	21	0.2665	0.041752	0.058857	-0.068908	-0.1404	0.00258	0.10199	-0.070884	-0.15584	0.014076	0.17348	-0.13299	-0.32449	0.058516	0.30025	-0.04533	-0.1311	0.040438	0.15913	-0.060215	-0.14771	0.027275	-0.16083	-0.35636	0.034712	0.058857	0.014286	348	65	1	0.080918	0.25825	0.40577	0.042024	-0.057052	0.1411	0.32558	0.050884	-0.050569	0.15234	0.32764	-0.37812	-1.1352	0.37898	0.2618	0.058454	-0.043646	0.16055	0.33616	0.057589	-0.044537	0.15971	-0.37073	-1.1277	0.38627	0.2618
IGE	X5.131965179.rs3798134.RAD50.1.G	G	A	0.033573	188	185	30	0.30397	0.088426	0.017333	0.083541	0.01473	0.15235	0.059675	0.082738	-0.0033747	0.16885	0.040389	0.17079	0.0074781	0.3341	0.42238	0.035426	-0.051118	0.12197	0.046264	0.06328	-0.025873	0.15243	0.20212	0.033134	0.37111	0.017333	0.030952	143	194	70	0.41032	0.76226	0.70343	-0.010388	-0.063871	0.043095	0.46969	-0.028956	-0.10746	0.049543	0.83619	0.010472	-0.088798	0.10974	0.39685	-0.032408	-0.10738	0.042564	0.6878	-0.035747	-0.11914	0.04765	-0.010136	-0.12047	0.1002	0.39685
IGE	X5.131976461.rs35861031.RAD50.1.G	G	NA	0.019185	409	0	0	0	NaN	NA	NA	NA	NA	NA	NA	NA	NA	NA	NA	NA	NA	NA	NA	NA	NA	NA	NA	NA	NA	NA	NA	NA	NA	0.0095238	416	0	0	0	NaN	NA	NA	NA	NA	NA	NA	NA	NA	NA	NA	NA	NA	NA	NA	NA	NA	NA	NA	NA	NA	NA	NA	NA	NA
IGE	X5.131978166.rs1804669.RAD50.1.G	G	NA	0.01199	412	0	0	0	NaN	NA	NA	NA	NA	NA	NA	NA	NA	NA	NA	NA	NA	NA	NA	NA	NA	NA	NA	NA	NA	NA	NA	NA	NA	0.0071429	417	0	0	0	NaN	NA	NA	NA	NA	NA	NA	NA	NA	NA	NA	NA	NA	NA	NA	NA	NA	NA	NA	NA	NA	NA	NA	NA	NA
IGE	X5.131982808.rs4621555.RAD50.1.C	T	C	0.019185	310	94	5	0.12714	0.47281	0.12896	0.071697	-0.020863	0.16426	0.30838	0.051983	-0.04804	0.15201	0.01528	0.48098	0.092336	0.86963	0.68315	0.021207	-0.080629	0.12304	0.045148	0.029347	-0.072069	0.13076	0.48821	0.098434	0.87798	0.01528	0.0095238	349	66	1	0.081731	0.2452	0.63753	-0.023614	-0.12185	0.07462	0.64113	-0.023902	-0.12441	0.076606	0.9044	-0.04643	-0.80411	0.71125	0.65069	-0.023356	-0.12446	0.077743	0.89516	-0.023509	-0.12476	0.077738	-0.050425	-0.80903	0.70818	0.63753
IGE	X5.131992409.rs1881457.IL13..1.T	T	G	0.038369	282	112	7	0.15711	0.2745	0.62832	0.021363	-0.06513	0.10786	0.80495	0.011929	-0.082751	0.10661	0.32244	0.16688	-0.16369	0.49745	0.97095	-0.00179	-0.09813	0.09455	0.61298	0.0023562	-0.094337	0.099049	0.16757	-0.16462	0.49976	0.32244	0.021429	276	116	19	0.18735	0.13835	0.83123	0.0070625	-0.057888	0.072013	0.81265	0.0095512	-0.069436	0.088538	0.96041	0.0044764	-0.17228	0.18123	0.82283	0.0094051	-0.072924	0.091734	0.97205	0.0098917	-0.073361	0.093144	0.0074529	-0.17127	0.18618	0.81265
IGE	X5.131994669.rs2069744.IL13.1.C	C	T	0.016787	210	166	34	0.28537	0.88214	0.70793	-0.012764	-0.079544	0.054015	0.73334	-0.01487	-0.10042	0.070677	0.79993	-0.020141	-0.17591	0.13562	0.83729	-0.0091372	-0.096346	0.078072	0.93239	-0.012661	-0.10271	0.077392	-0.025682	-0.18653	0.13516	0.70793	0.0095238	347	63	6	0.090144	0.11736	0.90232	-0.0055275	-0.093801	0.082745	0.79963	-0.012922	-0.1127	0.086859	0.71997	0.056848	-0.25395	0.36765	0.70177	-0.020232	-0.12379	0.083324	0.87749	-0.019324	-0.12313	0.084477	0.053915	-0.25761	0.36544	0.70177
IGE	X5.131995964.rs20541.IL13..1.C	C	T	0.11751	202	129	37	0.27582	0.01877	0.005935	-0.092887	-0.15906	-0.026716	0.087582	-0.077804	-0.16707	0.011464	0.00089938	-0.25102	-0.39921	-0.10284	0.79567	0.012392	-0.081399	0.10618	0.0035414	-0.025888	-0.12106	0.069281	-0.26079	-0.41341	-0.10818	0.00089938	0.080952	328	57	1	0.076425	0.36565	0.68678	0.021488	-0.082959	0.12593	0.97814	0.001501	-0.10588	0.10888	0.006345	1.0344	0.29159	1.7772	0.71702	-0.020009	-0.12821	0.088192	0.023136	-0.017379	-0.1247	0.089939	1.0323	0.28847	1.7761	0.006345
IGE	X5.131996500.rs848.IL13..1.T	G	T	0.026379	109	220	77	0.46059	0.068168	0.57971	0.018069	-0.045881	0.082019	0.49106	-0.034114	-0.13121	0.062983	0.08323	0.096559	-0.012696	0.20581	0.047464	-0.086984	-0.173	-0.00097157	0.101	-0.064908	-0.16611	0.036295	0.053211	-0.075192	0.18161	0.047464	0.011905	215	172	28	0.2747	0.41398	0.71077	0.011318	-0.048502	0.071137	0.88116	-0.0056491	-0.079713	0.068415	0.22411	0.09145	-0.055993	0.23889	0.44129	-0.029518	-0.10465	0.045617	0.41983	-0.020079	-0.097168	0.05701	0.082594	-0.068848	0.23404	0.22411
IGE	X5.132001065.rs2243206.IL13.1.C	C	T	0.028777	255	133	17	0.20617	0.94785	0.24459	0.044592	-0.030521	0.1197	0.76716	0.013416	-0.075393	0.10223	0.0083587	0.2881	0.073983	0.50222	0.42238	-0.037375	-0.12868	0.053933	0.028269	-0.020434	-0.11206	0.071187	0.28122	0.064683	0.49777	0.0083587	0.021429	340	68	3	0.090024	0.84207	0.61233	-0.023969	-0.11667	0.068737	0.69156	-0.01999	-0.11875	0.078768	0.52485	-0.14242	-0.5814	0.29656	0.79634	-0.013228	-0.11369	0.087233	0.78529	-0.014516	-0.11513	0.086094	-0.14489	-0.5847	0.29493	0.52485
IGE	X5.132008644.rs2243248.IL4.1.T	T	G	0.026379	312	89	5	0.12192	0.63133	0.66569	-0.020797	-0.11514	0.073543	0.72402	-0.018434	-0.12076	0.083889	0.65862	-0.088246	-0.47972	0.30323	0.80842	-0.012918	-0.11734	0.091503	0.87536	-0.014281	-0.11897	0.090408	-0.091245	-0.48379	0.3013	0.65862	0.019048	277	123	12	0.1784	0.70851	0.75937	-0.010882	-0.080515	0.058751	0.65465	-0.018151	-0.097684	0.061382	0.78527	0.030949	-0.19169	0.25359	0.57631	-0.023255	-0.10483	0.058315	0.83693	-0.022264	-0.10445	0.05992	0.024142	-0.2001	0.24839	0.57631
IGE	X5.132009154.rs2243250.IL4.1.C	T	C	0.093525	281	88	9	0.14021	0.50328	0.48355	0.032618	-0.058633	0.12387	0.47991	0.037561	-0.066652	0.14177	0.78705	0.041462	-0.25935	0.34228	0.52656	0.034807	-0.072924	0.14254	0.77683	0.036305	-0.071935	0.14455	0.049947	-0.25216	0.35205	0.47991	0.10476	154	147	75	0.39495	0.00041777	0.28021	0.028036	-0.022851	0.078922	0.55715	0.023399	-0.054721	0.10152	0.19026	0.063848	-0.031695	0.15939	0.62797	-0.019507	-0.098409	0.059394	0.42471	0.0018403	-0.084196	0.087877	0.064742	-0.039649	0.16913	0.19026
IGE	X5.132009787.rs2243251.IL4..1.T	T	C	0.014388	196	176	39	0.309	0.95518	0.13771	-0.049383	-0.11459	0.015824	0.40747	-0.036045	-0.12133	0.049242	0.057783	-0.14064	-0.28593	0.0046446	0.77939	0.012322	-0.073897	0.098541	0.16063	-0.011697	-0.10117	0.07778	-0.14615	-0.29758	0.0052817	0.057783	0.0095238	395	21	0	0.02524	0.59741	0.8089	0.020874	-0.1483	0.19005	0.8089	0.020874	-0.1483	0.19005	NA	NA	NA	NA	0.8089	0.020874	-0.1483	0.19005	0.8089	0.020874	-0.1483	0.19005	NA	NA	NA	0.8089
IGE	X5.132009821.rs4986964.IL4.1.T	T	NA	0.028777	405	0	0	0	NaN	NA	NA	NA	NA	NA	NA	NA	NA	NA	NA	NA	NA	NA	NA	NA	NA	NA	NA	NA	NA	NA	NA	NA	NA	0.0047619	418	0	0	0	NaN	NA	NA	NA	NA	NA	NA	NA	NA	NA	NA	NA	NA	NA	NA	NA	NA	NA	NA	NA	NA	NA	NA	NA	NA
IGE	X5.132014109.rs2243270.IL4..1.C	C	T	0.019185	275	121	13	0.17971	0.94426	0.74873	0.012908	-0.066079	0.091896	0.87216	0.0074867	-0.083707	0.09868	0.57565	0.069758	-0.17451	0.31402	0.96071	-0.0023569	-0.096125	0.091412	0.85521	0.0007944	-0.093707	0.095296	0.070001	-0.17627	0.31627	0.57565	0.0071429	121	210	86	0.45803	0.76965	0.73962	-0.0089837	-0.061962	0.043995	0.50862	-0.027397	-0.10864	0.053842	0.86344	0.0081324	-0.084538	0.1008	0.45573	-0.028394	-0.103	0.046217	0.73762	-0.033484	-0.11973	0.052758	-0.012641	-0.11969	0.094408	0.45573
IGE	X5.132016593.rs2243283.IL4.1.C	C	G	0.019185	261	133	15	0.19927	0.70073	0.70431	0.014798	-0.061628	0.091224	0.57597	0.025386	-0.063579	0.11435	0.76446	-0.034751	-0.26207	0.19257	0.48768	0.032297	-0.058916	0.12351	0.7698	0.03097	-0.061213	0.12315	-0.024225	-0.25385	0.2054	0.48768	0.014286	272	128	14	0.18841	0.82307	0.057548	0.065363	-0.0020951	0.13282	0.055999	0.076114	-0.0019499	0.15418	0.44993	0.07984	-0.12728	0.28696	0.095467	0.068311	-0.011995	0.14862	0.15585	0.073204	-0.0077163	0.15412	0.10287	-0.10527	0.31102	0.055999
IGE	X5.158742950.rs3212227.IL12B.1.T	T	G	0.026379	159	205	42	0.35591	0.041213	0.6186	0.017067	-0.050127	0.084261	0.82658	-0.0098864	-0.098333	0.07856	0.15982	0.10152	-0.040036	0.24308	0.28432	-0.047192	-0.13358	0.039199	0.30566	-0.029549	-0.1214	0.062301	0.085027	-0.065634	0.23569	0.15982	0.014286	211	162	41	0.29469	0.23259	0.076452	0.050479	-0.0053664	0.10633	0.23472	0.04504	-0.029251	0.11933	0.050817	0.12405	-0.00044344	0.24854	0.97575	0.0011867	-0.075336	0.07771	0.12772	0.022349	-0.056578	0.10128	0.13351	0.0045102	0.26252	0.050817
IGE	X5.158747564.rs919766.IL12B.1.A	A	C	0.016787	245	147	18	0.22317	0.49056	0.63698	-0.017816	-0.091809	0.056177	0.38525	-0.038616	-0.12579	0.048556	0.45444	0.079918	-0.12949	0.28932	0.2274	-0.054831	-0.14386	0.034201	0.41252	-0.050686	-0.14096	0.039585	0.060864	-0.15122	0.27295	0.2274	0.0095238	217	168	31	0.27644	0.84629	0.92587	0.0027861	-0.055902	0.061474	0.58191	-0.020844	-0.095043	0.053355	0.20251	0.091704	-0.049332	0.23274	0.21091	-0.048462	-0.12438	0.027461	0.2713	-0.03943	-0.1173	0.03844	0.075406	-0.069259	0.22007	0.20251
IGE	X5.158752978.rs3181216.IL12B.1.A	A	T	0.023981	227	157	23	0.24939	0.54028	0.46374	-0.02674	-0.098272	0.044791	0.51168	-0.029071	-0.1159	0.057758	0.61777	-0.047382	-0.23349	0.13872	0.66622	-0.019483	-0.10801	0.069048	0.76343	-0.024885	-0.11526	0.065486	-0.057683	-0.24767	0.13231	0.46374	0.014286	334	74	6	0.10386	0.418	0.45275	0.032387	-0.052156	0.11693	0.7342	0.016338	-0.077973	0.11065	0.099397	0.26114	-0.04948	0.57176	0.8709	-0.0080664	-0.10535	0.089214	0.25742	-0.0036725	-0.10089	0.093549	0.2605	-0.05095	0.57196	0.099397
IGE	X5.158756227.rs730691.IL12B.1.T	T	C	0.033573	181	183	39	0.32382	0.45848	0.076045	-0.060198	-0.1267	0.0063076	0.019658	-0.10327	-0.19004	-0.016504	0.99346	0.00061224	-0.14575	0.14698	0.019434	-0.10343	-0.19017	-0.016689	0.050341	-0.11345	-0.2044	-0.022503	-0.056207	-0.20863	0.096214	0.019434	0.0095238	124	202	90	0.45913	0.64901	0.81209	-0.0063002	-0.058243	0.045642	0.31447	-0.041457	-0.12224	0.039322	0.47964	0.032454	-0.057534	0.12244	0.13177	-0.056867	-0.13082	0.017086	0.32134	-0.058367	-0.14436	0.027623	-0.0035822	-0.10799	0.10083	0.13177
IGE	X5.35874575.rs6897932.IL7R.1.C	C	T	0.016787	330	76	4	0.10244	0.87095	0.60031	-0.026781	-0.12696	0.073402	0.67615	-0.023013	-0.13099	0.084966	0.55346	-0.13168	-0.5672	0.30385	0.78238	-0.015521	-0.12566	0.094614	0.80135	-0.017128	-0.12747	0.093216	-0.13487	-0.57137	0.30163	0.55346	0.0071429	365	52	0	0.06235	0.1745	0.019505	-0.13257	-0.24382	-0.021326	0.019505	-0.13257	-0.24382	-0.021326	NA	NA	NA	NA	0.019505	-0.13257	-0.24382	-0.021326	0.019505	-0.13257	-0.24382	-0.021326	NA	NA	NA	0.019505
IGE	X5.35876274.rs3194051.IL7R.1.A	A	G	0.019185	187	165	57	0.34108	0.038217	0.18293	0.041263	-0.019464	0.10199	0.41362	0.035865	-0.05012	0.12185	0.12597	0.096229	-0.027031	0.21949	0.80329	-0.011104	-0.09848	0.076271	0.29964	0.012855	-0.079602	0.10531	0.10226	-0.028539	0.23305	0.12597	0.011905	225	170	20	0.25301	0.08811	0.45474	0.023983	-0.038899	0.086865	0.50413	0.025301	-0.048936	0.099538	0.61765	0.044066	-0.12896	0.21709	0.64597	0.017626	-0.057579	0.092831	0.75375	0.021999	-0.054629	0.098627	0.053572	-0.12273	0.22988	0.45474
IGE	X5.41199959.rs1801033.C6..1.A	A	C	0.081535	115	183	85	0.46084	0.45132	0.99342	0.00026529	-0.062804	0.063334	0.91369	-0.0054727	-0.10443	0.093489	0.89432	0.0073437	-0.10101	0.1157	0.83431	-0.009616	-0.09972	0.080488	0.97802	-0.0088212	-0.11434	0.096699	0.001843	-0.12504	0.12873	0.83431	0.05	145	199	55	0.38722	0.30866	0.71809	0.010336	-0.045779	0.06645	0.70944	0.014948	-0.063681	0.093578	0.85367	0.010243	-0.098614	0.1191	0.81788	0.0088888	-0.066771	0.084549	0.93055	0.013994	-0.068693	0.09668	0.018316	-0.10065	0.13728	0.70944
IGE	X6.137325847.rs1555498.IL20RA.1.C	C	T	0.038369	147	191	63	0.39526	0.94154	0.9202	-0.0032082	-0.065976	0.05956	0.86068	-0.0080277	-0.097677	0.081622	0.96545	0.0026466	-0.11712	0.12242	0.84146	-0.0088014	-0.095043	0.07744	0.97934	-0.0096539	-0.10441	0.085105	-0.0028745	-0.13447	0.12872	0.84146	0.014286	122	194	98	0.47101	0.22493	0.13637	0.03886	-0.012277	0.089997	0.52314	0.026552	-0.054953	0.10806	0.061141	0.083886	-0.0039212	0.17169	0.31708	-0.038256	-0.1132	0.036689	0.17381	-0.0019849	-0.089288	0.085318	0.082683	-0.019916	0.18528	0.061141
IGE	X6.137540425.rs11575936.IFNGR1.1.C	C	NA	0.01199	412	0	0	0	NaN	NA	NA	NA	NA	NA	NA	NA	NA	NA	NA	NA	NA	NA	NA	NA	NA	NA	NA	NA	NA	NA	NA	NA	NA	0.0095238	416	0	0	0	NaN	NA	NA	NA	NA	NA	NA	NA	NA	NA	NA	NA	NA	NA	NA	NA	NA	NA	NA	NA	NA	NA	NA	NA	NA
IGE	X6.31540141.rs2239704.LTA..1.G	G	T	0.038369	190	165	46	0.32045	0.26878	0.11574	0.051443	-0.012659	0.11554	0.3364	0.042791	-0.044455	0.13004	0.0657	0.12795	-0.0083099	0.2642	0.8314	-0.0096346	-0.098332	0.079063	0.17331	0.016755	-0.075938	0.10945	0.1357	-0.0072932	0.27869	0.0657	0.016667	120	194	99	0.47458	0.23773	0.10005	-0.04257	-0.093304	0.0081638	0.20741	-0.052278	-0.13355	0.028998	0.14558	-0.064175	-0.1506	0.022255	0.92323	0.0036445	-0.070481	0.07777	0.25399	-0.035126	-0.12222	0.051968	-0.085852	-0.18766	0.01596	0.10005
IGE	X6.31540313.rs909253.LTA..1.T	T	C	0.035971	102	199	101	0.49876	0.84197	0.022569	-0.069925	-0.13002	-0.0098314	0.0078237	-0.13267	-0.23044	-0.034898	0.28511	-0.054144	-0.15342	0.045136	0.16706	-0.06063	-0.14663	0.025375	0.028876	-0.12937	-0.23348	-0.025267	-0.13915	-0.2592	-0.019088	0.0078237	0.019048	222	161	29	0.26578	0.97934	0.86013	-0.0053818	-0.065243	0.05448	0.75641	-0.011846	-0.086692	0.063001	0.85953	0.013314	-0.13414	0.16077	0.68174	-0.01605	-0.092761	0.060661	0.91564	-0.015268	-0.093851	0.063315	0.0071074	-0.14392	0.15813	0.68174
IGE	X6.31542308.rs1799964.TNF.1.T	T	C	0.028777	295	103	7	0.14444	0.55987	0.23246	0.053617	-0.034394	0.14163	0.22917	0.059627	-0.03756	0.15681	0.69371	0.066467	-0.26433	0.39727	0.26607	0.056482	-0.043058	0.15602	0.4823	0.058175	-0.041708	0.15806	0.080025	-0.25147	0.41152	0.22917	0.014286	269	133	12	0.18961	0.35619	0.40779	0.029039	-0.039718	0.097795	0.36931	0.035712	-0.042255	0.11368	0.90687	0.01324	-0.20858	0.23506	0.38235	0.035444	-0.04408	0.11497	0.66611	0.036587	-0.043643	0.11682	0.025817	-0.19777	0.2494	0.36931
IGE	X6.31542963.rs1800750.TNF.1.G	G	A	0.067146	374	15	0	0.01928	0.69821	0.050072	0.22954	-7.68E-05	0.45915	0.050072	0.22954	-7.68E-05	0.45915	NA	NA	NA	NA	0.050072	0.22954	-7.68E-05	0.45915	0.050072	0.22954	-7.68E-05	0.45915	NA	NA	NA	0.050072	0.052381	366	32	0	0.040201	0.40338	0.10808	-0.11586	-0.25719	0.025462	0.10808	-0.11586	-0.25719	0.025462	NA	NA	NA	NA	0.10808	-0.11586	-0.25719	0.025462	0.10808	-0.11586	-0.25719	0.025462	NA	NA	NA	0.10808
IGE	X6.31543031.rs1800629.TNF.1.G	A	G	0.067146	291	92	6	0.13368	0.67709	0.43085	0.037446	-0.055725	0.13062	0.40534	0.043379	-0.058796	0.14555	0.91041	0.020731	-0.34037	0.38184	0.4135	0.043564	-0.060852	0.14798	0.70631	0.044178	-0.060615	0.14897	0.031134	-0.33096	0.39323	0.40534	0.045238	386	13	2	0.021197	1.19E-05	0.922	0.0083795	-0.15935	0.17611	0.78545	-0.027602	-0.22634	0.17114	0.29669	0.28368	-0.24912	0.81649	0.4795	-0.07668	-0.28922	0.13586	0.45786	-0.074727	-0.28729	0.13783	0.28041	-0.25284	0.81365	0.29669
IGE	X6.31543101.rs361525.TNF.1.G	A	G	0.023981	361	45	1	0.05774	0.74507	0.030783	0.14478	0.013398	0.27617	0.061606	0.12959	-0.0063006	0.26548	0.022056	1.0098	0.14529	1.8743	0.12803	0.1066	-0.030686	0.24389	0.020559	0.11035	-0.026226	0.24692	1.0259	0.16276	1.889	0.020559	0.011905	381	34	0	0.040964	0.38422	0.21874	-0.084947	-0.22032	0.050429	0.21874	-0.084947	-0.22032	0.050429	NA	NA	NA	NA	0.21874	-0.084947	-0.22032	0.050429	0.21874	-0.084947	-0.22032	0.050429	NA	NA	NA	0.21874
IGE	X6.31544189.rs3093662.TNF.1.A	G	A	0.031175	353	50	1	0.064356	0.57802	0.024515	0.14413	0.018519	0.26975	0.048819	0.1302	0.00067193	0.25973	0.022316	1.0052	0.14296	1.8675	0.10139	0.10925	-0.021465	0.23997	0.016999	0.11304	-0.016991	0.24308	1.0236	0.16309	1.8841	0.016999	0.021429	344	64	3	0.085158	0.99017	0.94016	0.0036506	-0.091664	0.098966	0.79132	-0.013725	-0.1154	0.087947	0.12904	0.34484	-0.10044	0.79012	0.5351	-0.032728	-0.13615	0.070694	0.27034	-0.029643	-0.13299	0.073702	0.33983	-0.10617	0.78582	0.12904
IGE	X6.31839309.rs2242665.CTL4..1.G	G	A	0.076739	175	171	39	0.32338	0.76908	0.33993	0.033222	-0.035011	0.10146	0.64314	0.021307	-0.06883	0.11144	0.1876	0.10004	-0.048763	0.24884	0.73878	-0.015422	-0.10607	0.075222	0.42	0.0027478	-0.092036	0.097531	0.10137	-0.054559	0.2573	0.1876	0.040476	210	171	22	0.26675	0.089109	0.07817	0.056197	-0.006336	0.11873	0.24189	0.044844	-0.030261	0.11995	0.039102	0.17298	0.0086458	0.33732	0.81317	0.0091706	-0.066883	0.085224	0.094927	0.026733	-0.050636	0.1041	0.18496	0.016898	0.35302	0.039102
IGE	X7.117230283.rs17140229.CFTR.1.T	C	T	0.083933	105	210	67	0.45026	0.030849	0.12671	-0.052971	-0.12095	0.015011	0.18618	-0.068071	-0.169	0.032854	0.26883	-0.066939	-0.18559	0.051713	0.73427	-0.015678	-0.1062	0.074847	0.31131	-0.05656	-0.16174	0.048619	-0.10491	-0.24298	0.033148	0.12671	0.059524	236	134	25	0.23291	0.31442	0.69628	-0.012268	-0.073868	0.049332	0.54791	-0.023642	-0.10076	0.053472	0.82093	0.018014	-0.13797	0.174	0.45753	-0.030446	-0.11077	0.049878	0.75572	-0.029732	-0.11141	0.051949	0.0079365	-0.15059	0.16646	0.45753
IGE	X7.30492237.rs2075820.NOD1..1.G	A	G	0.071942	176	180	31	0.31266	0.10609	0.10834	0.057811	-0.012756	0.12838	0.19399	0.059076	-0.03007	0.14822	0.1798	0.11286	-0.052051	0.27777	0.56512	0.026315	-0.063346	0.11598	0.25547	0.045662	-0.047126	0.13845	0.13507	-0.03592	0.30606	0.10834	0.052381	120	193	85	0.45603	0.6522	0.15455	-0.038438	-0.091356	0.014481	0.10779	-0.067347	-0.14943	0.014733	0.50073	-0.031653	-0.12379	0.060484	0.35724	-0.035471	-0.11099	0.040045	0.27288	-0.06532	-0.15278	0.022142	-0.071952	-0.17861	0.034708	0.10779
IGE	X7.80300449.rs3211938.CD36.1.T	T	G	0.031175	193	165	46	0.31807	0.23949	0.5466	-0.019566	-0.083177	0.044046	0.45321	-0.032961	-0.11909	0.053167	0.91636	-0.0072885	-0.14332	0.12875	0.48744	-0.031006	-0.11852	0.056512	0.74564	-0.035527	-0.12728	0.056223	-0.023666	-0.16619	0.11886	0.45321	0.011905	378	35	2	0.046988	0.23484	0.84443	-0.012229	-0.13437	0.10992	0.84522	-0.013206	-0.1458	0.11938	0.94231	-0.019913	-0.55926	0.51944	0.85499	-0.012734	-0.14931	0.12384	0.98083	-0.012766	-0.14951	0.12398	-0.020228	-0.56023	0.51977	0.84443
IGE	X7.80302110.hCD36_G1439C.CD36.1.G	G	C	0.040767	398	2	0	0.0025	0.96002	0.46758	0.22609	-0.38394	0.83612	0.46758	0.22609	-0.38394	0.83612	NA	NA	NA	NA	0.46758	0.22609	-0.38394	0.83612	0.46758	0.22609	-0.38394	0.83612	NA	NA	NA	0.46758	0.028571	407	1	0	0.0012255	0.98023	0.22198	-0.47265	-1.2312	0.2859	0.22198	-0.47265	-1.2312	0.2859	NA	NA	NA	NA	0.22198	-0.47265	-1.2312	0.2859	0.22198	-0.47265	-1.2312	0.2859	NA	NA	NA	0.22198
IGE	X9.120475302.rs4986790.TLR4.1.A	G	A	0.038369	337	60	4	0.084788	0.47217	0.84659	0.010687	-0.097576	0.11895	0.72067	0.021602	-0.096809	0.14001	0.59172	-0.11906	-0.55413	0.31602	0.60569	0.031966	-0.089401	0.15333	0.76809	0.030436	-0.091186	0.15206	-0.1138	-0.5498	0.3222	0.59172	0.0095238	386	29	1	0.03726	0.56364	0.10776	0.1118	-0.024444	0.24804	0.12832	0.11108	-0.032084	0.25425	0.3744	0.34391	-0.41495	1.1028	0.16943	0.10207	-0.043525	0.24765	0.25893	0.10273	-0.042899	0.24836	0.34922	-0.40884	1.1073	0.10776
IGE	X9.120475602.rs4986791.TLR4.1.C	C	T	0.023981	401	6	0	0.007371	0.88092	0.49879	-0.12336	-0.48083	0.23411	0.49879	-0.12336	-0.48083	0.23411	NA	NA	NA	NA	0.49879	-0.12336	-0.48083	0.23411	0.49879	-0.12336	-0.48083	0.23411	NA	NA	NA	0.49879	0.011905	413	2	0	0.0024096	0.96075	0.017906	0.64804	0.11156	1.1845	0.017906	0.64804	0.11156	1.1845	NA	NA	NA	NA	0.017906	0.64804	0.11156	1.1845	0.017906	0.64804	0.11156	1.1845	NA	NA	NA	0.017906
IGE	X9.136131322.rs8176746.ABO..1.C	C	A	0.071942	226	144	17	0.22997	0.31954	0.54085	-0.024056	-0.10116	0.053044	0.25569	-0.052399	-0.14275	0.037956	0.3127	0.11242	-0.10583	0.33068	0.11312	-0.074181	-0.16595	0.017591	0.21486	-0.068116	-0.16128	0.025052	0.08506	-0.13609	0.30621	0.11312	0.054762	301	86	10	0.1335	0.20451	0.098484	-0.06396	-0.13983	0.011913	0.16337	-0.06261	-0.15065	0.025433	0.15582	-0.1741	-0.41452	0.066328	0.36389	-0.042484	-0.13419	0.049225	0.21471	-0.048313	-0.14019	0.043566	-0.18461	-0.42585	0.056624	0.098484
IGE	X9.136132909.rs8176719.ABO..1.I	D	I	0.023981	172	183	52	0.35258	0.76033	0.43441	-0.025162	-0.088255	0.037931	0.23219	-0.052828	-0.13949	0.033838	0.86027	0.01157	-0.11725	0.14039	0.19273	-0.057074	-0.14296	0.028808	0.41088	-0.061839	-0.15352	0.029838	-0.020552	-0.15778	0.11668	0.19273	0.0095238	228	152	36	0.26923	0.14515	0.2729	-0.032004	-0.089216	0.025208	0.26157	-0.043008	-0.11809	0.032076	0.57995	-0.037167	-0.16879	0.094454	0.4034	-0.033219	-0.11114	0.044704	0.52516	-0.040522	-0.12068	0.039634	-0.053063	-0.18839	0.082265	0.26157
IGE	X11.5248173.rs33950507.HBB..1.G	G	NA	0.064748	390	0	0	0	NaN	NA	NA	NA	NA	NA	NA	NA	NA	NA	NA	NA	NA	NA	NA	NA	NA	NA	NA	NA	NA	NA	NA	NA	NA	0.042857	402	0	0	0	NaN	NA	NA	NA	NA	NA	NA	NA	NA	NA	NA	NA	NA	NA	NA	NA	NA	NA	NA	NA	NA	NA	NA	NA	NA
IGE	X11.5248232.rs334.HBB..1.A	A	T	0.023981	392	15	0	0.018428	0.70488	0.87433	0.018494	-0.2107	0.24769	0.87433	0.018494	-0.2107	0.24769	NA	NA	NA	NA	0.87433	0.018494	-0.2107	0.24769	0.87433	0.018494	-0.2107	0.24769	NA	NA	NA	0.87433	0.011905	406	9	0	0.010843	0.82329	0.099568	0.21423	-0.040721	0.46919	0.099568	0.21423	-0.040721	0.46919	NA	NA	NA	NA	0.099568	0.21423	-0.040721	0.46919	0.099568	0.21423	-0.040721	0.46919	NA	NA	NA	0.099568
IGE	X11.5718517.rs7935564.TRIM5.1.G	G	A	0.069544	143	188	57	0.38918	0.70615	0.0078792	-0.087627	-0.15226	-0.022992	0.021166	-0.10778	-0.19943	-0.016132	0.049859	-0.12487	-0.24966	-7.48E-05	0.41147	-0.037154	-0.12582	0.051512	0.029566	-0.087621	-0.18401	0.0087731	-0.17526	-0.31149	-0.03903	0.0078792	0.07619	127	209	52	0.40335	0.018941	0.66231	-0.01303	-0.071509	0.045448	0.75665	-0.012859	-0.09419	0.068472	0.68307	-0.023255	-0.1349	0.088387	0.9906	-0.00046041	-0.077067	0.076147	0.90116	-0.0088481	-0.093583	0.075887	-0.028742	-0.15226	0.094773	0.66231
IGE	X11.59863104.rs569108.MS4A2.1.A	A	G	0.016787	263	127	20	0.20366	0.36184	0.059568	-0.071447	-0.14578	0.0028829	0.061854	-0.085913	-0.17609	0.0042632	0.35572	-0.094508	-0.29507	0.10606	0.13455	-0.071296	-0.16468	0.022089	0.16278	-0.08034	-0.17488	0.014204	-0.12191	-0.32462	0.080802	0.059568	0.0071429	309	102	6	0.13669	0.45725	0.21565	0.04899	-0.028559	0.12654	0.36902	0.038655	-0.045686	0.123	0.09314	0.27071	-0.045295	0.58672	0.64473	0.020254	-0.065842	0.10635	0.2086	0.024842	-0.061215	0.1109	0.2763	-0.040558	0.59317	0.09314
IGE	X11.63487386.rs542998.RTN3.1.T	T	C	0.081535	201	160	22	0.26632	0.17683	0.72085	0.01358	-0.060909	0.088068	0.82484	0.010169	-0.079885	0.10022	0.65023	0.044842	-0.14899	0.23867	0.9913	0.00050867	-0.090923	0.09194	0.89757	0.0050141	-0.088464	0.098492	0.047003	-0.15122	0.24523	0.65023	0.05	165	185	49	0.35464	0.79614	0.25956	-0.032302	-0.088456	0.023853	0.92787	-0.0035486	-0.080386	0.073289	0.029042	-0.12753	-0.24204	-0.013023	0.1789	0.05197	-0.02381	0.12775	0.075956	0.025911	-0.05465	0.10647	-0.1139	-0.23609	0.0082957	0.029042
IGE	X12.57490378.rs3024978.STAT6.1.G	G	NA	0.014388	411	0	0	0	NaN	NA	NA	NA	NA	NA	NA	NA	NA	NA	NA	NA	NA	NA	NA	NA	NA	NA	NA	NA	NA	NA	NA	NA	NA	0.0095238	416	0	0	0	NaN	NA	NA	NA	NA	NA	NA	NA	NA	NA	NA	NA	NA	NA	NA	NA	NA	NA	NA	NA	NA	NA	NA	NA	NA
IGE	X12.57492308.rs12314983.STAT6.1.G	G	A	0.019185	387	22	0	0.026895	0.5762	0.42379	-0.077039	-0.26582	0.11174	0.42379	-0.077039	-0.26582	0.11174	NA	NA	NA	NA	0.42379	-0.077039	-0.26582	0.11174	0.42379	-0.077039	-0.26582	0.11174	NA	NA	NA	0.42379	0.011905	403	12	0	0.014458	0.76506	0.21965	0.13838	-0.082585	0.35935	0.21965	0.13838	-0.082585	0.35935	NA	NA	NA	NA	0.21965	0.13838	-0.082585	0.35935	0.21965	0.13838	-0.082585	0.35935	NA	NA	NA	0.21965
IGE	X12.57493602.rs35182390.STAT6.1.G	G	NA	0.014388	411	0	0	0	NaN	NA	NA	NA	NA	NA	NA	NA	NA	NA	NA	NA	NA	NA	NA	NA	NA	NA	NA	NA	NA	NA	NA	NA	NA	0.0071429	417	0	0	0	NaN	NA	NA	NA	NA	NA	NA	NA	NA	NA	NA	NA	NA	NA	NA	NA	NA	NA	NA	NA	NA	NA	NA	NA	NA
IGE	X12.57500112.rs3024952.STAT6.1.A	A	NA	0.014388	411	0	0	0	NaN	NA	NA	NA	NA	NA	NA	NA	NA	NA	NA	NA	NA	NA	NA	NA	NA	NA	NA	NA	NA	NA	NA	NA	NA	0.0095238	416	0	0	0	NaN	NA	NA	NA	NA	NA	NA	NA	NA	NA	NA	NA	NA	NA	NA	NA	NA	NA	NA	NA	NA	NA	NA	NA	NA
IGE	X12.57500509.rs2626577.STAT6.1.C	C	NA	0.016787	410	0	0	0	NaN	NA	NA	NA	NA	NA	NA	NA	NA	NA	NA	NA	NA	NA	NA	NA	NA	NA	NA	NA	NA	NA	NA	NA	NA	0.0071429	417	0	0	0	NaN	NA	NA	NA	NA	NA	NA	NA	NA	NA	NA	NA	NA	NA	NA	NA	NA	NA	NA	NA	NA	NA	NA	NA	NA
IGE	X12.68548223.rs2069727.IFNG..1.A	A	G	0.021583	318	81	9	0.12132	0.16433	0.47112	-0.033071	-0.12302	0.056874	0.58356	-0.029031	-0.13283	0.074765	0.42797	-0.11749	-0.408	0.17302	0.78269	-0.015198	-0.1232	0.092804	0.69074	-0.018589	-0.12694	0.089766	-0.12125	-0.41292	0.17041	0.42797	0.0095238	209	183	24	0.27764	0.048575	0.7514	0.010051	-0.052134	0.072235	0.49618	0.025913	-0.04872	0.10055	0.5219	-0.052068	-0.21142	0.10729	0.32583	0.037447	-0.037252	0.11215	0.56445	0.033595	-0.043265	0.11045	-0.035498	-0.19935	0.12835	0.32583
IGE	X12.68548756.rs2234687.IFNG..1.C	C	T	0.014388	404	7	0	0.0085158	0.86177	0.33386	0.16229	-0.16687	0.49146	0.33386	0.16229	-0.16687	0.49146	NA	NA	NA	NA	0.33386	0.16229	-0.16687	0.49146	0.33386	0.16229	-0.16687	0.49146	NA	NA	NA	0.33386	0.014286	413	1	0	0.0012077	0.98037	0.7718	-0.11215	-0.87011	0.6458	0.7718	-0.11215	-0.87011	0.6458	NA	NA	NA	NA	0.7718	-0.11215	-0.87011	0.6458	0.7718	-0.11215	-0.87011	0.6458	NA	NA	NA	0.7718
IGE	X12.68550162.rs2069718.IFNG..1.T	T	C	0.064748	193	167	30	0.29103	0.4569	0.13084	-0.054215	-0.12455	0.01612	0.06694	-0.082764	-0.17131	0.005779	0.88871	-0.011881	-0.1783	0.15453	0.076301	-0.08083	-0.17021	0.0085474	0.17327	-0.088067	-0.18052	0.0043818	-0.053131	-0.22457	0.11831	0.06694	0.030952	112	225	70	0.4484	0.017715	0.74328	0.0096126	-0.047913	0.067138	0.73367	-0.014747	-0.099697	0.070203	0.33124	0.049559	-0.050414	0.14953	0.29917	-0.040035	-0.11561	0.035544	0.5128	-0.028225	-0.11646	0.060005	0.030348	-0.086341	0.14704	0.29917
IGE	X12.68551196.rs1861493.IFNG..1.T	T	C	0.014388	363	45	3	0.062044	0.22943	0.20619	0.077949	-0.042911	0.19881	0.25997	0.075966	-0.056213	0.20815	0.33391	0.2472	-0.25422	0.74862	0.36999	0.062262	-0.073861	0.19839	0.40984	0.064078	-0.072096	0.20025	0.25343	-0.24826	0.75512	0.20619	0.016667	358	53	2	0.069007	0.97966	0.76368	0.015795	-0.087175	0.11876	0.93783	0.0043184	-0.1042	0.11284	0.2393	0.31997	-0.21298	0.85293	0.87044	-0.0091591	-0.11922	0.10091	0.49741	-0.0069571	-0.11703	0.10312	0.31884	-0.21506	0.85275	0.2393
IGE	X12.68555011.rs2069705.IFNG..1.C	C	T	0.014388	132	207	72	0.42701	0.55341	0.60443	-0.016367	-0.078294	0.045559	0.21789	-0.057548	-0.14909	0.033994	0.57135	0.032347	-0.079655	0.14435	0.11297	-0.069003	-0.15433	0.016328	0.28032	-0.073455	-0.17003	0.023123	-0.012498	-0.13892	0.11393	0.11297	0.011905	164	190	61	0.3759	0.62158	0.18092	-0.036211	-0.089259	0.016837	0.15234	-0.054647	-0.12948	0.020186	0.52311	-0.034186	-0.13912	0.070745	0.33784	-0.036105	-0.10994	0.037729	0.35487	-0.052352	-0.13191	0.027202	-0.061903	-0.17489	0.051086	0.15234
IGE	X12.68642647.rs2227507.IL22.1.T	T	C	0.081535	373	9	1	0.01436	0.0008843	0.70851	-0.047296	-0.29525	0.20066	0.78595	-0.039293	-0.32288	0.24429	0.62929	-0.21613	-1.0937	0.66143	0.90303	-0.018572	-0.31735	0.28021	0.88326	-0.019216	-0.31831	0.27988	-0.21663	-1.0954	0.66212	0.62929	0.052381	393	5	0	0.0062814	0.89965	0.43368	0.13594	-0.20438	0.47625	0.43368	0.13594	-0.20438	0.47625	NA	NA	NA	NA	0.43368	0.13594	-0.20438	0.47625	0.43368	0.13594	-0.20438	0.47625	NA	NA	NA	0.43368
IGE	X12.68644618.rs1012356.IL22.1.A	T	A	0.028777	110	200	95	0.48148	0.82498	0.030983	-0.066453	-0.12683	-0.0060773	0.022591	-0.11201	-0.20829	-0.015733	0.22383	-0.062991	-0.16449	0.038507	0.32469	-0.043159	-0.12905	0.042731	0.066339	-0.10352	-0.2058	-0.0012416	-0.13013	-0.25108	-0.0091898	0.022591	0.019048	146	190	76	0.41505	0.30771	0.6981	0.010414	-0.042209	0.063037	0.36932	0.03572	-0.042265	0.11371	0.68874	-0.019859	-0.11703	0.077311	0.24247	0.044504	-0.030124	0.11913	0.50203	0.046807	-0.036332	0.12995	0.0068279	-0.10126	0.11492	0.24247
IGE	X12.68646521.rs2227491.IL22.1.T	C	T	0.040767	216	145	39	0.27875	0.048894	0.40794	-0.02774	-0.093442	0.037962	0.35067	-0.041768	-0.12949	0.045949	0.77373	-0.021544	-0.16842	0.12533	0.43042	-0.036573	-0.12749	0.05434	0.64691	-0.042583	-0.13658	0.051411	-0.038755	-0.1905	0.11299	0.35067	0.02381	117	193	100	0.47927	0.24914	0.72636	0.0092716	-0.042654	0.061197	0.9728	-0.001439	-0.084145	0.081267	0.52627	0.028627	-0.059914	0.11717	0.56901	-0.021864	-0.097111	0.053383	0.78754	-0.012539	-0.1011	0.076019	0.020868	-0.083347	0.12508	0.52627
IGE	X12.68647713.rs2227485.IL22.1.G	A	G	0.031175	125	193	86	0.45173	0.47468	0.067148	-0.056224	-0.11642	0.0039717	0.090872	-0.080533	-0.17389	0.012821	0.19718	-0.0694	-0.17488	0.036076	0.61475	-0.022242	-0.10886	0.064375	0.18103	-0.067276	-0.1669	0.032347	-0.11028	-0.23181	0.011246	0.067148	0.019048	183	179	50	0.33859	0.5428	0.97957	0.00071913	-0.054327	0.055766	0.474	-0.027418	-0.10247	0.047638	0.25095	0.067077	-0.047441	0.1816	0.14077	-0.056405	-0.13146	0.018652	0.26328	-0.047076	-0.12649	0.032337	0.043763	-0.077273	0.1648	0.14077
IGE	X12.68648622.rs2227478.IL22.1.G	A	G	0.031175	206	158	40	0.29455	0.23613	0.33838	-0.031817	-0.096954	0.03332	0.28011	-0.047634	-0.13407	0.038806	0.75003	-0.023475	-0.16789	0.12094	0.36357	-0.040994	-0.12943	0.047438	0.55827	-0.04837	-0.14027	0.043526	-0.044716	-0.19465	0.10522	0.28011	0.019048	136	185	91	0.44539	0.064443	0.44125	0.019902	-0.030752	0.070555	0.4815	0.028398	-0.050676	0.10747	0.57133	0.025973	-0.063956	0.1159	0.84517	0.0074801	-0.067596	0.082556	0.74093	0.023065	-0.062398	0.10853	0.039155	-0.063252	0.14156	0.44125
IGE	X14.65263300.rs229587.SPTB.1.T	T	C	0.045564	171	159	68	0.3706	0.004159	0.36665	-0.027236	-0.086368	0.031896	0.3782	-0.039242	-0.12653	0.048041	0.55157	-0.035027	-0.15033	0.080278	0.66241	-0.019768	-0.10852	0.068979	0.65532	-0.034084	-0.1294	0.061233	-0.05114	-0.17501	0.072727	0.36665	0.02619	153	204	52	0.37653	0.20742	0.87876	0.00437	-0.051781	0.060521	0.25789	-0.044699	-0.12214	0.032737	0.052234	0.11022	-0.0010675	0.22152	0.015412	-0.092675	-0.16765	-0.017695	0.028422	-0.075329	-0.15622	0.0055658	0.068285	-0.051477	0.18805	0.015412
IGE	X16.27374180.rs1805015.IL4R.1.T	T	C	0.033573	141	186	76	0.41935	0.29405	0.060391	-0.057494	-0.1175	0.0025127	0.12027	-0.07119	-0.161	0.018621	0.12215	-0.087656	-0.1988	0.023486	0.76943	-0.013009	-0.099996	0.073979	0.17078	-0.052517	-0.14874	0.043709	-0.11682	-0.24012	0.0064826	0.060391	0.016667	211	166	36	0.28814	0.68131	0.11484	-0.046165	-0.10355	0.011219	0.064624	-0.070326	-0.14492	0.0042684	0.71619	-0.024553	-0.15693	0.10782	0.091836	-0.065989	-0.14271	0.010734	0.17606	-0.073779	-0.15289	0.0053352	-0.055291	-0.19134	0.080756	0.064624
IGE	X16.4033436.rs2230739.ADCY9..1.A	A	G	0.031175	279	110	15	0.17327	0.31864	0.38532	-0.035027	-0.11411	0.044054	0.31296	-0.048366	-0.14232	0.045584	0.95536	-0.0065361	-0.23541	0.22234	0.30538	-0.051068	-0.14872	0.046588	0.58269	-0.052144	-0.15062	0.046335	-0.021107	-0.25161	0.2094	0.30538	0.019048	226	173	13	0.2415	0.0030125	0.80385	0.0085015	-0.058589	0.075592	0.9189	0.0039129	-0.071408	0.079233	0.61222	0.055763	-0.15985	0.27138	0.9396	-0.0029357	-0.078878	0.073007	0.87971	6.05E-05	-0.076852	0.076973	0.055789	-0.16265	0.27422	0.61222
IGE	X16.4079823.rs10775349.ADCY9..1.C	C	G	0.069544	298	82	8	0.12629	0.40449	0.24608	0.056252	-0.038802	0.15131	0.10894	0.088225	-0.019651	0.1961	0.4127	-0.13144	-0.44594	0.18306	0.052004	0.10988	-0.00095546	0.22071	0.1235	0.10646	-0.0049535	0.21787	-0.10325	-0.41811	0.2116	0.052004	0.057143	140	185	71	0.41288	0.46883	0.46487	-0.019924	-0.073356	0.033508	0.71783	-0.014631	-0.093992	0.06473	0.36757	-0.045384	-0.14411	0.05334	0.72858	0.013481	-0.062661	0.089622	0.66617	-0.0022221	-0.086903	0.082458	-0.046644	-0.15654	0.063248	0.36757
IGE	X16.72088421.rs5470.HP.1.C	C	G	0.016787	265	133	12	0.19146	0.33374	0.038417	-0.083201	-0.16197	-0.0044359	0.057079	-0.086857	-0.17633	0.0026154	0.20795	-0.16337	-0.41767	0.090922	0.13769	-0.06926	-0.16071	0.022188	0.11482	-0.077663	-0.16968	0.014357	-0.18991	-0.44559	0.065784	0.038417	0.0095238	289	121	6	0.15986	0.090951	0.71863	-0.013778	-0.088729	0.061174	0.94173	-0.0030072	-0.083649	0.077635	0.22466	-0.19223	-0.50253	0.11807	0.80712	0.01016	-0.071406	0.091726	0.47468	0.0058133	-0.07602	0.087647	-0.1903	-0.50216	0.12155	0.22466
IGE	X17.15861332.rs2535611.ADORA2B.1.T	T	C	0.026379	379	27	0	0.033251	0.48829	0.39082	0.075777	-0.097301	0.24886	0.39082	0.075777	-0.097301	0.24886	NA	NA	NA	NA	0.39082	0.075777	-0.097301	0.24886	0.39082	0.075777	-0.097301	0.24886	NA	NA	NA	0.39082	0.011905	357	57	1	0.071084	0.41478	0.67239	-0.022465	-0.12659	0.081661	0.76721	-0.016153	-0.1231	0.090797	0.32619	-0.37976	-1.1379	0.37835	0.87367	-0.0087423	-0.11651	0.099027	0.60876	-0.0096809	-0.11747	0.098109	-0.38094	-1.1401	0.37818	0.32619
IGE	X17.26096597.rs2297518.NOS2.1.G	A	G	0.026379	329	75	2	0.097291	0.29767	0.21673	-0.066403	-0.17176	0.038959	0.2186	-0.068863	-0.17857	0.040848	0.75394	-0.098637	-0.71542	0.51814	0.23543	-0.067122	-0.178	0.043758	0.46585	-0.067744	-0.1788	0.043312	-0.11041	-0.72716	0.50634	0.21673	0.014286	252	147	15	0.21377	0.25186	0.77924	0.0094561	-0.056664	0.075576	0.65745	-0.017321	-0.09388	0.059238	0.044601	0.20322	0.0048975	0.40154	0.21412	-0.049595	-0.12784	0.028651	0.082127	-0.039477	-0.11822	0.039263	0.1896	-0.010576	0.38978	0.044601
IGE	X17.26128509.rs1800482.NOS2..1.G	C	G	0.086331	321	59	1	0.080052	0.31592	0.65469	-0.027532	-0.14818	0.093121	0.76832	-0.01864	-0.14267	0.10539	0.23878	-0.53022	-1.4124	0.35196	0.89607	-0.0083377	-0.13344	0.11677	0.49551	-0.0090684	-0.13412	0.11598	-0.53085	-1.4142	0.35253	0.23878	0.052381	339	58	1	0.075377	0.36433	0.32881	0.051322	-0.051688	0.15433	0.29719	0.056234	-0.049493	0.16196	0.77683	-0.109	-0.86274	0.64474	0.27556	0.059236	-0.047246	0.16572	0.53392	0.058961	-0.047666	0.16559	-0.101	-0.85471	0.65271	0.27556
IGE	X17.26128581.rs2779249.NOS2A..1.G	G	T	0.019185	100	210	99	0.49878	0.58641	0.98231	-0.00069558	-0.062171	0.06078	0.20286	-0.064936	-0.16488	0.035009	0.21738	0.062727	-0.036942	0.1624	0.030563	-0.094284	-0.17973	-0.0088376	0.096976	-0.095189	-0.20053	0.010151	-0.0018021	-0.1242	0.12059	0.030563	0.019048	184	185	43	0.32888	0.72706	0.48431	0.020266	-0.036528	0.07706	0.88005	0.0057772	-0.069261	0.080815	0.20628	0.078901	-0.043458	0.20126	0.53544	-0.023649	-0.098443	0.051145	0.43789	-0.0096573	-0.088295	0.06898	0.074	-0.054839	0.20284	0.20628
IGE	X17.26128728.rs9282799.NOS2..1.C	T	C	0.023981	350	53	4	0.074939	0.22026	0.85292	0.010599	-0.10146	0.12265	0.73033	0.02179	-0.10211	0.14569	0.62269	-0.10957	-0.54601	0.32688	0.617	0.032633	-0.095263	0.16053	0.78859	0.031572	-0.096522	0.15967	-0.10588	-0.543	0.33123	0.617	0.0095238	398	18	0	0.021635	0.65198	0.29867	0.096176	-0.085202	0.27755	0.29867	0.096176	-0.085202	0.27755	NA	NA	NA	NA	0.29867	0.096176	-0.085202	0.27755	0.29867	0.096176	-0.085202	0.27755	NA	NA	NA	0.29867
IGE	X17.26129212.rs8078340.NOS2..1.C	T	C	0.069544	175	181	32	0.31572	0.1167	0.42065	0.028974	-0.041546	0.099493	0.46249	0.033488	-0.055844	0.12282	0.60546	0.042691	-0.11929	0.20468	0.65381	0.020404	-0.068769	0.10958	0.72366	0.029247	-0.063687	0.12218	0.057529	-0.1113	0.22636	0.42065	0.052381	140	215	43	0.37814	0.0030254	0.14204	-0.045024	-0.10513	0.015081	0.057923	-0.077313	-0.15722	0.0025979	0.92445	-0.0058808	-0.12742	0.11566	0.080434	-0.068056	-0.14436	0.0082463	0.15332	-0.081664	-0.16441	0.0010865	-0.055916	-0.18722	0.075386	0.057923
IGE	X19.10394792.rs1799969.ICAM1.1.G	G	NA	0.031175	404	0	0	0	NaN	NA	NA	NA	NA	NA	NA	NA	NA	NA	NA	NA	NA	NA	NA	NA	NA	NA	NA	NA	NA	NA	NA	NA	NA	0.014286	408	6	0	0.0072464	0.88193	0.13068	0.24001	-0.071231	0.55125	0.13068	0.24001	-0.071231	0.55125	NA	NA	NA	NA	0.13068	0.24001	-0.071231	0.55125	0.13068	0.24001	-0.071231	0.55125	NA	NA	NA	0.13068
IGE	X19.10395683.rs5498.ICAM1.1.A	A	G	0.026379	305	91	10	0.1367	0.31018	0.76565	0.01314	-0.073267	0.099548	0.85121	0.009529	-0.090041	0.1091	0.66226	0.062169	-0.21679	0.34113	0.97371	0.0017386	-0.10168	0.10516	0.90715	0.0035846	-0.10026	0.10743	0.062934	-0.21725	0.34312	0.66226	0.021429	241	152	18	0.22871	0.3279	0.00080919	0.10868	0.045088	0.17228	0.0016516	0.12044	0.045421	0.19547	0.059157	0.17466	-0.0067542	0.35608	0.016824	0.093864	0.016904	0.17082	0.0037118	0.10894	0.031355	0.18654	0.21659	0.03417	0.39901	0.00080919
IGE	X19.6919624.rs373533.EMR1..1.G	G	T	0.1271	122	175	67	0.42445	0.76023	0.81415	0.0077338	-0.056747	0.072214	0.86934	0.0080745	-0.088137	0.10429	0.8201	0.013631	-0.10384	0.1311	0.98357	-0.00095748	-0.092065	0.09015	0.97036	0.0048462	-0.097564	0.10726	0.01647	-0.11559	0.14853	0.81415	0.1	170	182	26	0.30952	0.013963	0.97298	-0.0011051	-0.065052	0.062842	0.38112	-0.035036	-0.11344	0.04337	0.10069	0.12855	-0.024941	0.28204	0.088365	-0.067544	-0.14523	0.010144	0.10904	-0.054072	-0.1346	0.026453	0.10018	-0.05887	0.25923	0.088365
IGE	X19.6919753.rs461645.EMR1..1.T	C	T	0.086331	127	183	71	0.42651	0.72301	0.7376	0.010956	-0.053136	0.075047	0.85469	0.0089756	-0.087082	0.10503	0.6998	0.022843	-0.093269	0.13895	0.89805	-0.0059265	-0.09659	0.084737	0.92711	0.0028949	-0.099348	0.10514	0.024549	-0.10641	0.15551	0.6998	0.047619	183	185	32	0.31125	0.11537	0.92518	-0.0028708	-0.062786	0.057045	0.3863	-0.033359	-0.10883	0.042111	0.16919	0.097038	-0.041305	0.23538	0.10635	-0.061914	-0.13706	0.013234	0.16985	-0.051273	-0.12945	0.026904	0.071065	-0.072724	0.21485	0.10635
IGE	X19.7754284.rs35825847.FCER2.1.C	C	T	0.021583	405	3	0	0.0036765	0.94058	0.47657	0.18153	-0.31831	0.68137	0.47657	0.18153	-0.31831	0.68137	NA	NA	NA	NA	0.47657	0.18153	-0.31831	0.68137	0.47657	0.18153	-0.31831	0.68137	NA	NA	NA	0.47657	0.016667	403	10	0	0.012107	0.80332	0.084928	-0.21236	-0.45396	0.029241	0.084928	-0.21236	-0.45396	0.029241	NA	NA	NA	NA	0.084928	-0.21236	-0.45396	0.029241	0.084928	-0.21236	-0.45396	0.029241	NA	NA	NA	0.084928
IGE	X20.57485812.rs8386.GNAS.1.C	C	T	0.031175	276	113	15	0.17698	0.42297	0.66823	-0.01718	-0.095748	0.061388	0.93722	-0.0037331	-0.09663	0.089164	0.29248	-0.12245	-0.35044	0.10554	0.71794	0.017714	-0.078406	0.11383	0.5603	0.011383	-0.08551	0.10828	-0.11904	-0.34914	0.11107	0.29248	0.014286	319	84	11	0.12802	0.063493	0.78941	-0.010232	-0.085324	0.06486	0.91856	0.0045978	-0.083538	0.092733	0.27468	-0.12871	-0.35966	0.10224	0.58768	0.025506	-0.066698	0.11771	0.49678	0.021537	-0.070952	0.11403	-0.12439	-0.35631	0.10753	0.27468
IGE	X22.24179132.rs1128127.DERL3.1.G	A	G	0.093525	103	188	87	0.47884	0.94566	0.16451	-0.045721	-0.11019	0.018746	0.088776	-0.088704	-0.19086	0.013453	0.59243	-0.029693	-0.13841	0.079024	0.2882	-0.049418	-0.14062	0.04178	0.23579	-0.089289	-0.19778	0.019207	-0.087428	-0.21662	0.041763	0.088776	0.07619	117	201	70	0.43943	0.31027	0.46375	0.021152	-0.035432	0.077735	0.54356	0.02608	-0.05807	0.11023	0.56553	0.029435	-0.07096	0.12983	0.90846	0.0045189	-0.072511	0.081549	0.76499	0.020483	-0.067917	0.10888	0.042512	-0.07275	0.15777	0.46375
IGE	X.135729609.rs3092945.CD40LG.1.T	T	C	0.086331	174	117	90	0.38976	4.56E-12	0.44604	-0.021892	-0.078199	0.034415	0.37748	-0.040966	-0.13194	0.050013	0.68322	-0.02216	-0.1286	0.084277	0.56364	-0.029063	-0.12771	0.069586	0.67718	-0.042449	-0.14869	0.063791	-0.039079	-0.15368	0.075523	0.37748	0.066667	185	117	90	0.37883	4.40E-13	0.46479	0.01758	-0.029558	0.064718	0.40372	0.032242	-0.04344	0.10792	0.68633	0.018595	-0.071654	0.10884	0.58634	0.023081	-0.060055	0.10622	0.70584	0.033099	-0.05569	0.12189	0.031139	-0.06523	0.12751	0.40372
IGE	X.135730555.rs1126535.CD40LG.1.T	T	C	0.076739	350	27	8	0.055844	4.96E-11	0.62257	0.029969	-0.08937	0.14931	0.88771	0.011205	-0.14433	0.16674	0.31044	0.16287	-0.15186	0.4776	0.68636	-0.036056	-0.21107	0.13895	0.55983	-0.032687	-0.20782	0.14245	0.16065	-0.15466	0.47596	0.31044	0.052381	239	95	64	0.28015	3.33E-16	0.39206	0.022009	-0.028392	0.072411	0.2626	0.044376	-0.033263	0.12202	0.79143	0.0139	-0.089119	0.11692	0.29224	0.047761	-0.041119	0.13664	0.49469	0.054252	-0.037687	0.14619	0.029757	-0.076666	0.13618	0.2626
IGE	X.153763492.rs1050829.G6PD.1.T	T	C	0.038369	206	111	84	0.34788	5.77E-15	0.49125	-0.01918	-0.073795	0.035435	0.55075	-0.026549	-0.11376	0.060665	0.54045	-0.033198	-0.1395	0.073099	0.9158	-0.0052721	-0.10301	0.092464	0.78842	-0.016793	-0.12006	0.086472	-0.039062	-0.15142	0.073299	0.49125	0.021429	206	105	100	0.37105	0	0.97532	0.00071512	-0.0446	0.04603	0.86205	0.0066222	-0.068071	0.081316	0.886	-0.0063801	-0.093601	0.08084	0.73195	0.015075	-0.071183	0.10133	0.94263	0.014565	-0.076782	0.10591	-0.0015833	-0.093938	0.090772	0.73195
IGE	X.153764217.rs1050828.G6PD.1.C	C	T	0.026379	360	32	14	0.073892	0	0.29717	-0.052058	-0.14993	0.045815	0.41813	-0.056349	-0.19276	0.080058	0.26587	-0.13406	-0.37021	0.1021	0.84388	-0.016098	-0.17632	0.14412	0.52077	-0.021635	-0.18209	0.13882	-0.13598	-0.37284	0.10088	0.26587	0.0095238	411	2	3	0.0096154	0	0.53793	-0.063864	-0.26709	0.13936	0.94773	-0.011368	-0.35126	0.32853	0.21196	-0.27931	-0.71789	0.15928	0.15555	0.38755	-0.1473	0.9224	0.16689	0.38747	-0.14701	0.92196	-0.27924	-0.71728	0.15881	0.15555
